# Supplementary material for: Herbicide leakage into seawater impacts primary productivity and zooplankton globally
Source: Nat Commun. 2024 Feb 27;15:1783. doi: 10.1038/s41467-024-46059-4 (PMC10899588; doi:10.1038/s41467-024-46059-4)
Supplement: Supplementary file 4 — Source Data [file 41467_2024_46059_MOESM4_ESM.xlsx]

## Sheet: Figure. 1
Source data. Figure. 1. Detection of herbicides and their derivatives in global bays between 1990 and 2022 .
	Substituted Ureas														Triazines																																Amides
ID	Chlortoluron (nM)	Chlortoluron (ng L-1)	Diuron (nM)	Diuron (ng L-1)	Fluometuron (nM)	Fluometuron (ng L-1)	Isoproturon (nM)	Isoproturon (ng L-1)	Metoxuron (nM)	Metoxuron (ng L-1)	Metobromuron (nM)	Metobromuron (ng L-1)	Linuron (nM)	Linuron (ng L-1)	Ametryn (nM)	Ametryn (ng L-1)	Atrazine (nM)	Atrazine (ng L-1)	Prometon (nM)	Prometon (ng L-1)	Dipropetryn (nM)	Dipropetryn (ng L-1)	Prometryn (nM)	Prometryn (ng L-1)	Propazine (nM)	Propazine (ng L-1)	Simazine (nM)	Simazine (ng L-1)	Terbutryn (nM)	Terbutryn (ng L-1)	Cyanazine (nM)	Cyanazine (ng L-1)	Cybutryne (nM)	Cybutryne (ng L-1)	2-chloro-4,6-diamino-s-triazine (CAAT) (nM)	2-chloro-4,6-diamino-s-triazine (CAAT) (ng L-1)	2-chloro-4-ethylamino-6-amino-s-triazine (CEAT) (nM)	2-chloro-4-ethylamino-6-amino-s-triazine (CEAT) (ng L-1)	(isopropylamino)-6-amino-s-triazine (CIAT) (nM)	(isopropylamino)-6-amino-s-triazine (CIAT) (ng L-1)	2-Hydroxy-4-isopropylamino-6-amino-s-triazine (OIET) (nM)	2-Hydroxy-4-isopropylamino-6-amino-s-triazine (OIET) (ng L-1)	Desethylatrazine (DEA) (nM)	Desethylatrazine (DEA) (ng L-1)	Desisopropylatrazine (DIA) (nM)	Desisopropylatrazine (DIA) (ng L-1)	Propachlor (nM)	Propachlor (ng L-1)	Alachlor (nM)
1	0.211143	44.9735	0.92601	215.76	0.156789	36.375	1.51804	312.716	NA	NA	0.467597	121.108	0.1303	32.4447	0.172988	39.2682	2.87307	620.583	0.119068	26.7903	0.00926036	2.36139	1.13256	272.947	0.138767	29.2799	0.0061157	1.23537	0.41014	98.8437	NA	NA	NA	NA	NA	NA	NA	NA	NA	NA	NA	NA	0.0223971	4.21065	0.0273662	4.76172	0.0547	11.5964	NA
2	0.134243	28.5938	0.758309	176.686	0.144947	33.6277	1.29822	267.434	NA	NA	0.357173	92.5077	0.03177	7.91073	0.129145	29.316	2.1294	459.951	0.073309	16.4945	0.00620114	1.58129	0.800422	192.902	0.100957	21.302	0.00336038	0.678797	0.320208	77.17	NA	NA	NA	NA	NA	NA	NA	NA	NA	NA	NA	NA	0.0129282	2.4305	0.0184196	3.20501	0.00434062	0.920211	NA
3	0.206479	43.9801	0.702765	163.744	0.151216	35.0822	0.997547	205.495	NA	NA	0.374512	96.9986	0.0703	17.5047	0.0916199	20.7977	1.60364	346.387	0.0312151	7.02341	0.00148238	0.378008	0.607858	146.494	0.079036	16.6766	0.00121703	0.245841	0.208162	50.167	NA	NA	NA	NA	NA	NA	NA	NA	NA	NA	NA	NA	0.00371885	0.699143	0.010762	1.87259	0.00532702	1.12933	NA
4	0.162918	34.7014	0.514115	119.789	0.130241	30.2159	0.686347	141.388	NA	NA	0.300287	77.7744	0.0145	3.6105	0.0979803	22.2415	1.41009	304.579	0.0377032	8.48323	0.00352737	0.899479	0.545218	131.398	0.0719051	15.172	0.00257632	0.520416	0.176212	42.467	NA	NA	NA	NA	NA	NA	NA	NA	NA	NA	NA	NA	0.00503579	0.946728	0.0120599	2.09842	0	0	NA
5	0.147414	31.3991	0.303528	70.7221	0.120571	27.9725	0.283147	58.3282	NA	NA	0.176021	45.5895	0	0	0.074052	16.8098	1.17794	254.434	0.0220405	4.9591	0.0157105	4.00618	0.429447	103.497	0.0587259	12.3912	0.0017683	0.357197	0.122224	29.4561	NA	NA	NA	NA	NA	NA	NA	NA	NA	NA	NA	NA	0.00338173	0.635765	0.00717701	1.2488	0	0	NA
6	0.131991	28.1141	0.2087	48.6271	0.0965099	22.3903	0.191868	39.5248	NA	NA	0.206137	53.3895	0	0	0.0576889	13.0954	0.0255502	5.51884	0.00976956	2.19815	0.00364767	0.930156	0.0363998	8.77234	0.0138423	2.92072	0.0010238	0.206807	0.0671377	16.1802	NA	NA	NA	NA	NA	NA	NA	NA	NA	NA	NA	NA	0.00166189	0.312435	0.0038379	0.667795	0.00479496	1.01653	NA
7	0.0911912	19.4237	0.458912	106.927	0.127145	29.4976	0.410746	84.6136	NA	NA	0.254961	66.035	0	0	0.0677517	15.3796	1.16959	252.631	0.010109	2.27454	0.00573568	1.4626	0.503032	121.231	0.0671028	14.1587	0.00195166	0.394235	0.00402409	0.969807	NA	NA	NA	NA	NA	NA	NA	NA	NA	NA	NA	NA	0.0018431	0.346503	0.00589136	1.0251	0.00516384	1.09473	NA
8	0.205431	43.7568	0.738146	171.988	0.203384	47.185	0.967559	199.317	NA	NA	0.476115	123.314	0	0	0.0569509	12.9279	0.744919	160.902	0.00501768	1.12898	0.00420615	1.07257	0.300536	72.4292	0.0440509	9.29475	0.00143512	0.289895	0.0400042	9.641	NA	NA	NA	NA	NA	NA	NA	NA	NA	NA	NA	NA	0.0034521	0.648995	0.00368731	0.641592	0	0	NA
9	0.172954	36.8393	0.92772	216.159	0.254855	59.1263	1.2214	251.607	NA	NA	0.353674	91.6016	0.02625	6.53625	0.396324	89.9655	0.958622	207.062	0.227415	51.1684	0.0342808	8.74161	0.246818	59.4832	0.0379358	8.00445	0.0071069	1.43559	0.20965	50.5257	NA	NA	NA	NA	NA	NA	NA	NA	NA	NA	NA	NA	0.0235553	4.4284	0.0729409	12.6917	0	0	NA
10	0.161625	34.4262	1.07551	250.593	0.312518	72.5041	1.63851	337.533	NA	NA	0.455429	117.956	0.02561	6.37689	0.401573	91.1571	1.97581	426.776	0.209742	47.1919	0.0779572	19.8791	0.570356	137.456	0.0747668	15.7758	0.00858171	1.73351	0.34219	82.4677	NA	NA	NA	NA	NA	NA	NA	NA	NA	NA	NA	NA	0.0159524	2.99905	0.0740122	12.8781	0	0	NA
11	0.170062	36.2232	0.540197	125.866	0.143791	33.3596	1.20118	247.444	NA	NA	0.37284	96.5655	0	0	0.113867	25.8477	2.00931	434.012	0.069022	15.53	0.0263849	6.72815	0.777749	187.438	0.0983761	20.7574	0.0041731	0.842967	0.312786	75.3814	NA	NA	NA	NA	NA	NA	NA	NA	NA	NA	NA	NA	0.0140283	2.63732	0.0153017	2.6625	0	0	NA
12	0.212999	45.3687	0.665934	155.163	0.184191	42.7323	1.79914	370.623	NA	NA	0.444213	115.051	0	0	0.116086	26.3515	1.58804	343.017	0.0599097	13.4797	0.0193836	4.94282	0.640357	154.326	0.0827355	17.4572	0.00398054	0.804069	0.227084	54.7271	NA	NA	NA	NA	NA	NA	NA	NA	NA	NA	NA	NA	0.0101949	1.91665	0.0157546	2.7413	0	0	NA
13	0.185929	39.6028	0.482841	112.502	0.168941	39.1943	1.27244	262.122	NA	NA	0.312303	80.8865	0	0	0.0959676	21.7846	1.54096	332.847	0.0234096	5.26717	0.0214432	5.46802	0.546978	131.822	0.0721055	15.2143	0.00359498	0.726186	0.18723	45.1224	NA	NA	NA	NA	NA	NA	NA	NA	NA	NA	NA	NA	0.0033642	0.63247	0.0116492	2.02696	0	0	NA
14	0.181793	38.7219	0.317975	74.0882	0.193448	44.88	1.00937	207.929	NA	NA	0.0981462	25.4199	0	0	0.0575207	13.0572	0.786165	169.812	0.00528625	1.18941	0.00924732	2.35807	0.235738	56.8128	0.0366744	7.7383	0.00112827	0.22791	0.016708	4.02663	NA	NA	NA	NA	NA	NA	NA	NA	NA	NA	NA	NA	0.0035716	0.671461	0.00380357	0.661822	0.00469675	0.995711	NA
15	0.304575	64.8745	0.333269	77.6518	0.166696	38.6735	0.57882	119.237	NA	NA	0.0321348	8.32291	0	0	0.0490428	11.1327	0.500769	108.166	0.0012899	0.290227	0.00637318	1.62516	0.158028	38.0847	0.027828	5.87171	0.000648103	0.130917	0.0257747	6.2117	NA	NA	NA	NA	NA	NA	NA	NA	NA	NA	NA	NA	0.0057331	1.07782	0.00207355	0.360798	0	0	NA
16	0.075852	16.1565	0.100637	23.4484	0.0878101	20.3719	0.101113	20.8292	NA	NA	0.0169277	4.38427	0	0	0.138259	31.3849	0.212838	45.973	0.0500648	11.2646	0.0108021	2.75454	0.0714352	17.2159	0.0179705	3.79177	0.0022709	0.458721	0.0194783	4.69428	NA	NA	NA	NA	NA	NA	NA	NA	NA	NA	NA	NA	0.00253562	0.476696	0.0202794	3.52861	0.00695713	1.47491	NA
17	0.224336	47.7835	0.673692	156.97	0.141309	32.7837	0.929222	191.42	NA	NA	0.333749	86.441	0	0	0.349251	79.2801	0.484055	104.556	0.163661	36.8238	0.0322467	8.2229	0.140909	33.9591	0.0258793	5.46052	0.00681341	1.37631	0.106965	25.7786	NA	NA	NA	NA	NA	NA	NA	NA	NA	NA	NA	NA	0.00787065	1.47968	0.0633352	11.0203	0	0	NA
18	0.177268	37.7582	0.891392	207.694	0.18326	42.5163	0.973946	200.633	NA	NA	0.554446	143.602	0	0	0.302378	68.6399	0.695489	150.226	0.162726	36.6133	0.0258605	6.59442	0.187657	45.2254	0.031201	6.58341	0.00504074	1.01823	0.132241	31.8702	NA	NA	NA	NA	NA	NA	NA	NA	NA	NA	NA	NA	0.0158554	2.98082	0.0537701	9.356	0	0	NA
19	0.205105	43.6873	0.445238	103.74	0.129422	30.0259	1.24373	256.209	NA	NA	0.327227	84.7518	0	0	0.0983671	22.3293	1.25248	270.535	0.050268	11.3103	0.00320559	0.817425	0.424165	102.224	0.0581246	12.2643	0.00424856	0.858209	0.303501	73.1438	NA	NA	NA	NA	NA	NA	NA	NA	NA	NA	NA	NA	0.00970841	1.82518	0.0121388	2.11216	0	0	NA
20	0.142028	30.252	1.28221	298.756	0.10363	24.0421	2.18958	451.054	NA	NA	0.166414	43.1012	0.0573	14.2677	0.114227	25.9296	0.180458	38.979	0.0460306	10.3569	0.0152445	3.88734	0.086544	20.8571	0.0196904	4.15468	0.00259193	0.523569	0.00396064	0.954514	NA	NA	NA	NA	NA	NA	NA	NA	NA	NA	NA	NA	0.00528809	0.994162	0.0153754	2.67531	0	0	NA
21	0.152554	32.4941	0.766822	178.669	0.148499	34.4518	1.19945	247.087	NA	NA	0.362077	93.7778	0	0	0.115675	26.2583	0.0130771	2.82466	0.0406494	9.14613	0.00842032	2.14718	0.059161	14.2578	0.0164074	3.46197	0.00206616	0.417364	0.0355914	8.57752	NA	NA	NA	NA	NA	NA	NA	NA	NA	NA	NA	NA	0.00299992	0.563985	0.0156709	2.72673	0	0	NA
22	0.219874	46.8332	0.437731	101.991	0.18103	41.9989	1.14804	236.496	NA	NA	0.166414	43.1012	0	0	0.0797096	18.0941	0.262686	56.7401	0.0306523	6.89677	0.00604948	1.54262	0.0898533	21.6546	0.0200671	4.23417	0.00183166	0.369996	0.000429023	0.103395	NA	NA	NA	NA	NA	NA	NA	NA	NA	NA	NA	NA	0.00562509	1.05752	0.00833153	1.44969	0	0	NA
23	0.154758	32.9634	1.5794	368.001	0.128914	29.9081	2.23848	461.126	NA	NA	0.267217	69.2093	0.1001	24.9249	0.127858	29.0237	1.80053	388.915	0.0520627	11.7141	0.0165605	4.22292	0.724526	174.611	0.0923172	19.4789	0.00536769	1.08427	0.110736	26.6874	NA	NA	NA	NA	NA	NA	NA	NA	NA	NA	NA	NA	0.00513978	0.966279	0.0181568	3.15929	0.00508365	1.07773	NA
24	0.275362	58.6522	2.4293	566.028	0.197269	45.7665	2.28402	470.509	NA	NA	0.108337	28.0593	0.1874	46.6626	0.0640947	14.5495	1.90804	412.136	0.037917	8.53132	0.0113036	2.88241	0.542425	130.725	0.0715872	15.1049	0.00893558	1.80499	0.012156	2.92959	NA	NA	NA	NA	NA	NA	NA	NA	NA	NA	NA	NA	0.0111441	2.09509	0.00514508	0.895245	0.00265962	0.56384	NA
25	0.595639	126.871	1.69099	394	0.252146	58.4978	2.32799	479.566	NA	NA	0.146818	38.0259	0.0607981	15.1387	0.276067	62.6673	0.914576	197.548	0.158879	35.7478	0.0384153	9.79589	0.219469	52.8921	0.0348224	7.34753	0.00425799	0.860114	0.102717	24.7547	NA	NA	NA	NA	NA	NA	NA	NA	NA	NA	NA	NA	0.0190842	3.58782	0.048401	8.42177	0.000302025	0.0640293	NA
26	0.487398	103.816	1.8556	432.354	0.203423	47.1942	1.86413	384.011	NA	NA	0.209291	54.2063	0.0954	23.7546	0.0617199	14.0104	0.85563	184.816	0.015818	3.55904	0.00828979	2.1139	0.225362	54.3121	0.0354932	7.48906	0.00236175	0.477074	0.0177408	4.27554	NA	NA	NA	NA	NA	NA	NA	NA	NA	NA	NA	NA	0.00322726	0.606725	0.00466048	0.810924	0.000639162	0.135502	NA
27	0.355166	75.6503	1.15888	270.019	0.143028	33.1825	1.238	255.029	NA	NA	0.187725	48.6207	0.0046	1.1454	0.17736	40.2606	0.0569404	12.2991	0.0756356	17.018	0.0147076	3.75045	0.0535893	12.915	0.0159389	3.36311	0.00385285	0.778276	0.00758433	1.82782	NA	NA	NA	NA	NA	NA	NA	NA	NA	NA	NA	NA	0.00522974	0.983192	0.0282583	4.91695	0	0	NA
28	0.154105	32.8243	0.677097	157.764	0.14069	32.64	0.809012	166.656	NA	NA	0.133129	34.4805	0.3285	81.7965	0.40573	92.1006	0.417336	90.1445	0.198736	44.7156	0.0330909	8.43819	0.168493	40.6068	0.0290193	6.12308	0.00652351	1.31775	0.150098	36.1735	NA	NA	NA	NA	NA	NA	NA	NA	NA	NA	NA	NA	0.0110599	2.07925	0.0748603	13.0257	0	0	NA
29	0.154676	32.946	0.38568	89.8635	0.144328	33.484	1.08695	223.912	NA	NA	0.161268	41.7683	0.0782	19.4718	0.083953	19.0573	1.84424	398.356	0.026918	6.05655	0.00802997	2.04764	0.741777	178.768	0.094281	19.8933	0.00272646	0.550745	0.0405665	9.77652	NA	NA	NA	NA	NA	NA	NA	NA	NA	NA	NA	NA	0.0034611	0.650686	0.00919745	1.60036	0	0	NA
30	0.10947	23.317	0.590023	137.475	0.158492	36.7701	1.18563	244.239	NA	NA	0.300439	77.8138	0.0711	17.7039	0.0876201	19.8898	2.16128	466.836	0.0370381	8.33356	0.00855578	2.18172	0.963531	232.211	0.119525	25.2198	0.00294499	0.594888	0.10869	26.1943	NA	NA	NA	NA	NA	NA	NA	NA	NA	NA	NA	NA	0.00662767	1.246	0.00994577	1.73056	0	0	NA
31	0.151167	32.1986	0.751327	175.059	0.179312	41.6005	1.20284	247.785	NA	NA	0.451018	116.814	0.0187	4.6563	0.146677	33.2956	2.67962	578.797	0.0777902	17.5028	0.0143053	3.64786	1.28756	310.302	0.156412	33.003	0.00258927	0.523033	0.165785	39.9542	NA	NA	NA	NA	NA	NA	NA	NA	NA	NA	NA	NA	0.0115007	2.16214	0.0219971	3.8275	0	0	NA
32	0.137214	29.2265	0.527484	122.904	0.162749	37.7577	1.21569	250.432	NA	NA	0.171763	44.4865	0.1722	42.8778	0.117574	26.6894	1.87177	404.303	0.0537959	12.1041	0.0101931	2.59923	0.84217	202.963	0.10571	22.3047	0.002082	0.420565	0.0846159	20.3924	NA	NA	NA	NA	NA	NA	NA	NA	NA	NA	NA	NA	0.00762306	1.43314	0.0160583	2.79415	0	0	NA
33	0.404127	86.0791	0.453009	105.551	0.187904	43.5937	0.893198	183.999	NA	NA	0.160979	41.6935	0.12889	32.0936	0.113854	25.8449	1.74853	377.683	0.0455482	10.2483	0.0102126	2.60422	0.745324	179.623	0.0946848	19.9785	0.00184977	0.373653	0.062699	15.1105	NA	NA	NA	NA	NA	NA	NA	NA	NA	NA	NA	NA	0.00517249	0.972428	0.0152992	2.66206	0	0	NA
34	0.37622	80.1349	0.340109	79.2454	0.162981	37.8116	0.856479	176.435	NA	NA	0.1129	29.2411	0.0997	24.8253	0.103121	23.4086	1.41731	306.139	0.0407061	9.15887	0.00771066	1.96622	0.511426	123.254	0.0680583	14.3603	0.00380351	0.768308	0.0803458	19.3633	NA	NA	NA	NA	NA	NA	NA	NA	NA	NA	NA	NA	0.00525443	0.987833	0.013109	2.28097	0.00694022	1.47133	NA
35	0.46035	98.0545	0.457062	106.495	0.166696	38.6735	1.07935	222.346	NA	NA	0.132369	34.2835	0.1648	41.0352	0.124894	28.351	1.95708	422.729	0.060411	13.5925	0.00946878	2.41454	0.723725	174.418	0.0922261	19.4597	0.0045689	0.922918	0.159425	38.4215	NA	NA	NA	NA	NA	NA	NA	NA	NA	NA	NA	NA	0.00881728	1.65765	0.017552	3.05406	0	0	NA
36	0.353862	75.3725	0.49719	115.845	0.192393	44.6352	0.97127	200.082	NA	NA	0.140734	36.4502	0.1852	46.1148	0.0886302	20.119	2.27328	491.029	0.0538938	12.1261	0.0047693	1.21617	1.00004	241.01	0.123682	26.0968	0.0020304	0.41014	0.139743	33.678	NA	NA	NA	NA	NA	NA	NA	NA	NA	NA	NA	NA	0.0128087	2.40803	0.0101519	1.76643	0	0	NA
37	0.378586	80.6389	0.413536	96.3539	0.178384	41.385	0.906625	186.765	NA	NA	0.135715	35.1502	0.1284	31.9716	0.0861736	19.5614	1.71399	370.223	0.029005	6.52612	0.0084264	2.14873	0.67066	161.629	0.0861853	18.1851	0.00330547	0.667705	0.0267674	6.45095	NA	NA	NA	NA	NA	NA	NA	NA	NA	NA	NA	NA	0.00385362	0.724481	0.00965059	1.6792	0	0	NA
38	0.211959	45.1473	0.357692	83.3421	0.128143	29.7292	0.564506	116.288	NA	NA	0.149404	38.6956	0.0709	17.6541	0.0811014	18.41	1.42468	307.73	0.0238909	5.37546	0.00771681	1.96779	0.574496	138.454	0.0752381	15.8752	0.00311309	0.628845	0.00719685	1.73444	NA	NA	NA	NA	NA	NA	NA	NA	NA	NA	NA	NA	0.00282606	0.531298	0.00861554	1.4991	0	0	NA
39	0.253249	53.942	0.388794	90.589	0.153693	35.6568	0.786	161.916	NA	NA	0.176782	45.7865	0.0627	15.6123	0.0967082	21.9528	2.14817	464.005	0.0396264	8.91594	0.00990016	2.52454	0.870387	209.763	0.108922	22.9825	0.00370502	0.748414	0.0674139	16.2468	NA	NA	NA	NA	NA	NA	NA	NA	NA	NA	NA	NA	0.00598779	1.1257	0.0118003	2.05325	0	0	NA
40	0.559082	119.085	0.678327	158.05	0.142625	33.089	1.32806	273.58	NA	NA	0.339985	88.0562	0.0917	22.8333	0.0679155	15.4168	0.15849	34.2338	0.0112942	2.54119	0.00492942	1.257	0.048315	11.6439	0.0151851	3.20406	0.00167227	0.337799	0.0521571	12.5699	NA	NA	NA	NA	NA	NA	NA	NA	NA	NA	NA	NA	0.000418092	0.0786012	0.00592477	1.03091	0.00806147	1.70903	NA
41	0.20739	44.174	0.620967	144.685	0.141541	32.8376	1.09836	226.262	NA	NA	0.35991	93.2168	0.0259	6.4491	0.0683857	15.5235	0.184855	39.9288	0.0118691	2.67056	0.00488338	1.24526	0.05278	12.72	0.0158468	3.34367	0.00149478	0.301946	0.0466133	11.2338	NA	NA	NA	NA	NA	NA	NA	NA	NA	NA	NA	NA	0.000551422	0.103667	0.00602073	1.04761	0	0	NA
42	0.136642	29.1048	0.554424	129.181	0.165071	38.2964	1.42252	293.039	NA	NA	0.282491	73.1653	0.0651	16.2099	0.0665961	15.1173	0.184103	39.7663	0.00997964	2.24542	0.00474455	1.20986	0.0475056	11.4488	0.0152463	3.21698	0.00155009	0.313118	0.0531878	12.8182	NA	NA	NA	NA	NA	NA	NA	NA	NA	NA	NA	NA	0.000156743	0.0294677	0.00565553	0.984062	0	0	NA
43	0.110938	23.6299	0.573214	133.559	0.174901	40.5769	1.29916	267.628	NA	NA	0.206137	53.3895	0.1669	41.5581	0.170439	38.6896	5.35792	1157.31	0.190548	42.8733	0.0457853	11.6752	1.22058	294.159	0.148787	31.394	0.00400699	0.809412	1.54298	371.858	NA	NA	NA	NA	NA	NA	NA	NA	NA	NA	NA	NA	0.049824	9.3669	0.026846	4.67121	0	0	NA
44	0.134276	28.6008	0.922484	214.939	0.193477	44.8866	3.08123	634.734	NA	NA	0.40265	104.286	0.2023	50.3727	0.103954	23.5976	1.55414	335.694	0.0469348	10.5603	0.00717504	1.82964	0.577518	139.182	0.0755822	15.9478	0.00357228	0.7216	0.10438	25.1556	NA	NA	NA	NA	NA	NA	NA	NA	NA	NA	NA	NA	0.00745674	1.40187	0.013279	2.31055	0	0	NA
45	0.133134	28.3575	0.744858	173.552	0.263911	61.2273	2.6789	551.853	NA	NA	0.239447	62.0168	0.257	63.993	0.117932	26.7706	3.22859	697.376	0.10461	23.5373	0.0273997	6.98692	0.695284	167.564	0.0889884	18.7766	0.00301065	0.608152	0.830426	200.133	NA	NA	NA	NA	NA	NA	NA	NA	NA	NA	NA	NA	0.0267346	5.02611	0.0161314	2.80685	0	0	NA
46	0.231054	49.2144	0.867173	202.051	0.100906	23.4102	2.00026	412.053	NA	NA	0.232298	60.1653	0	0	0.144573	32.818	2.7928	603.244	0.100485	22.6092	0.040099	10.2252	1.09947	264.971	0.135	28.4849	0.00559659	1.13051	0.488299	117.68	NA	NA	NA	NA	NA	NA	NA	NA	NA	NA	NA	NA	0.0204392	3.84257	0.0215677	3.75279	0	0	NA
47	0.160959	34.2843	1.1194	260.82	0.214916	49.8606	2.12278	437.293	NA	NA	0.193969	50.238	0.03806	9.47694	0.152833	34.6931	2.96771	641.026	0.102403	23.0406	0.00708581	1.80688	1.04347	251.477	0.128625	27.14	0.00479423	0.968434	0.345534	83.2737	NA	NA	NA	NA	NA	NA	NA	NA	NA	NA	NA	NA	0.0196934	3.70236	0.0232534	4.04609	0	0	NA
48	0.184297	39.2552	0.795479	185.347	0.184266	42.7497	1.75182	360.876	NA	NA	0.101492	26.2865	0.03315	8.25435	0.294044	66.7479	6.24366	1348.63	0.250704	56.4083	0.0132029	3.36673	2.34905	566.122	0.277251	58.4999	0.00876314	1.77015	0.917136	221.03	NA	NA	NA	NA	NA	NA	NA	NA	NA	NA	NA	NA	0.0505372	9.50099	0.0520693	9.06006	0	0	NA
49	0.250311	53.3163	1.02816	239.561	0.33001	76.5624	1.94585	400.844	NA	NA	0.188189	48.7411	0	0	0.0953821	21.6517	7.85747	1697.21	0.139532	31.3948	0.0069213	1.76493	2.60292	627.303	0.30615	64.5978	0.0121994	2.46429	0.80623	194.302	NA	NA	NA	NA	NA	NA	NA	NA	NA	NA	NA	NA	0.043924	8.25772	0.0115297	2.00617	0	0	NA
50	0.220201	46.9028	0.84929	197.884	0.21391	49.6272	2.20287	453.791	NA	NA	0.380596	98.5743	0	0	0.129086	29.3026	4.86849	1051.59	0.127216	28.6235	0.00606435	1.54641	1.32029	318.191	0.160139	33.7892	0.0159135	3.21452	0.621281	149.729	NA	NA	NA	NA	NA	NA	NA	NA	NA	NA	NA	NA	0.0332808	6.25679	0.0184075	3.20291	0.00340898	0.722704	NA
51	0.198087	42.1926	0.771302	179.713	0.231944	53.8111	2.05132	422.571	NA	NA	0.088716	22.9774	0	0	0.119111	27.0383	4.66314	1007.24	0.107157	24.1104	0.011805	3.01026	1.38361	333.451	0.167347	35.3102	0.012847	2.5951	0.496734	119.713	NA	NA	NA	NA	NA	NA	NA	NA	NA	NA	NA	NA	0.0274861	5.16739	0.016372	2.84873	0.00183535	0.389095	NA
52	0.159817	34.041	0.580669	135.296	0.166696	38.6735	1.43169	294.928	NA	NA	0.0017148	0.444133	0	0	0.13615	30.9061	4.20084	907.382	0.10398	23.3956	0.0166189	4.23782	1.31293	316.415	0.1593	33.6122	0.00958823	1.93682	0.425047	102.436	NA	NA	NA	NA	NA	NA	NA	NA	NA	NA	NA	NA	0.0232563	4.37218	0.019849	3.45372	0.000703752	0.149195	NA
53	0.110286	23.4908	1.13673	264.859	0.263911	61.2273	2.70522	557.276	NA	NA	0.239449	62.0172	0.05368	13.3663	0.132507	30.0791	3.76217	812.629	0.0887533	19.9695	0.00340525	0.868338	1.1406	274.885	0.139683	29.4731	0.00606012	1.22414	0.340753	82.1216	NA	NA	NA	NA	NA	NA	NA	NA	NA	NA	NA	NA	0.0181583	3.41375	0.0191056	3.32437	0.000117979	0.0250116	NA
54	0.075116	15.9997	0.519358	121.01	0.127532	29.5874	1.20889	249.032	NA	NA	0.173436	44.9198	0.02726	6.78774	0.0845175	19.1855	3.66056	790.68	0.0741341	16.6802	0.034546	8.80922	1.05287	253.743	0.129696	27.3658	0.00441	0.890819	0.67199	161.95	NA	NA	NA	NA	NA	NA	NA	NA	NA	NA	NA	NA	0.021178	3.98147	0.00931265	1.6204	0.000790022	0.167485	NA
55	0.111918	23.8384	0.735443	171.358	0.191155	44.3479	0.789343	162.605	NA	NA	0.473833	122.723	0	0	0.0818856	18.588	3.46286	747.977	0.0678125	15.2578	0.0321125	8.18868	0.970558	233.904	0.120325	25.3886	0.00421868	0.852174	0.610765	147.194	NA	NA	NA	NA	NA	NA	NA	NA	NA	NA	NA	NA	0.0192608	3.62102	0.00877556	1.52695	0.000665785	0.141146	NA
56	0.154268	32.8591	0.33918	79.0289	0.135349	31.401	1.01325	208.73	NA	NA	0.0169248	4.38352	0.05894	14.6761	0.113131	25.6808	3.777	815.832	0.0810871	18.2446	0.00737593	1.88086	1.18073	284.557	0.144251	30.437	0.00397567	0.803085	0.313025	75.439	NA	NA	NA	NA	NA	NA	NA	NA	NA	NA	NA	NA	0.018712	3.51786	0.0151516	2.63638	0.00220289	0.467012	NA
57	0.188458	40.1416	0.374	87.142	0.139374	32.3348	0.600435	123.69	NA	NA	0.280362	72.6138	0	0	0.0887205	20.1396	3.31613	716.284	0.223156	50.2101	0.00518569	1.32235	1.09333	263.492	0.134301	28.3375	0.00436852	0.882442	0.625378	150.716	NA	NA	NA	NA	NA	NA	NA	NA	NA	NA	NA	NA	0.0766652	14.4131	0.0101703	1.76964	0.00423555	0.897936	NA
58	0.179646	38.2645	0.425293	99.0933	0.174436	40.4692	1.11295	229.268	NA	NA	0.232907	60.3229	0	0	0.0887205	20.1396	3.3095	714.853	0.223156	50.2101	0.00518569	1.32235	1.16333	280.362	0.14227	30.0189	0.00436852	0.882442	0.625378	150.716	NA	NA	NA	NA	NA	NA	NA	NA	NA	NA	NA	NA	0.0766652	14.4131	0.0101703	1.76964	0.000176179	0.0373499	NA
59	0.255534	54.4287	0.380634	88.6878	0.129467	30.0363	0.80677	166.195	NA	NA	0.27154	70.3289	0	0	0.428859	97.3509	2.6643	575.489	0.287902	64.7779	0.0159579	4.06927	0.757604	182.582	0.0960828	20.2735	0.00537557	1.08586	0.634614	152.942	NA	NA	NA	NA	NA	NA	NA	NA	NA	NA	NA	NA	0.040593	7.63149	0.0795802	13.8469	0.000688815	0.146029	NA
60	0.172791	36.8045	2.53316	590.225	0.365459	84.7866	3.21271	661.818	NA	NA	0.644946	167.041	0.045	11.205	0.138519	31.4439	6.28605	1357.79	0.146702	33.0079	0.00783419	1.99772	1.88587	454.495	0.224523	47.3743	0.0121855	2.46147	0.745001	179.545	NA	NA	NA	NA	NA	NA	NA	NA	NA	NA	NA	NA	0.0389561	7.32375	0.0203324	3.53784	0.00218132	0.462441	NA
61	0.277239	59.0519	1.09943	256.167	0.321032	74.4794	3.12732	644.227	NA	NA	0.405388	104.996	0.04074	10.1443	0.346516	78.6591	2.66841	576.376	0.219058	49.288	0.0116279	2.96513	0.716272	172.622	0.0913776	19.2807	0.00404459	0.817008	0.483577	116.542	NA	NA	NA	NA	NA	NA	NA	NA	NA	NA	NA	NA	0.0292616	5.50117	0.062777	10.9232	0.000236041	0.0500407	NA
62	0.0760136	16.1909	1.16873	272.314	0.275288	63.8669	3.02762	623.691	NA	NA	0.271844	70.4077	0.0550099	13.6975	0.123142	27.9533	7.26157	1568.5	0.411063	92.4892	0.00652506	1.66389	2.40453	579.492	0.283566	59.8325	0.00569407	1.1502	1.41042	339.912	NA	NA	NA	NA	NA	NA	NA	NA	NA	NA	NA	NA	0.14145	26.5927	0.0171945	2.99185	0.00104668	0.221897	NA
63	0.128156	27.2972	0.677143	157.774	0.17908	41.5466	2.58778	533.083	NA	NA	0.181801	47.0865	0.01642	4.08858	0.0825357	18.7356	4.32393	933.968	0.0772465	17.3805	0.0357982	9.12853	1.178	283.898	0.14394	30.3713	0.00405532	0.819175	0.764669	184.285	NA	NA	NA	NA	NA	NA	NA	NA	NA	NA	NA	NA	0.0227051	4.26856	0.00890822	1.55003	0.000695135	0.147369	NA
64	0.137377	29.2613	0.699326	162.943	0.231944	53.8111	2.58337	532.175	NA	NA	0.354435	91.7986	0.03567	8.88183	0.133579	30.3224	4.15293	897.034	0.127083	28.5936	0.0337975	8.61837	0.877637	211.511	0.109747	23.1567	0.0033684	0.680417	1.07776	259.74	NA	NA	NA	NA	NA	NA	NA	NA	NA	NA	NA	NA	0.0324315	6.09712	0.0193243	3.36243	0.00160722	0.340732	NA
65	0.2532	53.9316	0.4754	110.768	0.1235	28.652	0.6287	129.512	NA	NA	0.3451	89.3809	0.0241	6.0009	0.105413	23.9288	1.09753	237.067	0.036346	8.17785	0.005134	1.30917	1.13256	272.947	0.035267	7.44134	0.0061157	1.23537	0.354671	85.4757	NA	NA	NA	NA	NA	NA	NA	NA	NA	NA	NA	NA	0.014421	2.71115	0.013362	2.32499	0.0547	11.5964	NA
66	0.2163	46.0719	0.40427	94.1949	0.1082	25.1024	0.48123	99.1334	NA	NA	0.2725	70.5775	0.0275	6.8475	0.0819364	18.5996	0.823679	177.915	0.0245296	5.51917	0.00344721	0.879037	0.800422	192.902	0.0238284	5.02779	0.00336038	0.678797	0.2937	70.7817	NA	NA	NA	NA	NA	NA	NA	NA	NA	NA	NA	NA	0.0093817	1.76376	0.009489	1.65109	0.00434062	0.920211	NA
67	0.1892	40.2996	0.3542	82.5286	0.1163	26.9816	0.4264	87.8384	NA	NA	0.2839	73.5301	0	0	0.062853	14.2676	0.608894	131.521	0.0201335	4.53005	0.000697067	0.177752	0.607858	146.494	0.017672	3.72879	0.00121703	0.245841	0.217737	52.4746	NA	NA	NA	NA	NA	NA	NA	NA	NA	NA	NA	NA	0.00448049	0.842333	0.00617402	1.07428	0.00532702	1.12933	NA
68	0.1423	30.3099	0.2496	58.1568	0.0892	20.6944	0.3038	62.5828	NA	NA	0.2351	60.8909	0	0	0.0586055	13.3034	0.559081	120.761	0.0192291	4.32654	0.0019004	0.484602	0.545218	131.398	0.0170261	3.59251	0.00257632	0.520416	0.196076	47.2542	NA	NA	NA	NA	NA	NA	NA	NA	NA	NA	NA	NA	0.00518137	0.974097	0.00673589	1.17205	0	0	NA
69	0.0816	17.3808	0.1532	35.6956	0.0767071	17.796	0.165093	34.0091	NA	NA	0.1534	39.7306	0	0	0.0448811	10.188	0.493411	106.577	0.0155306	3.4944	0.0159499	4.06722	0.429447	103.497	0.0035179	0.742277	0.0017683	0.357197	0.159474	38.4333	NA	NA	NA	NA	NA	NA	NA	NA	NA	NA	NA	NA	0.00430108	0.808603	0.00462208	0.804242	0	0	NA
70	0.0385	8.2005	0.1273	29.6609	0.04562	10.5838	0.14538	29.9483	NA	NA	0.1732	44.8588	0	0	0.00545087	1.23735	0.179712	38.8178	0.00334948	0.753633	0.00226115	0.576593	0.0363998	8.77234	0.00225889	0.476625	0.0010238	0.206807	0.0310931	7.49344	NA	NA	NA	NA	NA	NA	NA	NA	NA	NA	NA	NA	0.00161688	0.303973	0.00317658	0.552725	0.00479496	1.01653	NA
71	0.0836	17.8068	0.2306	53.7298	0.0852	19.7664	0.1683	34.6698	NA	NA	0.2053	53.1727	0	0	0.0438139	9.94576	0.474467	102.485	0.0107083	2.40937	0.0042152	1.07488	0.503032	121.231	0.00289221	0.610256	0.00195166	0.394235	0.0793384	19.1205	NA	NA	NA	NA	NA	NA	NA	NA	NA	NA	NA	NA	0.00260645	0.490012	0.00406553	0.707401	0.00516384	1.09473	NA
72	0.1355	28.8615	0.3307	77.0531	0.1837	42.6184	0.3304	68.0624	NA	NA	0.3507	90.8313	0	0	0.0360128	8.17491	0.323476	69.8709	0.00720416	1.62094	0.0028236	0.720019	0.300536	72.4292	0.00238848	0.503969	0.00143512	0.289895	0.0494887	11.9268	NA	NA	NA	NA	NA	NA	NA	NA	NA	NA	NA	NA	0.00144853	0.272324	0.00311139	0.541382	0	0	NA
73	0.1774	37.7862	0.5327	124.119	0.2502	58.0464	0.3065	63.139	NA	NA	0.2702	69.9818	0	0	0.0524645	11.9094	0.622097	134.373	0.00530826	1.19436	0.0305147	7.78125	0.246818	59.4832	0.0119646	2.52453	0.0071069	1.43559	0.218746	52.7177	NA	NA	NA	NA	NA	NA	NA	NA	NA	NA	NA	NA	0.0150374	2.82704	0.0330913	5.75789	0	0	NA
74	0.2052	43.7076	0.5932	138.216	0.3247	75.3304	0.3908	80.5048	NA	NA	0.3371	87.3089	0	0	0.0828557	18.8082	0.937128	202.42	0.0295748	6.65434	0.0552023	14.0766	0.570356	137.456	0.00422419	0.891305	0.00858171	1.73351	0.308603	74.3734	NA	NA	NA	NA	NA	NA	NA	NA	NA	NA	NA	NA	0.0109912	2.06634	0.0335551	5.83858	0	0	NA
75	0.11096	23.6345	0.23343	54.3892	0.106707	24.756	0.601102	123.827	NA	NA	0.282801	73.2454	0	0	0.0678043	15.3916	0.773783	167.137	0.0279012	6.27776	0.0265561	6.77181	0.777749	187.438	0.00613895	1.29532	0.0041731	0.842967	0.288668	69.5691	NA	NA	NA	NA	NA	NA	NA	NA	NA	NA	NA	NA	0.00996717	1.87383	0.00813928	1.41623	0	0	NA
76	0.199485	42.4902	0.292377	68.1239	0.158903	36.8655	0.760769	156.718	NA	NA	0.329726	85.3989	0.0314	7.8186	0.0631783	14.3415	0.591229	127.706	0.0229987	5.1747	0.0036063	0.919607	0.640357	154.326	0.020413	4.30715	0.00398054	0.804069	0.230565	55.5662	NA	NA	NA	NA	NA	NA	NA	NA	NA	NA	NA	NA	0.00792706	1.49029	0.00833532	1.45035	0	0	NA
77	0.1461	31.1193	0.2203	51.3299	0.1392	32.2944	0.5814	119.768	NA	NA	0.243	62.937	0	0	0.0542847	12.3226	0.594314	128.372	0.0204349	4.59785	0.0214181	5.46161	0.546978	131.822	0.00515346	1.08738	0.00359498	0.726186	0.203546	49.0545	NA	NA	NA	NA	NA	NA	NA	NA	NA	NA	NA	NA	0.00687174	1.29189	0.00655809	1.14111	0	0	NA
78	0.1271	27.0723	0.2023	47.1359	0.170864	39.6404	0.427536	88.0725	NA	NA	0.1022	26.4698	0	0	0.03076	6.98252	0.327114	70.6566	0.00913376	2.0551	0.00890166	2.26992	0.235738	56.8128	0.00255722	0.539573	0.00112827	0.22791	0.0879376	21.193	NA	NA	NA	NA	NA	NA	NA	NA	NA	NA	NA	NA	0.00207184	0.389505	0.00316172	0.550139	0.00469675	0.995711	NA
79	0.1082	23.0466	0.2462	57.3646	0.1363	31.6216	0.3105	63.963	NA	NA	0.0588	15.2292	0	0	0.0249653	5.66711	0.2604	56.2465	0.00640865	1.44195	0.00588904	1.50171	0.158028	38.0847	0.00200833	0.423757	0.000648103	0.130917	0.0591358	14.2517	NA	NA	NA	NA	NA	NA	NA	NA	NA	NA	NA	NA	0.000988343	0.185808	0.00241279	0.419826	0	0	NA
80	0.0582	12.3966	0.1096	25.5368	0.03438	7.97616	0.0990181	20.3977	NA	NA	0.0488019	12.6397	0	0	0.0205699	4.66938	0.262527	56.7058	0.00234617	0.527889	0.00913514	2.32946	0.0714352	17.2159	0.00425037	0.896827	0.0022709	0.458721	0.0634045	15.2805	NA	NA	NA	NA	NA	NA	NA	NA	NA	NA	NA	NA	0.00385078	0.723947	0.0102941	1.79117	0.00695713	1.47491	NA
81	0.1982	42.2166	0.3525	82.1325	0.1035	24.012	0.3687	75.9522	NA	NA	0.2571	66.5889	0	0	0.0379746	8.62023	0.443718	95.843	0.0140442	3.15994	0.0392524	10.0094	0.140909	33.9591	0.000706295	0.149028	0.00681341	1.37631	0.149129	35.9401	NA	NA	NA	NA	NA	NA	NA	NA	NA	NA	NA	NA	0.00669008	1.25773	0.028933	5.03434	0	0	NA
82	0.1584	33.7392	0.4068	94.7844	0.1577	36.5864	0.3049	62.8094	NA	NA	0.4022	104.17	0	0	0.044923	10.1975	0.489519	105.736	0.0036209	0.814702	0.023352	5.95476	0.187657	45.2254	0.0086932	1.83427	0.00504074	1.01823	0.166265	40.07	NA	NA	NA	NA	NA	NA	NA	NA	NA	NA	NA	NA	0.0109395	2.05663	0.0247922	4.31385	0	0	NA
83	0.144516	30.782	0.184836	43.0668	0.0881421	20.449	0.651577	134.225	NA	NA	0.252812	65.4783	0	0	0.0423474	9.61286	0.542848	117.255	0.018065	4.06463	0.00397223	1.01292	0.424165	102.224	0.0063224	1.33403	0.00424856	0.858209	0.282374	68.0521	NA	NA	NA	NA	NA	NA	NA	NA	NA	NA	NA	NA	0.00766813	1.44161	0.00677006	1.17799	0	0	NA
84	0.154855	32.9842	0.141983	33.082	0.0548188	12.718	1.82186	375.303	NA	NA	0.147083	38.0946	0	0	0.0123007	2.79225	0.18965	40.9644	0.00531564	1.19602	0.01274	3.24869	0.086544	20.8571	0.00615033	1.29772	0.00259193	0.523569	0.0792953	19.1102	NA	NA	NA	NA	NA	NA	NA	NA	NA	NA	NA	NA	0.00531564	0.999341	0.00817115	1.42178	0	0	NA
85	0.207474	44.1919	0.408226	95.1166	0.112789	26.1671	0.445787	91.8322	NA	NA	0.275724	71.4126	0	0	0.00754148	1.71192	0.132578	28.637	0.00168736	0.379657	0.00716268	1.82648	0.059161	14.2578	0.00327142	0.690269	0.00206616	0.417364	0.0524804	12.6478	NA	NA	NA	NA	NA	NA	NA	NA	NA	NA	NA	NA	0.00409788	0.770402	0.00829907	1.44404	0	0	NA
86	0.1743	37.1259	0.2583	60.1839	0.154819	35.918	0.48412	99.7287	NA	NA	0.147083	38.0946	0	0	0.0109221	2.47933	0.159524	34.4573	0.00556283	1.25164	0.00471484	1.20228	0.0898533	21.6546	0.00278141	0.586879	0.00183166	0.369996	0.0763193	18.393	NA	NA	NA	NA	NA	NA	NA	NA	NA	NA	NA	NA	0.00549499	1.03306	0.00512187	0.891206	0	0	NA
87	0.169231	36.0463	0.314692	73.3233	0.087486	20.2968	1.7759	365.836	NA	NA	0.213358	55.2597	0	0	0.0752168	17.0742	0.726883	157.007	0.0163255	3.67323	0.0115345	2.94131	0.724526	174.611	0.00898646	1.89614	0.00536769	1.08427	0.151685	36.5562	NA	NA	NA	NA	NA	NA	NA	NA	NA	NA	NA	NA	0.00523671	0.984502	0.00937526	1.63129	0.00508365	1.07773	NA
88	0.3197	68.0961	1.0285	239.641	0.1758	40.7856	1.4913	307.208	NA	NA	0.1089	28.2051	0.0108	2.6892	0.0784246	17.8024	0.79213	171.1	0.0173459	3.90283	0.00728242	1.85702	0.542425	130.725	0.00672449	1.41887	0.00893558	1.80499	0.0683688	16.4769	NA	NA	NA	NA	NA	NA	NA	NA	NA	NA	NA	NA	0.00843219	1.58525	0.00374246	0.651188	0.00265962	0.56384	NA
89	0.2845	60.5985	1.2053	280.835	0.2467	57.2344	0.9376	193.146	NA	NA	0.1342	34.7578	0.0247	6.1503	0.0537765	12.2073	0.516204	111.5	0.00514797	1.15829	0.034768	8.86583	0.219469	52.8921	0.0128346	2.7081	0.00425799	0.860114	0.146249	35.2459	NA	NA	NA	NA	NA	NA	NA	NA	NA	NA	NA	NA	0.0126579	2.37968	0.022468	3.90942	0.000302025	0.0640293	NA
90	0.221367	47.1513	1.2977	302.364	0.183751	42.6303	0.737808	151.988	NA	NA	0.175273	45.3958	0.0351	8.7399	0.0410987	9.32941	0.379297	81.9282	0.0113875	2.56218	0.00674383	1.71968	0.225362	54.3121	0.00352852	0.744518	0.00236175	0.477074	0.0645825	15.5644	NA	NA	NA	NA	NA	NA	NA	NA	NA	NA	NA	NA	0.00421887	0.793148	0.00353268	0.614686	0.000639162	0.135502	NA
91	0.163687	34.8653	0.7872	183.418	0.105721	24.5272	0.566298	116.657	NA	NA	0.161095	41.7235	0	0	0.0227492	5.16408	0.160623	34.6946	0.00328446	0.739004	0.0118457	3.02066	0.0535893	12.915	0.00637935	1.34604	0.00385285	0.778276	0.0714682	17.2238	NA	NA	NA	NA	NA	NA	NA	NA	NA	NA	NA	NA	0.00528459	0.993503	0.0137482	2.39219	0	0	NA
92	0.1978	42.1314	0.4537	105.712	0.1027	23.8264	0.4426	91.1756	NA	NA	0.1252	32.4268	0	0	0.0346678	7.86958	0.443412	95.777	0.0160292	3.60657	0.0410049	10.4562	0.168493	40.6068	0.0042262	0.891728	0.00652351	1.31775	0.178371	42.9875	NA	NA	NA	NA	NA	NA	NA	NA	NA	NA	NA	NA	0.00838736	1.57682	0.0339222	5.90247	0	0	NA
93	0.1205	25.6665	0.2219	51.7027	0.1074	24.9168	0.5815	119.789	NA	NA	0.1437	37.2183	0	0	0.0711329	16.1472	0.718211	155.134	0.0129645	2.91702	0.00630261	1.60716	0.741777	178.768	0.0036478	0.769685	0.00272646	0.550745	0.104113	25.0912	NA	NA	NA	NA	NA	NA	NA	NA	NA	NA	NA	NA	0.00434332	0.816544	0.00549673	0.956431	0	0	NA
94	0.1334	28.4142	0.3063	71.3679	0.1257	29.1624	0.539914	111.222	NA	NA	0.2352	60.9168	0	0	0.0821132	18.6397	0.775952	167.606	0.0185707	4.17842	0.00703332	1.7935	0.963531	232.211	0.00356863	0.752981	0.00294499	0.594888	0.150298	36.2219	NA	NA	NA	NA	NA	NA	NA	NA	NA	NA	NA	NA	0.00602856	1.13337	0.00582068	1.0128	0	0	NA
95	0.2159	45.9867	0.3529	82.2257	0.1526	35.4032	0.4024	82.8944	NA	NA	0.3342	86.5578	0	0	0.0921125	20.9095	0.949798	205.156	0.0204961	4.61162	0.0127833	3.25974	1.28756	310.302	0.00494328	1.04303	0.00258927	0.523033	0.189007	45.5507	NA	NA	NA	NA	NA	NA	NA	NA	NA	NA	NA	NA	0.008622	1.62094	0.0110377	1.92056	0	0	NA
96	0.2062	43.9206	0.3228	75.2124	0.1312	30.4384	0.558	114.948	NA	NA	0.1506	39.0054	0	0	0.0723496	16.4234	0.706424	152.588	0.0130472	2.93562	0.00919551	2.34486	0.84217	202.963	0.00343531	0.724849	0.002082	0.420565	0.133977	32.2884	NA	NA	NA	NA	NA	NA	NA	NA	NA	NA	NA	NA	0.00655831	1.23296	0.00846681	1.47323	0	0	NA
97	0.2568	54.6984	0.2724	63.4692	0.1637	37.9784	0.42059	86.6415	NA	NA	0.14351	37.1691	0	0	0.0646253	14.6699	0.664295	143.488	0.0121883	2.74237	0.00896588	2.2863	0.745324	179.623	0.00368916	0.778412	0.00184977	0.373653	0.119118	28.7074	NA	NA	NA	NA	NA	NA	NA	NA	NA	NA	NA	NA	0.00525412	0.987774	0.00813817	1.41604	0	0	NA
98	0.1414	30.1182	0.2116	49.3028	0.1315	30.508	0.5426	111.776	NA	NA	0.1119	28.9821	0	0	0.0457264	10.3799	0.602321	130.101	0.0112964	2.54169	0.00878739	2.24078	0.511426	123.254	0.000767329	0.161906	0.00380351	0.768308	0.131082	31.5907	NA	NA	NA	NA	NA	NA	NA	NA	NA	NA	NA	NA	0.00529773	0.995973	0.00719005	1.25107	0.00694022	1.47133	NA
99	0.2006	42.7278	0.2895	67.4535	0.1363	31.6216	0.6709	138.205	NA	NA	0.1247	32.2973	0	0	0.0637278	14.4662	0.800651	172.941	0.014933	3.35992	0.0117223	2.98918	0.723725	174.418	1.10527e-05	0.00233213	0.0045689	0.922918	0.184695	44.5115	NA	NA	NA	NA	NA	NA	NA	NA	NA	NA	NA	NA	0.00719387	1.35245	0.00911344	1.58574	0	0	NA
100	0.1139	24.2607	0.3154	73.4882	0.1695	39.324	0.595835	122.742	NA	NA	0.1302	33.7218	0	0	0.0770101	17.4813	0.811325	175.246	0.0200139	4.50313	0.00590991	1.50703	1.00004	241.01	0.0003465	0.0731115	0.0020304	0.41014	0.171351	41.2956	NA	NA	NA	NA	NA	NA	NA	NA	NA	NA	NA	NA	0.00931808	1.7518	0.00590991	1.02832	0	0	NA
101	0.0824	17.5512	0.2553	59.4849	0.1514	35.1248	0.61	125.66	NA	NA	0.1269	32.8671	0	0	0.0649719	14.7486	0.661358	142.853	0.0124374	2.79842	0.00641859	1.63674	0.67066	161.629	0.00402304	0.848862	0.00330547	0.667705	0.0947576	22.8366	NA	NA	NA	NA	NA	NA	NA	NA	NA	NA	NA	NA	0.00455222	0.855817	0.0056929	0.990564	0	0	NA
102	0.111	23.643	0.2068	48.1844	0.08649	20.0657	0.35181	72.4729	NA	NA	0.1359	35.1981	0	0	0.0559911	12.71	0.584435	126.238	0.0110185	2.47917	0.00574702	1.46549	0.574496	138.454	0.00381533	0.805034	0.00311309	0.628845	0.0814894	19.6389	NA	NA	NA	NA	NA	NA	NA	NA	NA	NA	NA	NA	0.00400535	0.753006	0.00524482	0.912599	0	0	NA
103	0.1096	23.3448	0.2166	50.4678	0.1195	27.724	0.4514	92.9884	NA	NA	0.1539	39.8601	0	0	0.0836242	18.9827	0.82112	177.362	0.0153843	3.46147	0.0078134	1.99242	0.870387	209.763	0.00445445	0.939888	0.00370502	0.748414	0.122315	29.4778	NA	NA	NA	NA	NA	NA	NA	NA	NA	NA	NA	NA	0.00568802	1.06935	0.00662351	1.15249	0	0	NA
104	0.2296	48.9048	0.3529	82.2257	0.1052	24.4064	0.8081	166.469	NA	NA	0.2612	67.6508	0	0	0.00710808	1.61353	0.197807	42.7263	0.00431019	0.969793	0.0032502	0.828802	0.048315	11.6439	0.00285812	0.603064	0.00167227	0.337799	0.0412494	9.94111	NA	NA	NA	NA	NA	NA	NA	NA	NA	NA	NA	NA	0.00272384	0.512082	0.00407999	0.709918	0.00806147	1.70903	NA
105	0.1437	30.6081	0.3002	69.9466	0.1038	24.0816	0.535	110.21	NA	NA	0.2743	71.0437	0	0	0.00745243	1.6917	0.204798	44.2364	0.00437475	0.984319	0.0032738	0.834818	0.05278	12.72	0.00277748	0.586048	0.00149478	0.301946	0.0450079	10.8469	NA	NA	NA	NA	NA	NA	NA	NA	NA	NA	NA	NA	0.0027948	0.525422	0.00412153	0.717146	0	0	NA
106	0.1723	36.6999	0.2885	67.2205	0.1342	31.1344	0.6436	132.582	NA	NA	0.2234	57.8606	0	0	0.0069441	1.57631	0.196617	42.4692	0.00419003	0.942757	0.00311853	0.795226	0.0475056	11.4488	0.00276071	0.582509	0.00155009	0.313118	0.0405507	9.77271	NA	NA	NA	NA	NA	NA	NA	NA	NA	NA	NA	NA	0.00258475	0.485933	0.00396343	0.689637	0.00240988	0.510895	NA
107	0.1361	28.9893	0.3401	79.2433	0.1469	34.0808	0.63037	129.856	NA	NA	0.1732	44.8588	0	0	0.268967	61.0555	2.0618	445.348	0.0941432	21.1822	0.00539958	1.37689	1.22058	294.159	0.0513356	10.8318	0.00400699	0.809412	1.1227	270.57	NA	NA	NA	NA	NA	NA	NA	NA	NA	NA	NA	NA	0.0290175	5.4553	0.0131368	2.2858	0	0	NA
108	0.2839	60.4707	0.5047	117.595	0.1709	39.6488	1.30471	268.771	NA	NA	0.3024	78.3216	0.1481	36.8769	0.0508454	11.5419	0.625069	135.015	0.0119076	2.67921	0.00889101	2.26721	0.577518	139.182	0.0021672	0.457279	0.00357228	0.7216	0.147376	35.5177	NA	NA	NA	NA	NA	NA	NA	NA	NA	NA	NA	NA	0.00646979	1.21632	0.00726363	1.26387	0.000633579	0.134319	NA
109	0.1862	39.6606	0.4521	105.339	0.2619	60.7608	1.2055	248.333	NA	NA	0.1951	50.5309	0.0512	12.7488	0.154013	34.961	1.22741	265.121	0.0545744	12.2792	0.00372686	0.95035	0.695284	167.564	0.0302257	6.37762	0.00301065	0.608152	0.639611	154.146	NA	NA	NA	NA	NA	NA	NA	NA	NA	NA	NA	NA	0.0167294	3.14513	0.00849842	1.47873	0	0	NA
110	0.1761	37.5093	0.5471	127.474	0.0513	11.9016	1.0079	207.627	NA	NA	0.1904	49.3136	0.0332	8.2668	0.095248	21.6213	1.06862	230.821	0.038805	8.73113	0.0416666	10.625	1.09947	264.971	0.00802237	1.69272	0.00559659	1.13051	0.40766	98.2462	NA	NA	NA	NA	NA	NA	NA	NA	NA	NA	NA	NA	0.013379	2.51526	0.0108518	1.88822	0	0	NA
111	0.1366	29.0958	0.7546	175.822	0.1986	46.0752	0.8832	181.939	NA	NA	0.1652	42.7868	0.0108	2.6892	0.104503	23.7223	1.14674	247.695	0.0363068	8.16904	0.00608705	1.5522	1.04347	251.477	0.00269339	0.568304	0.00479423	0.968434	0.310871	74.9198	NA	NA	NA	NA	NA	NA	NA	NA	NA	NA	NA	NA	0.0129821	2.44064	0.0115816	2.01519	0	0	NA
112	0.1353	28.8189	0.5578	129.967	0.159	36.888	0.7738	159.403	NA	NA	0.1044	27.0396	0.0247	6.1503	0.233422	52.9868	2.3525	508.14	0.0797656	17.9473	0.0123308	3.14435	2.34905	566.122	0.00402964	0.850254	0.00876314	1.77015	0.698397	168.314	NA	NA	NA	NA	NA	NA	NA	NA	NA	NA	NA	NA	0.0293971	5.52666	0.024056	4.18574	0	0	NA
113	0.136	28.968	0.6892	160.584	0.3473	80.5736	0.642893	132.436	NA	NA	0.1614	41.8026	0	0	0.438219	99.4757	2.5546	551.794	0.195117	43.9014	0.00783722	1.99849	2.60292	627.303	0.000739361	0.156005	0.0121994	2.46429	0.623207	150.193	NA	NA	NA	NA	NA	NA	NA	NA	NA	NA	NA	NA	0.0258776	4.86499	0.00650637	1.13211	0	0	NA
114	0.1666	35.4858	0.4608	107.366	0.1973	45.7736	0.976594	201.178	NA	NA	0.2879	74.5661	0	0	0.207759	47.1613	1.8548	400.637	0.114167	25.6876	0.00160742	0.409892	1.32029	318.191	0.00590727	1.24643	0.0159135	3.21452	0.497818	119.974	NA	NA	NA	NA	NA	NA	NA	NA	NA	NA	NA	NA	0.0202133	3.8001	0.00948378	1.65018	0.00340898	0.722704	NA
115	0.2596	55.2948	0.546	127.218	0.2206	51.1792	0.757884	156.124	NA	NA	0.096	24.864	0	0	0.210858	47.8648	1.71491	370.42	0.098494	22.1611	0.0106869	2.72516	1.38361	333.451	0.00394128	0.831609	0.012847	2.5951	0.413379	99.6244	NA	NA	NA	NA	NA	NA	NA	NA	NA	NA	NA	NA	0.0171294	3.22032	0.00860259	1.49685	0.00183535	0.389095	NA
116	0.1582	33.6966	0.4462	103.965	0.1363	31.6216	0.622906	128.319	NA	NA	0.0388	10.0492	0	0	0.187088	42.4691	1.59727	345.009	0.0768003	17.2801	0.0205934	5.25132	1.31293	316.415	0.0065321	1.37827	0.00958823	1.93682	0.364778	87.9114	NA	NA	NA	NA	NA	NA	NA	NA	NA	NA	NA	NA	0.0148783	2.79712	0.0101078	1.75875	0.000703752	0.149195	NA
117	0.2862	60.9606	0.7452	173.632	0.2619	60.7608	0.922648	190.066	NA	NA	0.195101	50.5312	0	0	0.15864	36.0114	1.40891	304.324	0.0645964	14.5342	0.00421964	1.07601	1.1406	274.885	0.0428163	9.03424	0.00606012	1.22414	0.307629	74.1387	NA	NA	NA	NA	NA	NA	NA	NA	NA	NA	NA	NA	0.0121651	2.28704	0.00978597	1.70276	0.000117979	0.0250116	NA
118	0.0396	8.4348	0.3159	73.6047	0.0857	19.8824	0.6631	136.599	NA	NA	0.1517	39.2903	0	0	0.205201	46.5806	1.32883	287.026	0.0733795	16.5104	0.0197232	5.02942	1.05287	253.743	0.0230847	4.87086	0.00441	0.890819	0.532197	128.259	NA	NA	NA	NA	NA	NA	NA	NA	NA	NA	NA	NA	0.0137722	2.58918	0.0055466	0.965109	0.000790022	0.167485	NA
119	0.1035	22.0455	0.3298	76.8434	0.1679	38.9528	0.2276	46.8856	NA	NA	0.3492	90.4428	0	0	0.189321	42.9758	1.23463	266.68	0.0678306	15.2619	0.0183148	4.67027	0.970558	233.904	0.0214776	4.53178	0.00421868	0.852174	0.490688	118.256	NA	NA	NA	NA	NA	NA	NA	NA	NA	NA	NA	NA	0.0127519	2.39735	0.0053141	0.924653	0.000665785	0.141146	NA
120	0.1148	24.4524	0.2581	60.1373	0.0958	22.2256	0.552485	113.812	NA	NA	0.0488	12.6392	0	0	0.141198	32.0519	1.49928	323.844	0.0613565	13.8052	0.00692668	1.7663	1.18073	284.557	0.00221326	0.466998	0.00397567	0.803085	0.28883	69.6081	NA	NA	NA	NA	NA	NA	NA	NA	NA	NA	NA	NA	0.0124598	2.34245	0.0080743	1.40493	0.00220289	0.467012	NA
121	0.0806	17.1678	0.1546	36.0218	0.101	23.432	0.3308	68.1448	NA	NA	0.222	57.498	0	0	0.225709	51.236	1.22907	265.479	0.0514388	11.5737	0.00294728	0.751556	1.09333	263.492	0.00347861	0.733988	0.00436852	0.882442	0.500595	120.643	NA	NA	NA	NA	NA	NA	NA	NA	NA	NA	NA	NA	0.0433024	8.14085	0.00591789	1.02971	0.00423555	0.897936	NA
122	0.1317	28.0521	0.2163	50.3979	0.1463	33.9416	0.4989	102.773	NA	NA	0.1908	49.4172	0	0	0.230328	52.2844	1.16867	252.432	0.0514388	11.5737	0.00294728	0.751556	1.16333	280.362	0.00347861	0.733988	0.00436852	0.882442	0.500595	120.643	NA	NA	NA	NA	NA	NA	NA	NA	NA	NA	NA	NA	0.0433024	8.14085	0.00591789	1.02971	0.000176179	0.0373499	NA
123	0.1146	24.4098	0.1639	38.1887	0.0882	20.4624	0.4691	96.6346	NA	NA	0.2162	55.9958	0	0	0.177249	40.2355	1.21931	263.372	0.111654	25.1222	0.0197633	5.03965	0.757604	182.582	1.10527e-05	0.00233213	0.00537557	1.08586	0.506857	122.153	NA	NA	NA	NA	NA	NA	NA	NA	NA	NA	NA	NA	0.0241049	4.53171	0.0359654	6.25799	0.000688815	0.146029	NA
124	0.4417	94.0821	0.8423	196.256	0.3931	91.1992	1.3326	274.516	NA	NA	0.4617	119.58	0.153	38.097	0.303988	69.0053	2.1531	465.069	0.165032	37.1323	0.00702698	1.79188	1.88587	454.495	0.00268081	0.565651	0.0121855	2.46147	0.581696	140.189	NA	NA	NA	NA	NA	NA	NA	NA	NA	NA	NA	NA	0.0232337	4.36794	0.0103171	1.79517	0.00218132	0.462441	NA
125	0.4075	86.7975	0.6357	148.118	0.3357	77.8824	1.01084	208.233	NA	NA	0.3042	78.7878	0.087	21.663	0.141434	32.1056	1.09204	235.881	0.0970702	21.8408	0.0144089	3.67426	0.716272	172.622	0.0017453	0.368258	0.00404459	0.817008	0.404459	97.4747	NA	NA	NA	NA	NA	NA	NA	NA	NA	NA	NA	NA	0.0180743	3.39796	0.0286913	4.99229	0.000236041	0.0500407	NA
126	0.5106	108.758	0.7532	175.496	0.2766	64.1712	0.838363	172.703	NA	NA	0.2164	56.0476	0.0533	13.2717	0.463877	105.3	2.50072	540.156	0.103177	23.2147	0.00417565	1.06479	2.40453	579.492	0.00390993	0.824995	0.00569407	1.1502	1.03283	248.912	NA	NA	NA	NA	NA	NA	NA	NA	NA	NA	NA	NA	0.077781	14.6228	0.00895867	1.55881	0.00104668	0.221897	NA
127	0.3801	80.9613	0.4298	100.143	0.1523	35.3336	0.998504	205.692	NA	NA	0.1572	40.7148	0.02502	6.22998	0.228912	51.9631	1.56151	337.287	0.0813199	18.297	0.0193517	4.93469	1.178	283.898	0.0250078	5.27665	0.00405532	0.819175	0.59503	143.402	NA	NA	NA	NA	NA	NA	NA	NA	NA	NA	NA	NA	0.0145849	2.74197	0.00537152	0.934645	0.000695135	0.147369	NA
128	0.4104	87.4152	0.3615	84.2295	0.2206	51.1792	0.9188	189.273	NA	NA	0.2707	70.1113	0	0	0.193739	43.9788	1.61375	348.569	0.0680979	15.322	0.00454734	1.15957	0.877637	211.511	0.0373331	7.87729	0.0033684	0.680417	0.807294	194.558	NA	NA	NA	NA	NA	NA	NA	NA	NA	NA	NA	NA	0.0197613	3.71512	0.00988065	1.71923	0.00160722	0.340732	NA
129	NA	NA	0.413857	96.4286	NA	NA	NA	NA	NA	NA	NA	NA	NA	NA	NA	NA	NA	NA	NA	NA	NA	NA	NA	NA	NA	NA	NA	NA	NA	NA	NA	NA	0.0859253	21.7391	NA	NA	NA	NA	NA	NA	NA	NA	NA	NA	NA	NA	NA	NA	NA
130	NA	NA	0.0919682	21.4286	NA	NA	NA	NA	NA	NA	NA	NA	NA	NA	NA	NA	NA	NA	NA	NA	NA	NA	NA	NA	NA	NA	NA	NA	NA	NA	NA	NA	0.0171851	4.34783	NA	NA	NA	NA	NA	NA	NA	NA	NA	NA	NA	NA	NA	NA	NA
131	NA	NA	1.97731	460.714	NA	NA	NA	NA	NA	NA	NA	NA	NA	NA	NA	NA	NA	NA	NA	NA	NA	NA	NA	NA	NA	NA	NA	NA	NA	NA	NA	NA	0.226843	57.3913	NA	NA	NA	NA	NA	NA	NA	NA	NA	NA	NA	NA	NA	NA	NA
132	NA	NA	2.97364	692.857	NA	NA	NA	NA	NA	NA	NA	NA	NA	NA	NA	NA	NA	NA	NA	NA	NA	NA	NA	NA	NA	NA	NA	NA	NA	NA	NA	NA	0.366042	92.6087	NA	NA	NA	NA	NA	NA	NA	NA	NA	NA	NA	NA	NA	NA	NA
133	NA	NA	1.1496	267.857	NA	NA	NA	NA	NA	NA	NA	NA	NA	NA	NA	NA	NA	NA	NA	NA	NA	NA	NA	NA	NA	NA	NA	NA	NA	NA	NA	NA	0.190755	48.2609	NA	NA	NA	NA	NA	NA	NA	NA	NA	NA	NA	NA	NA	NA	NA
134	NA	NA	0.551807	128.571	NA	NA	NA	NA	NA	NA	NA	NA	NA	NA	NA	NA	NA	NA	NA	NA	NA	NA	NA	NA	NA	NA	NA	NA	NA	NA	NA	NA	0.0687403	17.3913	NA	NA	NA	NA	NA	NA	NA	NA	NA	NA	NA	NA	NA	NA	NA
135	NA	NA	0.398528	92.8571	NA	NA	NA	NA	NA	NA	NA	NA	NA	NA	NA	NA	NA	NA	NA	NA	NA	NA	NA	NA	NA	NA	NA	NA	NA	NA	NA	NA	0.0395257	10	NA	NA	NA	NA	NA	NA	NA	NA	NA	NA	NA	NA	NA	NA	NA
136	NA	NA	0.291232	67.8571	NA	NA	NA	NA	NA	NA	NA	NA	NA	NA	NA	NA	NA	NA	NA	NA	NA	NA	NA	NA	NA	NA	NA	NA	NA	NA	NA	NA	0.0257776	6.52174	NA	NA	NA	NA	NA	NA	NA	NA	NA	NA	NA	NA	NA	NA	NA
137	NA	NA	0.183936	42.8571	NA	NA	NA	NA	NA	NA	NA	NA	NA	NA	NA	NA	NA	NA	NA	NA	NA	NA	NA	NA	NA	NA	NA	NA	NA	NA	NA	NA	0.0360887	9.13043	NA	NA	NA	NA	NA	NA	NA	NA	NA	NA	NA	NA	NA	NA	NA
138	NA	NA	0	0	NA	NA	NA	NA	NA	NA	NA	NA	NA	NA	NA	NA	NA	NA	NA	NA	NA	NA	NA	NA	NA	NA	NA	NA	NA	NA	NA	NA	0	0	NA	NA	NA	NA	NA	NA	NA	NA	NA	NA	NA	NA	NA	NA	NA
139	NA	NA	0.413857	96.4286	NA	NA	NA	NA	NA	NA	NA	NA	NA	NA	NA	NA	NA	NA	NA	NA	NA	NA	NA	NA	NA	NA	NA	NA	NA	NA	NA	NA	0.0103111	2.6087	NA	NA	NA	NA	NA	NA	NA	NA	NA	NA	NA	NA	NA	NA	NA
140	NA	NA	0.551807	128.571	NA	NA	NA	NA	NA	NA	NA	NA	NA	NA	NA	NA	NA	NA	NA	NA	NA	NA	NA	NA	NA	NA	NA	NA	NA	NA	NA	NA	0.0481182	12.1739	NA	NA	NA	NA	NA	NA	NA	NA	NA	NA	NA	NA	NA	NA	NA
141	NA	NA	0.183936	42.8571	NA	NA	NA	NA	NA	NA	NA	NA	NA	NA	NA	NA	NA	NA	NA	NA	NA	NA	NA	NA	NA	NA	NA	NA	NA	NA	NA	NA	0.0206221	5.21739	NA	NA	NA	NA	NA	NA	NA	NA	NA	NA	NA	NA	NA	NA	NA
142	NA	NA	0.22992	53.5714	NA	NA	NA	NA	NA	NA	NA	NA	NA	NA	NA	NA	NA	NA	NA	NA	NA	NA	NA	NA	NA	NA	NA	NA	NA	NA	NA	NA	0.0343702	8.69565	NA	NA	NA	NA	NA	NA	NA	NA	NA	NA	NA	NA	NA	NA	NA
143	NA	NA	0.0919682	21.4286	NA	NA	NA	NA	NA	NA	NA	NA	NA	NA	NA	NA	NA	NA	NA	NA	NA	NA	NA	NA	NA	NA	NA	NA	NA	NA	NA	NA	0.00859253	2.17391	NA	NA	NA	NA	NA	NA	NA	NA	NA	NA	NA	NA	NA	NA	NA
144	NA	NA	0.0766399	17.8571	NA	NA	NA	NA	NA	NA	NA	NA	NA	NA	NA	NA	NA	NA	NA	NA	NA	NA	NA	NA	NA	NA	NA	NA	NA	NA	NA	NA	0.00687403	1.73913	NA	NA	NA	NA	NA	NA	NA	NA	NA	NA	NA	NA	NA	NA	NA
145	NA	NA	0.0459841	10.7143	NA	NA	NA	NA	NA	NA	NA	NA	NA	NA	NA	NA	NA	NA	NA	NA	NA	NA	NA	NA	NA	NA	NA	NA	NA	NA	NA	NA	0	0	NA	NA	NA	NA	NA	NA	NA	NA	NA	NA	NA	NA	NA	NA	NA
146	NA	NA	0.0919682	21.4286	NA	NA	NA	NA	NA	NA	NA	NA	NA	NA	NA	NA	NA	NA	NA	NA	NA	NA	NA	NA	NA	NA	NA	NA	NA	NA	NA	NA	0.0103111	2.6087	NA	NA	NA	NA	NA	NA	NA	NA	NA	NA	NA	NA	NA	NA	NA
147	NA	NA	1.79338	417.857	NA	NA	NA	NA	NA	NA	NA	NA	NA	NA	NA	NA	NA	NA	NA	NA	NA	NA	NA	NA	NA	NA	NA	NA	NA	NA	NA	NA	0.0206221	5.21739	NA	NA	NA	NA	NA	NA	NA	NA	NA	NA	NA	NA	NA	NA	NA
148	NA	NA	0.61312	142.857	NA	NA	NA	NA	NA	NA	NA	NA	NA	NA	NA	NA	NA	NA	NA	NA	NA	NA	NA	NA	NA	NA	NA	NA	NA	NA	NA	NA	0.0343702	8.69565	NA	NA	NA	NA	NA	NA	NA	NA	NA	NA	NA	NA	NA	NA	NA
149	NA	NA	0.459841	107.143	NA	NA	NA	NA	NA	NA	NA	NA	NA	NA	NA	NA	NA	NA	NA	NA	NA	NA	NA	NA	NA	NA	NA	NA	NA	NA	NA	NA	0.00859253	2.17391	NA	NA	NA	NA	NA	NA	NA	NA	NA	NA	NA	NA	NA	NA	NA
150	NA	NA	0.168608	39.2857	NA	NA	NA	NA	NA	NA	NA	NA	NA	NA	NA	NA	NA	NA	NA	NA	NA	NA	NA	NA	NA	NA	NA	NA	NA	NA	NA	NA	0.00687403	1.73913	NA	NA	NA	NA	NA	NA	NA	NA	NA	NA	NA	NA	NA	NA	NA
151	NA	NA	0.0766399	17.8571	NA	NA	NA	NA	NA	NA	NA	NA	NA	NA	NA	NA	NA	NA	NA	NA	NA	NA	NA	NA	NA	NA	NA	NA	NA	NA	NA	NA	0	0	NA	NA	NA	NA	NA	NA	NA	NA	NA	NA	NA	NA	NA	NA	NA
152	NA	NA	0.130056	30.303	NA	NA	NA	NA	NA	NA	NA	NA	NA	NA	NA	NA	NA	NA	NA	NA	NA	NA	NA	NA	NA	NA	NA	NA	NA	NA	NA	NA	0.0197628	5	NA	NA	NA	NA	NA	NA	NA	NA	NA	NA	NA	NA	NA	NA	NA
153	NA	NA	0	0	NA	NA	NA	NA	NA	NA	NA	NA	NA	NA	NA	NA	NA	NA	NA	NA	NA	NA	NA	NA	NA	NA	NA	NA	NA	NA	NA	NA	0.00930016	2.35294	NA	NA	NA	NA	NA	NA	NA	NA	NA	NA	NA	NA	NA	NA	NA
154	NA	NA	0.234101	54.5455	NA	NA	NA	NA	NA	NA	NA	NA	NA	NA	NA	NA	NA	NA	NA	NA	NA	NA	NA	NA	NA	NA	NA	NA	NA	NA	NA	NA	0.0174378	4.41176	NA	NA	NA	NA	NA	NA	NA	NA	NA	NA	NA	NA	NA	NA	NA
155	NA	NA	0.858369	200	NA	NA	NA	NA	NA	NA	NA	NA	NA	NA	NA	NA	NA	NA	NA	NA	NA	NA	NA	NA	NA	NA	NA	NA	NA	NA	NA	NA	0.0662636	16.7647	NA	NA	NA	NA	NA	NA	NA	NA	NA	NA	NA	NA	NA	NA	NA
156	NA	NA	0.312134	72.7273	NA	NA	NA	NA	NA	NA	NA	NA	NA	NA	NA	NA	NA	NA	NA	NA	NA	NA	NA	NA	NA	NA	NA	NA	NA	NA	NA	NA	0.0279005	7.05882	NA	NA	NA	NA	NA	NA	NA	NA	NA	NA	NA	NA	NA	NA	NA
157	NA	NA	0.234101	54.5455	NA	NA	NA	NA	NA	NA	NA	NA	NA	NA	NA	NA	NA	NA	NA	NA	NA	NA	NA	NA	NA	NA	NA	NA	NA	NA	NA	NA	0.0209254	5.29412	NA	NA	NA	NA	NA	NA	NA	NA	NA	NA	NA	NA	NA	NA	NA
158	NA	NA	0.182078	42.4242	NA	NA	NA	NA	NA	NA	NA	NA	NA	NA	NA	NA	NA	NA	NA	NA	NA	NA	NA	NA	NA	NA	NA	NA	NA	NA	NA	NA	0.0197628	5	NA	NA	NA	NA	NA	NA	NA	NA	NA	NA	NA	NA	NA	NA	NA
159	NA	NA	0.156067	36.3636	NA	NA	NA	NA	NA	NA	NA	NA	NA	NA	NA	NA	NA	NA	NA	NA	NA	NA	NA	NA	NA	NA	NA	NA	NA	NA	NA	NA	0.0197628	5	NA	NA	NA	NA	NA	NA	NA	NA	NA	NA	NA	NA	NA	NA	NA
160	NA	NA	0	0	NA	NA	NA	NA	NA	NA	NA	NA	NA	NA	NA	NA	NA	NA	NA	NA	NA	NA	NA	NA	NA	NA	NA	NA	NA	NA	NA	NA	0.00465008	1.17647	NA	NA	NA	NA	NA	NA	NA	NA	NA	NA	NA	NA	NA	NA	NA
161	NA	NA	2.05488	478.788	NA	NA	NA	NA	NA	NA	NA	NA	NA	NA	NA	NA	NA	NA	NA	NA	NA	NA	NA	NA	NA	NA	NA	NA	NA	NA	NA	NA	0.11044	27.9412	NA	NA	NA	NA	NA	NA	NA	NA	NA	NA	NA	NA	NA	NA	NA
162	NA	NA	0	0	NA	NA	NA	NA	NA	NA	NA	NA	NA	NA	NA	NA	NA	NA	NA	NA	NA	NA	NA	NA	NA	NA	NA	NA	NA	NA	NA	NA	0.0127877	3.23529	NA	NA	NA	NA	NA	NA	NA	NA	NA	NA	NA	NA	NA	NA	NA
163	NA	NA	3.82364	890.909	NA	NA	NA	NA	NA	NA	NA	NA	NA	NA	NA	NA	NA	NA	NA	NA	NA	NA	NA	NA	NA	NA	NA	NA	NA	NA	NA	NA	0.159265	40.2941	NA	NA	NA	NA	NA	NA	NA	NA	NA	NA	NA	NA	NA	NA	NA
164	NA	NA	4.70803	1096.97	NA	NA	NA	NA	NA	NA	NA	NA	NA	NA	NA	NA	NA	NA	NA	NA	NA	NA	NA	NA	NA	NA	NA	NA	NA	NA	NA	NA	0.206928	52.3529	NA	NA	NA	NA	NA	NA	NA	NA	NA	NA	NA	NA	NA	NA	NA
165	NA	NA	3.66758	854.545	NA	NA	NA	NA	NA	NA	NA	NA	NA	NA	NA	NA	NA	NA	NA	NA	NA	NA	NA	NA	NA	NA	NA	NA	NA	NA	NA	NA	0.196466	49.7059	NA	NA	NA	NA	NA	NA	NA	NA	NA	NA	NA	NA	NA	NA	NA
166	NA	NA	0.962412	224.242	NA	NA	NA	NA	NA	NA	NA	NA	NA	NA	NA	NA	NA	NA	NA	NA	NA	NA	NA	NA	NA	NA	NA	NA	NA	NA	NA	NA	0.084864	21.4706	NA	NA	NA	NA	NA	NA	NA	NA	NA	NA	NA	NA	NA	NA	NA
167	NA	NA	1.66472	387.879	NA	NA	NA	NA	NA	NA	NA	NA	NA	NA	NA	NA	NA	NA	NA	NA	NA	NA	NA	NA	NA	NA	NA	NA	NA	NA	NA	NA	0.0802138	20.2941	NA	NA	NA	NA	NA	NA	NA	NA	NA	NA	NA	NA	NA	NA	NA
168	NA	NA	0.442189	103.03	NA	NA	NA	NA	NA	NA	NA	NA	NA	NA	NA	NA	NA	NA	NA	NA	NA	NA	NA	NA	NA	NA	NA	NA	NA	NA	NA	NA	0.0279005	7.05882	NA	NA	NA	NA	NA	NA	NA	NA	NA	NA	NA	NA	NA	NA	NA
169	NA	NA	0.312134	72.7273	NA	NA	NA	NA	NA	NA	NA	NA	NA	NA	NA	NA	NA	NA	NA	NA	NA	NA	NA	NA	NA	NA	NA	NA	NA	NA	NA	NA	0.0174378	4.41176	NA	NA	NA	NA	NA	NA	NA	NA	NA	NA	NA	NA	NA	NA	NA
170	NA	NA	1.50215	350	NA	NA	NA	NA	NA	NA	NA	NA	NA	NA	NA	NA	NA	NA	NA	NA	NA	NA	NA	NA	NA	NA	NA	NA	NA	NA	NA	NA	0.0778889	19.7059	NA	NA	NA	NA	NA	NA	NA	NA	NA	NA	NA	NA	NA	NA	NA
171	NA	NA	4.15773	968.75	NA	NA	NA	NA	NA	NA	NA	NA	NA	NA	NA	NA	NA	NA	NA	NA	NA	NA	NA	NA	NA	NA	NA	NA	NA	NA	NA	NA	0.232504	58.8235	NA	NA	NA	NA	NA	NA	NA	NA	NA	NA	NA	NA	NA	NA	NA
172	NA	NA	2.87017	668.75	NA	NA	NA	NA	NA	NA	NA	NA	NA	NA	NA	NA	NA	NA	NA	NA	NA	NA	NA	NA	NA	NA	NA	NA	NA	NA	NA	NA	0.141828	35.8824	NA	NA	NA	NA	NA	NA	NA	NA	NA	NA	NA	NA	NA	NA	NA
173	NA	NA	0.643777	150	NA	NA	NA	NA	NA	NA	NA	NA	NA	NA	NA	NA	NA	NA	NA	NA	NA	NA	NA	NA	NA	NA	NA	NA	NA	NA	NA	NA	0.060451	15.2941	NA	NA	NA	NA	NA	NA	NA	NA	NA	NA	NA	NA	NA	NA	NA
174	NA	NA	3.54077	825	NA	NA	NA	NA	NA	NA	NA	NA	NA	NA	NA	NA	NA	NA	NA	NA	NA	NA	NA	NA	NA	NA	NA	NA	NA	NA	NA	NA	0.151128	38.2353	NA	NA	NA	NA	NA	NA	NA	NA	NA	NA	NA	NA	NA	NA	NA
175	NA	NA	3.54077	825	NA	NA	NA	NA	NA	NA	NA	NA	NA	NA	NA	NA	NA	NA	NA	NA	NA	NA	NA	NA	NA	NA	NA	NA	NA	NA	NA	NA	0.148803	37.6471	NA	NA	NA	NA	NA	NA	NA	NA	NA	NA	NA	NA	NA	NA	NA
176	NA	NA	1.52897	356.25	NA	NA	NA	NA	NA	NA	NA	NA	NA	NA	NA	NA	NA	NA	NA	NA	NA	NA	NA	NA	NA	NA	NA	NA	NA	NA	NA	NA	0.0732387	18.5294	NA	NA	NA	NA	NA	NA	NA	NA	NA	NA	NA	NA	NA	NA	NA
177	NA	NA	0.536481	125	NA	NA	NA	NA	NA	NA	NA	NA	NA	NA	NA	NA	NA	NA	NA	NA	NA	NA	NA	NA	NA	NA	NA	NA	NA	NA	NA	NA	0.0302255	7.64706	NA	NA	NA	NA	NA	NA	NA	NA	NA	NA	NA	NA	NA	NA	NA
178	NA	NA	2.17275	506.25	NA	NA	NA	NA	NA	NA	NA	NA	NA	NA	NA	NA	NA	NA	NA	NA	NA	NA	NA	NA	NA	NA	NA	NA	NA	NA	NA	NA	0.0825391	20.8824	NA	NA	NA	NA	NA	NA	NA	NA	NA	NA	NA	NA	NA	NA	NA
179	NA	NA	5.28433	1231.25	NA	NA	NA	NA	NA	NA	NA	NA	NA	NA	NA	NA	NA	NA	NA	NA	NA	NA	NA	NA	NA	NA	NA	NA	NA	NA	NA	NA	0.237154	60	NA	NA	NA	NA	NA	NA	NA	NA	NA	NA	NA	NA	NA	NA	NA
180	NA	NA	2.92382	681.25	NA	NA	NA	NA	NA	NA	NA	NA	NA	NA	NA	NA	NA	NA	NA	NA	NA	NA	NA	NA	NA	NA	NA	NA	NA	NA	NA	NA	0.155778	39.4118	NA	NA	NA	NA	NA	NA	NA	NA	NA	NA	NA	NA	NA	NA	NA
181	NA	NA	0.697425	162.5	NA	NA	NA	NA	NA	NA	NA	NA	NA	NA	NA	NA	NA	NA	NA	NA	NA	NA	NA	NA	NA	NA	NA	NA	NA	NA	NA	NA	0.0651012	16.4706	NA	NA	NA	NA	NA	NA	NA	NA	NA	NA	NA	NA	NA	NA	NA
182	NA	NA	4.39914	1025	NA	NA	NA	NA	NA	NA	NA	NA	NA	NA	NA	NA	NA	NA	NA	NA	NA	NA	NA	NA	NA	NA	NA	NA	NA	NA	NA	NA	0.131365	33.2353	NA	NA	NA	NA	NA	NA	NA	NA	NA	NA	NA	NA	NA	NA	NA
183	NA	NA	1.47532	343.75	NA	NA	NA	NA	NA	NA	NA	NA	NA	NA	NA	NA	NA	NA	NA	NA	NA	NA	NA	NA	NA	NA	NA	NA	NA	NA	NA	NA	0.0592885	15	NA	NA	NA	NA	NA	NA	NA	NA	NA	NA	NA	NA	NA	NA	NA
184	NA	NA	1.79721	418.75	NA	NA	NA	NA	NA	NA	NA	NA	NA	NA	NA	NA	NA	NA	NA	NA	NA	NA	NA	NA	NA	NA	NA	NA	NA	NA	NA	NA	0.0813763	20.5882	NA	NA	NA	NA	NA	NA	NA	NA	NA	NA	NA	NA	NA	NA	NA
185	NA	NA	0.616953	143.75	NA	NA	NA	NA	NA	NA	NA	NA	NA	NA	NA	NA	NA	NA	NA	NA	NA	NA	NA	NA	NA	NA	NA	NA	NA	NA	NA	NA	0.0348756	8.82353	NA	NA	NA	NA	NA	NA	NA	NA	NA	NA	NA	NA	NA	NA	NA
186	NA	NA	3.43348	800	NA	NA	NA	NA	NA	NA	NA	NA	NA	NA	NA	NA	NA	NA	NA	NA	NA	NA	NA	NA	NA	NA	NA	NA	NA	NA	NA	NA	0.0653032	16.5217	NA	NA	NA	NA	NA	NA	NA	NA	NA	NA	NA	NA	NA	NA	NA
187	NA	NA	1.34887	314.286	NA	NA	NA	NA	NA	NA	NA	NA	NA	NA	NA	NA	NA	NA	NA	NA	NA	NA	NA	NA	NA	NA	NA	NA	NA	NA	NA	NA	0.144355	36.5217	NA	NA	NA	NA	NA	NA	NA	NA	NA	NA	NA	NA	NA	NA	NA
188	NA	NA	1.93133	450	NA	NA	NA	NA	NA	NA	NA	NA	NA	NA	NA	NA	NA	NA	NA	NA	NA	NA	NA	NA	NA	NA	NA	NA	NA	NA	NA	NA	0.140918	35.6522	NA	NA	NA	NA	NA	NA	NA	NA	NA	NA	NA	NA	NA	NA	NA
189	NA	NA	0.643777	150	NA	NA	NA	NA	NA	NA	NA	NA	NA	NA	NA	NA	NA	NA	NA	NA	NA	NA	NA	NA	NA	NA	NA	NA	NA	NA	NA	NA	0.0549921	13.913	NA	NA	NA	NA	NA	NA	NA	NA	NA	NA	NA	NA	NA	NA	NA
190	NA	NA	0.337216	78.5714	NA	NA	NA	NA	NA	NA	NA	NA	NA	NA	NA	NA	NA	NA	NA	NA	NA	NA	NA	NA	NA	NA	NA	NA	NA	NA	NA	NA	0.0240591	6.08696	NA	NA	NA	NA	NA	NA	NA	NA	NA	NA	NA	NA	NA	NA	NA
191	NA	NA	0.827712	192.857	NA	NA	NA	NA	NA	NA	NA	NA	NA	NA	NA	NA	NA	NA	NA	NA	NA	NA	NA	NA	NA	NA	NA	NA	NA	NA	NA	NA	0.0515553	13.0435	NA	NA	NA	NA	NA	NA	NA	NA	NA	NA	NA	NA	NA	NA	NA
192	NA	NA	1.65542	385.714	NA	NA	NA	NA	NA	NA	NA	NA	NA	NA	NA	NA	NA	NA	NA	NA	NA	NA	NA	NA	NA	NA	NA	NA	NA	NA	NA	NA	0.113422	28.6957	NA	NA	NA	NA	NA	NA	NA	NA	NA	NA	NA	NA	NA	NA	NA
193	NA	NA	0.459841	107.143	NA	NA	NA	NA	NA	NA	NA	NA	NA	NA	NA	NA	NA	NA	NA	NA	NA	NA	NA	NA	NA	NA	NA	NA	NA	NA	NA	NA	0.0653032	16.5217	NA	NA	NA	NA	NA	NA	NA	NA	NA	NA	NA	NA	NA	NA	NA
194	NA	NA	0.0919682	21.4286	NA	NA	NA	NA	NA	NA	NA	NA	NA	NA	NA	NA	NA	NA	NA	NA	NA	NA	NA	NA	NA	NA	NA	NA	NA	NA	NA	NA	0.0274961	6.95652	NA	NA	NA	NA	NA	NA	NA	NA	NA	NA	NA	NA	NA	NA	NA
195	NA	NA	0.337216	78.5714	NA	NA	NA	NA	NA	NA	NA	NA	NA	NA	NA	NA	NA	NA	NA	NA	NA	NA	NA	NA	NA	NA	NA	NA	NA	NA	NA	NA	0.0515553	13.0435	NA	NA	NA	NA	NA	NA	NA	NA	NA	NA	NA	NA	NA	NA	NA
196	NA	NA	0.367873	85.7143	NA	NA	NA	NA	NA	NA	NA	NA	NA	NA	NA	NA	NA	NA	NA	NA	NA	NA	NA	NA	NA	NA	NA	NA	NA	NA	NA	NA	0.044681	11.3043	NA	NA	NA	NA	NA	NA	NA	NA	NA	NA	NA	NA	NA	NA	NA
197	NA	NA	0.429185	100	NA	NA	NA	NA	NA	NA	NA	NA	NA	NA	NA	NA	NA	NA	NA	NA	NA	NA	NA	NA	NA	NA	NA	NA	NA	NA	NA	NA	0.0687403	17.3913	NA	NA	NA	NA	NA	NA	NA	NA	NA	NA	NA	NA	NA	NA	NA
198	NA	NA	0.429185	100	NA	NA	NA	NA	NA	NA	NA	NA	NA	NA	NA	NA	NA	NA	NA	NA	NA	NA	NA	NA	NA	NA	NA	NA	NA	NA	NA	NA	0.0274961	6.95652	NA	NA	NA	NA	NA	NA	NA	NA	NA	NA	NA	NA	NA	NA	NA
199	NA	NA	0.551807	128.571	NA	NA	NA	NA	NA	NA	NA	NA	NA	NA	NA	NA	NA	NA	NA	NA	NA	NA	NA	NA	NA	NA	NA	NA	NA	NA	NA	NA	0.044681	11.3043	NA	NA	NA	NA	NA	NA	NA	NA	NA	NA	NA	NA	NA	NA	NA
200	NA	NA	0.15328	35.7143	NA	NA	NA	NA	NA	NA	NA	NA	NA	NA	NA	NA	NA	NA	NA	NA	NA	NA	NA	NA	NA	NA	NA	NA	NA	NA	NA	NA	0.0206221	5.21739	NA	NA	NA	NA	NA	NA	NA	NA	NA	NA	NA	NA	NA	NA	NA
201	NA	NA	0.275904	64.2857	NA	NA	NA	NA	NA	NA	NA	NA	NA	NA	NA	NA	NA	NA	NA	NA	NA	NA	NA	NA	NA	NA	NA	NA	NA	NA	NA	NA	0.0412443	10.4348	NA	NA	NA	NA	NA	NA	NA	NA	NA	NA	NA	NA	NA	NA	NA
202	NA	NA	0.551807	128.571	NA	NA	NA	NA	NA	NA	NA	NA	NA	NA	NA	NA	NA	NA	NA	NA	NA	NA	NA	NA	NA	NA	NA	NA	NA	NA	NA	NA	0.0721775	18.2609	NA	NA	NA	NA	NA	NA	NA	NA	NA	NA	NA	NA	NA	NA	NA
203	NA	NA	1.2569	292.857	NA	NA	NA	NA	NA	NA	NA	NA	NA	NA	NA	NA	NA	NA	NA	NA	NA	NA	NA	NA	NA	NA	NA	NA	NA	NA	NA	NA	0.0584292	14.7826	NA	NA	NA	NA	NA	NA	NA	NA	NA	NA	NA	NA	NA	NA	NA
204	NA	NA	0.398528	92.8571	NA	NA	NA	NA	NA	NA	NA	NA	NA	NA	NA	NA	NA	NA	NA	NA	NA	NA	NA	NA	NA	NA	NA	NA	NA	NA	NA	NA	0.0240591	6.08696	NA	NA	NA	NA	NA	NA	NA	NA	NA	NA	NA	NA	NA	NA	NA
205	NA	NA	1.10362	257.143	NA	NA	NA	NA	NA	NA	NA	NA	NA	NA	NA	NA	NA	NA	NA	NA	NA	NA	NA	NA	NA	NA	NA	NA	NA	NA	NA	NA	0.0274961	6.95652	NA	NA	NA	NA	NA	NA	NA	NA	NA	NA	NA	NA	NA	NA	NA
206	NA	NA	0.919682	214.286	NA	NA	NA	NA	NA	NA	NA	NA	NA	NA	NA	NA	NA	NA	NA	NA	NA	NA	NA	NA	NA	NA	NA	NA	NA	NA	NA	NA	0.0549921	13.913	NA	NA	NA	NA	NA	NA	NA	NA	NA	NA	NA	NA	NA	NA	NA
207	NA	NA	2.91232	678.571	NA	NA	NA	NA	NA	NA	NA	NA	NA	NA	NA	NA	NA	NA	NA	NA	NA	NA	NA	NA	NA	NA	NA	NA	NA	NA	NA	NA	0.175288	44.3478	NA	NA	NA	NA	NA	NA	NA	NA	NA	NA	NA	NA	NA	NA	NA
208	NA	NA	0.674433	157.143	NA	NA	NA	NA	NA	NA	NA	NA	NA	NA	NA	NA	NA	NA	NA	NA	NA	NA	NA	NA	NA	NA	NA	NA	NA	NA	NA	NA	0.0412443	10.4348	NA	NA	NA	NA	NA	NA	NA	NA	NA	NA	NA	NA	NA	NA	NA
209	NA	NA	0.61312	142.857	NA	NA	NA	NA	NA	NA	NA	NA	NA	NA	NA	NA	NA	NA	NA	NA	NA	NA	NA	NA	NA	NA	NA	NA	NA	NA	NA	NA	0.0687403	17.3913	NA	NA	NA	NA	NA	NA	NA	NA	NA	NA	NA	NA	NA	NA	NA
210	NA	NA	0.183936	42.8571	NA	NA	NA	NA	NA	NA	NA	NA	NA	NA	NA	NA	NA	NA	NA	NA	NA	NA	NA	NA	NA	NA	NA	NA	NA	NA	NA	NA	0.0206221	5.21739	NA	NA	NA	NA	NA	NA	NA	NA	NA	NA	NA	NA	NA	NA	NA
211	NA	NA	0.15328	35.7143	NA	NA	NA	NA	NA	NA	NA	NA	NA	NA	NA	NA	NA	NA	NA	NA	NA	NA	NA	NA	NA	NA	NA	NA	NA	NA	NA	NA	0.120296	30.4348	NA	NA	NA	NA	NA	NA	NA	NA	NA	NA	NA	NA	NA	NA	NA
212	NA	NA	2.57511	600	NA	NA	NA	NA	NA	NA	NA	NA	NA	NA	NA	NA	NA	NA	NA	NA	NA	NA	NA	NA	NA	NA	NA	NA	NA	NA	NA	NA	0.240591	60.8696	NA	NA	NA	NA	NA	NA	NA	NA	NA	NA	NA	NA	NA	NA	NA
213	NA	NA	6.06991	1414.29	NA	NA	NA	NA	NA	NA	NA	NA	NA	NA	NA	NA	NA	NA	NA	NA	NA	NA	NA	NA	NA	NA	NA	NA	NA	NA	NA	NA	0.683964	173.043	NA	NA	NA	NA	NA	NA	NA	NA	NA	NA	NA	NA	NA	NA	NA
214	NA	NA	2.72839	635.714	NA	NA	NA	NA	NA	NA	NA	NA	NA	NA	NA	NA	NA	NA	NA	NA	NA	NA	NA	NA	NA	NA	NA	NA	NA	NA	NA	NA	0.292146	73.913	NA	NA	NA	NA	NA	NA	NA	NA	NA	NA	NA	NA	NA	NA	NA
215	NA	NA	1.68608	392.857	NA	NA	NA	NA	NA	NA	NA	NA	NA	NA	NA	NA	NA	NA	NA	NA	NA	NA	NA	NA	NA	NA	NA	NA	NA	NA	NA	NA	0.164977	41.7391	NA	NA	NA	NA	NA	NA	NA	NA	NA	NA	NA	NA	NA	NA	NA
216	NA	NA	0.61312	142.857	NA	NA	NA	NA	NA	NA	NA	NA	NA	NA	NA	NA	NA	NA	NA	NA	NA	NA	NA	NA	NA	NA	NA	NA	NA	NA	NA	NA	0.0790514	20	NA	NA	NA	NA	NA	NA	NA	NA	NA	NA	NA	NA	NA	NA	NA
217	NA	NA	0.15328	35.7143	NA	NA	NA	NA	NA	NA	NA	NA	NA	NA	NA	NA	NA	NA	NA	NA	NA	NA	NA	NA	NA	NA	NA	NA	NA	NA	NA	NA	0.0206221	5.21739	NA	NA	NA	NA	NA	NA	NA	NA	NA	NA	NA	NA	NA	NA	NA
218	NA	NA	0.15328	35.7143	NA	NA	NA	NA	NA	NA	NA	NA	NA	NA	NA	NA	NA	NA	NA	NA	NA	NA	NA	NA	NA	NA	NA	NA	NA	NA	NA	NA	0.0137481	3.47826	NA	NA	NA	NA	NA	NA	NA	NA	NA	NA	NA	NA	NA	NA	NA
219	NA	NA	0.228898	53.3333	NA	NA	NA	NA	NA	NA	NA	NA	NA	NA	NA	NA	NA	NA	NA	NA	NA	NA	NA	NA	NA	NA	NA	NA	NA	NA	NA	NA	0.0354368	8.96552	NA	NA	NA	NA	NA	NA	NA	NA	NA	NA	NA	NA	NA	NA	NA
220	NA	NA	0.515021	120	NA	NA	NA	NA	NA	NA	NA	NA	NA	NA	NA	NA	NA	NA	NA	NA	NA	NA	NA	NA	NA	NA	NA	NA	NA	NA	NA	NA	0.147199	37.2414	NA	NA	NA	NA	NA	NA	NA	NA	NA	NA	NA	NA	NA	NA	NA
221	NA	NA	0.991893	231.111	NA	NA	NA	NA	NA	NA	NA	NA	NA	NA	NA	NA	NA	NA	NA	NA	NA	NA	NA	NA	NA	NA	NA	NA	NA	NA	NA	NA	0.130843	33.1034	NA	NA	NA	NA	NA	NA	NA	NA	NA	NA	NA	NA	NA	NA	NA
222	NA	NA	0.762996	177.778	NA	NA	NA	NA	NA	NA	NA	NA	NA	NA	NA	NA	NA	NA	NA	NA	NA	NA	NA	NA	NA	NA	NA	NA	NA	NA	NA	NA	0.0872292	22.069	NA	NA	NA	NA	NA	NA	NA	NA	NA	NA	NA	NA	NA	NA	NA
223	NA	NA	0.495948	115.556	NA	NA	NA	NA	NA	NA	NA	NA	NA	NA	NA	NA	NA	NA	NA	NA	NA	NA	NA	NA	NA	NA	NA	NA	NA	NA	NA	NA	0.05997	15.1724	NA	NA	NA	NA	NA	NA	NA	NA	NA	NA	NA	NA	NA	NA	NA
224	NA	NA	0.247973	57.7778	NA	NA	NA	NA	NA	NA	NA	NA	NA	NA	NA	NA	NA	NA	NA	NA	NA	NA	NA	NA	NA	NA	NA	NA	NA	NA	NA	NA	0.0381627	9.65517	NA	NA	NA	NA	NA	NA	NA	NA	NA	NA	NA	NA	NA	NA	NA
225	NA	NA	0.0953742	22.2222	NA	NA	NA	NA	NA	NA	NA	NA	NA	NA	NA	NA	NA	NA	NA	NA	NA	NA	NA	NA	NA	NA	NA	NA	NA	NA	NA	NA	0.0136296	3.44828	NA	NA	NA	NA	NA	NA	NA	NA	NA	NA	NA	NA	NA	NA	NA
226	NA	NA	0.114449	26.6667	NA	NA	NA	NA	NA	NA	NA	NA	NA	NA	NA	NA	NA	NA	NA	NA	NA	NA	NA	NA	NA	NA	NA	NA	NA	NA	NA	NA	0.0218073	5.51724	NA	NA	NA	NA	NA	NA	NA	NA	NA	NA	NA	NA	NA	NA	NA
227	NA	NA	0.0381497	8.88889	NA	NA	NA	NA	NA	NA	NA	NA	NA	NA	NA	NA	NA	NA	NA	NA	NA	NA	NA	NA	NA	NA	NA	NA	NA	NA	NA	NA	0.00272591	0.689655	NA	NA	NA	NA	NA	NA	NA	NA	NA	NA	NA	NA	NA	NA	NA
228	NA	NA	0.743918	173.333	NA	NA	NA	NA	NA	NA	NA	NA	NA	NA	NA	NA	NA	NA	NA	NA	NA	NA	NA	NA	NA	NA	NA	NA	NA	NA	NA	NA	0.207169	52.4138	NA	NA	NA	NA	NA	NA	NA	NA	NA	NA	NA	NA	NA	NA	NA
229	NA	NA	1.39246	324.444	NA	NA	NA	NA	NA	NA	NA	NA	NA	NA	NA	NA	NA	NA	NA	NA	NA	NA	NA	NA	NA	NA	NA	NA	NA	NA	NA	NA	0.340739	86.2069	NA	NA	NA	NA	NA	NA	NA	NA	NA	NA	NA	NA	NA	NA	NA
230	NA	NA	3.14735	733.333	NA	NA	NA	NA	NA	NA	NA	NA	NA	NA	NA	NA	NA	NA	NA	NA	NA	NA	NA	NA	NA	NA	NA	NA	NA	NA	NA	NA	0.577893	146.207	NA	NA	NA	NA	NA	NA	NA	NA	NA	NA	NA	NA	NA	NA	NA
231	NA	NA	0.743918	173.333	NA	NA	NA	NA	NA	NA	NA	NA	NA	NA	NA	NA	NA	NA	NA	NA	NA	NA	NA	NA	NA	NA	NA	NA	NA	NA	NA	NA	0.11994	30.3448	NA	NA	NA	NA	NA	NA	NA	NA	NA	NA	NA	NA	NA	NA	NA
232	NA	NA	0.247973	57.7778	NA	NA	NA	NA	NA	NA	NA	NA	NA	NA	NA	NA	NA	NA	NA	NA	NA	NA	NA	NA	NA	NA	NA	NA	NA	NA	NA	NA	0.0381627	9.65517	NA	NA	NA	NA	NA	NA	NA	NA	NA	NA	NA	NA	NA	NA	NA
233	NA	NA	0.133524	31.1111	NA	NA	NA	NA	NA	NA	NA	NA	NA	NA	NA	NA	NA	NA	NA	NA	NA	NA	NA	NA	NA	NA	NA	NA	NA	NA	NA	NA	0.0272591	6.89655	NA	NA	NA	NA	NA	NA	NA	NA	NA	NA	NA	NA	NA	NA	NA
234	NA	NA	0.171674	40	NA	NA	NA	NA	NA	NA	NA	NA	NA	NA	NA	NA	NA	NA	NA	NA	NA	NA	NA	NA	NA	NA	NA	NA	NA	NA	NA	NA	0.0408885	10.3448	NA	NA	NA	NA	NA	NA	NA	NA	NA	NA	NA	NA	NA	NA	NA
235	NA	NA	0	0	NA	NA	NA	NA	NA	NA	NA	NA	NA	NA	NA	NA	NA	NA	NA	NA	NA	NA	NA	NA	NA	NA	NA	NA	NA	NA	NA	NA	0	0	NA	NA	NA	NA	NA	NA	NA	NA	NA	NA	NA	NA	NA	NA	NA
236	NA	NA	0.0381497	8.88889	NA	NA	NA	NA	NA	NA	NA	NA	NA	NA	NA	NA	NA	NA	NA	NA	NA	NA	NA	NA	NA	NA	NA	NA	NA	NA	NA	NA	0.0163555	4.13793	NA	NA	NA	NA	NA	NA	NA	NA	NA	NA	NA	NA	NA	NA	NA
237	NA	NA	0.0190748	4.44444	NA	NA	NA	NA	NA	NA	NA	NA	NA	NA	NA	NA	NA	NA	NA	NA	NA	NA	NA	NA	NA	NA	NA	NA	NA	NA	NA	NA	0.0136296	3.44828	NA	NA	NA	NA	NA	NA	NA	NA	NA	NA	NA	NA	NA	NA	NA
238	NA	NA	0.362422	84.4444	NA	NA	NA	NA	NA	NA	NA	NA	NA	NA	NA	NA	NA	NA	NA	NA	NA	NA	NA	NA	NA	NA	NA	NA	NA	NA	NA	NA	0.029985	7.58621	NA	NA	NA	NA	NA	NA	NA	NA	NA	NA	NA	NA	NA	NA	NA
239	NA	NA	0.324273	75.5556	NA	NA	NA	NA	NA	NA	NA	NA	NA	NA	NA	NA	NA	NA	NA	NA	NA	NA	NA	NA	NA	NA	NA	NA	NA	NA	NA	NA	0.0381627	9.65517	NA	NA	NA	NA	NA	NA	NA	NA	NA	NA	NA	NA	NA	NA	NA
240	NA	NA	0.610395	142.222	NA	NA	NA	NA	NA	NA	NA	NA	NA	NA	NA	NA	NA	NA	NA	NA	NA	NA	NA	NA	NA	NA	NA	NA	NA	NA	NA	NA	0.0572443	14.4828	NA	NA	NA	NA	NA	NA	NA	NA	NA	NA	NA	NA	NA	NA	NA
241	NA	NA	0.324273	75.5556	NA	NA	NA	NA	NA	NA	NA	NA	NA	NA	NA	NA	NA	NA	NA	NA	NA	NA	NA	NA	NA	NA	NA	NA	NA	NA	NA	NA	0.0408885	10.3448	NA	NA	NA	NA	NA	NA	NA	NA	NA	NA	NA	NA	NA	NA	NA
242	NA	NA	0.114449	26.6667	NA	NA	NA	NA	NA	NA	NA	NA	NA	NA	NA	NA	NA	NA	NA	NA	NA	NA	NA	NA	NA	NA	NA	NA	NA	NA	NA	NA	0.0272591	6.89655	NA	NA	NA	NA	NA	NA	NA	NA	NA	NA	NA	NA	NA	NA	NA
243	NA	NA	0.0572245	13.3333	NA	NA	NA	NA	NA	NA	NA	NA	NA	NA	NA	NA	NA	NA	NA	NA	NA	NA	NA	NA	NA	NA	NA	NA	NA	NA	NA	NA	0.0654217	16.5517	NA	NA	NA	NA	NA	NA	NA	NA	NA	NA	NA	NA	NA	NA	NA
244	NA	NA	0.0190748	4.44444	NA	NA	NA	NA	NA	NA	NA	NA	NA	NA	NA	NA	NA	NA	NA	NA	NA	NA	NA	NA	NA	NA	NA	NA	NA	NA	NA	NA	0	0	NA	NA	NA	NA	NA	NA	NA	NA	NA	NA	NA	NA	NA	NA	NA
245	NA	NA	0.0190748	4.44444	NA	NA	NA	NA	NA	NA	NA	NA	NA	NA	NA	NA	NA	NA	NA	NA	NA	NA	NA	NA	NA	NA	NA	NA	NA	NA	NA	NA	0.0163555	4.13793	NA	NA	NA	NA	NA	NA	NA	NA	NA	NA	NA	NA	NA	NA	NA
246	NA	NA	0.247973	57.7778	NA	NA	NA	NA	NA	NA	NA	NA	NA	NA	NA	NA	NA	NA	NA	NA	NA	NA	NA	NA	NA	NA	NA	NA	NA	NA	NA	NA	0.029985	7.58621	NA	NA	NA	NA	NA	NA	NA	NA	NA	NA	NA	NA	NA	NA	NA
247	NA	NA	4.0248	937.778	NA	NA	NA	NA	NA	NA	NA	NA	NA	NA	NA	NA	NA	NA	NA	NA	NA	NA	NA	NA	NA	NA	NA	NA	NA	NA	NA	NA	0.163555	41.3793	NA	NA	NA	NA	NA	NA	NA	NA	NA	NA	NA	NA	NA	NA	NA
248	NA	NA	1.54506	360	NA	NA	NA	NA	NA	NA	NA	NA	NA	NA	NA	NA	NA	NA	NA	NA	NA	NA	NA	NA	NA	NA	NA	NA	NA	NA	NA	NA	0.111762	28.2759	NA	NA	NA	NA	NA	NA	NA	NA	NA	NA	NA	NA	NA	NA	NA
249	NA	NA	0.820219	191.111	NA	NA	NA	NA	NA	NA	NA	NA	NA	NA	NA	NA	NA	NA	NA	NA	NA	NA	NA	NA	NA	NA	NA	NA	NA	NA	NA	NA	0.0899549	22.7586	NA	NA	NA	NA	NA	NA	NA	NA	NA	NA	NA	NA	NA	NA	NA
250	NA	NA	0.457798	106.667	NA	NA	NA	NA	NA	NA	NA	NA	NA	NA	NA	NA	NA	NA	NA	NA	NA	NA	NA	NA	NA	NA	NA	NA	NA	NA	NA	NA	0.0845032	21.3793	NA	NA	NA	NA	NA	NA	NA	NA	NA	NA	NA	NA	NA	NA	NA
251	NA	NA	0.114449	26.6667	NA	NA	NA	NA	NA	NA	NA	NA	NA	NA	NA	NA	NA	NA	NA	NA	NA	NA	NA	NA	NA	NA	NA	NA	NA	NA	NA	NA	0.128118	32.4138	NA	NA	NA	NA	NA	NA	NA	NA	NA	NA	NA	NA	NA	NA	NA
252	NA	NA	0.286123	66.6667	NA	NA	NA	NA	NA	NA	NA	NA	NA	NA	NA	NA	NA	NA	NA	NA	NA	NA	NA	NA	NA	NA	NA	NA	NA	NA	NA	NA	0.0763253	19.3103	NA	NA	NA	NA	NA	NA	NA	NA	NA	NA	NA	NA	NA	NA	NA
253	NA	NA	NA	NA	NA	NA	NA	NA	NA	NA	NA	NA	NA	NA	NA	NA	0.0084175	1.81818	NA	NA	NA	NA	NA	NA	NA	NA	0.00660064	1.33333	NA	NA	NA	NA	NA	NA	NA	NA	NA	NA	NA	NA	NA	NA	NA	NA	NA	NA	NA	NA	0
254	NA	NA	NA	NA	NA	NA	NA	NA	NA	NA	NA	NA	NA	NA	NA	NA	0.00701458	1.51515	NA	NA	NA	NA	NA	NA	NA	NA	0.019877	4.01515	NA	NA	NA	NA	NA	NA	NA	NA	NA	NA	NA	NA	NA	NA	NA	NA	NA	NA	NA	NA	0.0120651
255	NA	NA	NA	NA	NA	NA	NA	NA	NA	NA	NA	NA	NA	NA	NA	NA	0	0	NA	NA	NA	NA	NA	NA	NA	NA	0.0039754	0.80303	NA	NA	NA	NA	NA	NA	NA	NA	NA	NA	NA	NA	NA	NA	NA	NA	NA	NA	NA	NA	0
256	NA	NA	NA	NA	NA	NA	NA	NA	NA	NA	NA	NA	NA	NA	NA	NA	0.035	7.56	NA	NA	NA	NA	NA	NA	NA	NA	NA	NA	NA	NA	NA	NA	1.00417	254.054	NA	NA	NA	NA	NA	NA	NA	NA	NA	NA	NA	NA	NA	NA	NA
257	NA	NA	NA	NA	NA	NA	NA	NA	NA	NA	NA	NA	NA	NA	NA	NA	0.015	3.24	NA	NA	NA	NA	NA	NA	NA	NA	NA	NA	NA	NA	NA	NA	0.4875	123.337	NA	NA	NA	NA	NA	NA	NA	NA	NA	NA	NA	NA	NA	NA	NA
258	NA	NA	NA	NA	NA	NA	NA	NA	NA	NA	NA	NA	NA	NA	NA	NA	0.025	5.4	NA	NA	NA	NA	NA	NA	NA	NA	NA	NA	NA	NA	NA	NA	0.295833	74.8458	NA	NA	NA	NA	NA	NA	NA	NA	NA	NA	NA	NA	NA	NA	NA
259	NA	NA	NA	NA	NA	NA	NA	NA	NA	NA	NA	NA	NA	NA	NA	NA	0.035	7.56	NA	NA	NA	NA	NA	NA	NA	NA	NA	NA	NA	NA	NA	NA	0.358333	90.6583	NA	NA	NA	NA	NA	NA	NA	NA	NA	NA	NA	NA	NA	NA	NA
260	NA	NA	NA	NA	NA	NA	NA	NA	NA	NA	NA	NA	NA	NA	NA	NA	0.02	4.32	NA	NA	NA	NA	NA	NA	NA	NA	NA	NA	NA	NA	NA	NA	0.191667	48.4917	NA	NA	NA	NA	NA	NA	NA	NA	NA	NA	NA	NA	NA	NA	NA
261	NA	NA	NA	NA	NA	NA	NA	NA	NA	NA	NA	NA	NA	NA	NA	NA	0.03	6.48	NA	NA	NA	NA	NA	NA	NA	NA	NA	NA	NA	NA	NA	NA	0.120833	30.5708	NA	NA	NA	NA	NA	NA	NA	NA	NA	NA	NA	NA	NA	NA	NA
262	NA	NA	NA	NA	NA	NA	NA	NA	NA	NA	NA	NA	NA	NA	NA	NA	1.232	266.112	0.06	13.5	NA	NA	NA	NA	NA	NA	NA	NA	NA	NA	NA	NA	NA	NA	NA	NA	NA	NA	NA	NA	NA	NA	NA	NA	NA	NA	NA	NA	NA
263	NA	NA	NA	NA	NA	NA	NA	NA	NA	NA	NA	NA	NA	NA	NA	NA	0.76	164.16	0.2	45	NA	NA	NA	NA	NA	NA	NA	NA	NA	NA	NA	NA	NA	NA	NA	NA	NA	NA	NA	NA	NA	NA	NA	NA	NA	NA	NA	NA	NA
264	NA	NA	NA	NA	NA	NA	NA	NA	NA	NA	NA	NA	NA	NA	NA	NA	0.228	49.248	0.088	19.8	NA	NA	NA	NA	NA	NA	NA	NA	NA	NA	NA	NA	NA	NA	NA	NA	NA	NA	NA	NA	NA	NA	NA	NA	NA	NA	NA	NA	NA
265	NA	NA	NA	NA	NA	NA	NA	NA	NA	NA	NA	NA	NA	NA	NA	NA	1.164	251.424	0.064	14.4	NA	NA	NA	NA	NA	NA	NA	NA	NA	NA	NA	NA	NA	NA	NA	NA	NA	NA	NA	NA	NA	NA	NA	NA	NA	NA	NA	NA	NA
266	NA	NA	NA	NA	NA	NA	NA	NA	NA	NA	NA	NA	NA	NA	NA	NA	1.544	333.504	0.8	180	NA	NA	NA	NA	NA	NA	NA	NA	NA	NA	NA	NA	NA	NA	NA	NA	NA	NA	NA	NA	NA	NA	NA	NA	NA	NA	NA	NA	NA
267	NA	NA	NA	NA	NA	NA	NA	NA	NA	NA	NA	NA	NA	NA	NA	NA	0.472	101.952	0.108	24.3	NA	NA	NA	NA	NA	NA	NA	NA	NA	NA	NA	NA	NA	NA	NA	NA	NA	NA	NA	NA	NA	NA	NA	NA	NA	NA	NA	NA	NA
268	NA	NA	NA	NA	NA	NA	NA	NA	NA	NA	NA	NA	NA	NA	NA	NA	0.072	15.552	0.32	72	NA	NA	NA	NA	NA	NA	NA	NA	NA	NA	NA	NA	NA	NA	NA	NA	NA	NA	NA	NA	NA	NA	NA	NA	NA	NA	NA	NA	NA
269	NA	NA	NA	NA	NA	NA	NA	NA	NA	NA	NA	NA	NA	NA	NA	NA	2.8	604.8	0.332	74.7	NA	NA	NA	NA	NA	NA	NA	NA	NA	NA	NA	NA	NA	NA	NA	NA	NA	NA	NA	NA	NA	NA	NA	NA	NA	NA	NA	NA	NA
270	NA	NA	NA	NA	NA	NA	NA	NA	NA	NA	NA	NA	NA	NA	NA	NA	1.04	224.64	0.048	10.8	NA	NA	NA	NA	NA	NA	NA	NA	NA	NA	NA	NA	NA	NA	NA	NA	NA	NA	NA	NA	NA	NA	NA	NA	NA	NA	NA	NA	NA
271	NA	NA	NA	NA	NA	NA	NA	NA	NA	NA	NA	NA	NA	NA	NA	NA	3.2	691.2	0.104	23.4	NA	NA	NA	NA	NA	NA	NA	NA	NA	NA	NA	NA	NA	NA	NA	NA	NA	NA	NA	NA	NA	NA	NA	NA	NA	NA	NA	NA	NA
272	NA	NA	NA	NA	NA	NA	NA	NA	NA	NA	NA	NA	NA	NA	NA	NA	0.6	129.6	0.284	63.9	NA	NA	NA	NA	NA	NA	NA	NA	NA	NA	NA	NA	NA	NA	NA	NA	NA	NA	NA	NA	NA	NA	NA	NA	NA	NA	NA	NA	NA
273	NA	NA	NA	NA	NA	NA	NA	NA	NA	NA	NA	NA	NA	NA	NA	NA	0.472	101.952	0.068	15.3	NA	NA	NA	NA	NA	NA	NA	NA	NA	NA	NA	NA	NA	NA	NA	NA	NA	NA	NA	NA	NA	NA	NA	NA	NA	NA	NA	NA	NA
274	NA	NA	NA	NA	NA	NA	NA	NA	NA	NA	NA	NA	NA	NA	NA	NA	2.4	518.4	NA	NA	NA	NA	NA	NA	NA	NA	NA	NA	NA	NA	NA	NA	NA	NA	NA	NA	NA	NA	NA	NA	NA	NA	NA	NA	NA	NA	NA	NA	NA
275	NA	NA	NA	NA	NA	NA	NA	NA	NA	NA	NA	NA	NA	NA	NA	NA	0.576	124.416	NA	NA	NA	NA	NA	NA	NA	NA	NA	NA	NA	NA	NA	NA	NA	NA	NA	NA	NA	NA	NA	NA	NA	NA	NA	NA	NA	NA	NA	NA	NA
276	NA	NA	NA	NA	NA	NA	NA	NA	NA	NA	NA	NA	NA	NA	NA	NA	2.38	514.08	NA	NA	NA	NA	NA	NA	NA	NA	NA	NA	NA	NA	NA	NA	NA	NA	NA	NA	NA	NA	NA	NA	NA	NA	NA	NA	NA	NA	NA	NA	NA
277	NA	NA	NA	NA	NA	NA	NA	NA	NA	NA	NA	NA	NA	NA	NA	NA	3.364	726.624	NA	NA	NA	NA	NA	NA	NA	NA	NA	NA	NA	NA	NA	NA	NA	NA	NA	NA	NA	NA	NA	NA	NA	NA	NA	NA	NA	NA	NA	NA	NA
278	NA	NA	NA	NA	NA	NA	NA	NA	NA	NA	NA	NA	NA	NA	NA	NA	2.804	605.664	NA	NA	NA	NA	NA	NA	NA	NA	NA	NA	NA	NA	NA	NA	NA	NA	NA	NA	NA	NA	NA	NA	NA	NA	NA	NA	NA	NA	NA	NA	NA
279	NA	NA	NA	NA	NA	NA	NA	NA	NA	NA	NA	NA	NA	NA	NA	NA	2.612	564.192	NA	NA	NA	NA	NA	NA	NA	NA	NA	NA	NA	NA	NA	NA	NA	NA	NA	NA	NA	NA	NA	NA	NA	NA	NA	NA	NA	NA	NA	NA	NA
280	NA	NA	NA	NA	NA	NA	NA	NA	NA	NA	NA	NA	NA	NA	NA	NA	2.756	595.296	NA	NA	NA	NA	NA	NA	NA	NA	NA	NA	NA	NA	NA	NA	NA	NA	NA	NA	NA	NA	NA	NA	NA	NA	NA	NA	NA	NA	NA	NA	NA
281	NA	NA	NA	NA	NA	NA	NA	NA	NA	NA	NA	NA	NA	NA	NA	NA	3.02	652.32	NA	NA	NA	NA	NA	NA	NA	NA	NA	NA	NA	NA	NA	NA	NA	NA	NA	NA	NA	NA	NA	NA	NA	NA	NA	NA	NA	NA	NA	NA	NA
282	NA	NA	NA	NA	NA	NA	NA	NA	NA	NA	NA	NA	NA	NA	NA	NA	0.128	27.648	NA	NA	NA	NA	NA	NA	NA	NA	NA	NA	NA	NA	NA	NA	NA	NA	NA	NA	NA	NA	NA	NA	NA	NA	NA	NA	NA	NA	NA	NA	NA
283	NA	NA	NA	NA	NA	NA	NA	NA	NA	NA	NA	NA	NA	NA	NA	NA	2.968	641.088	NA	NA	NA	NA	NA	NA	NA	NA	NA	NA	NA	NA	NA	NA	NA	NA	NA	NA	NA	NA	NA	NA	NA	NA	NA	NA	NA	NA	NA	NA	NA
284	NA	NA	NA	NA	NA	NA	NA	NA	NA	NA	NA	NA	NA	NA	NA	NA	0.036	7.776	NA	NA	NA	NA	NA	NA	NA	NA	NA	NA	NA	NA	NA	NA	NA	NA	NA	NA	NA	NA	NA	NA	NA	NA	NA	NA	NA	NA	NA	NA	NA
285	NA	NA	NA	NA	NA	NA	NA	NA	NA	NA	NA	NA	NA	NA	NA	NA	0.792	171.072	NA	NA	NA	NA	NA	NA	NA	NA	NA	NA	NA	NA	NA	NA	NA	NA	NA	NA	NA	NA	NA	NA	NA	NA	NA	NA	NA	NA	NA	NA	NA
286	NA	NA	NA	NA	NA	NA	NA	NA	NA	NA	NA	NA	NA	NA	NA	NA	1.564	337.824	NA	NA	NA	NA	NA	NA	NA	NA	NA	NA	NA	NA	NA	NA	NA	NA	NA	NA	NA	NA	NA	NA	NA	NA	NA	NA	NA	NA	NA	NA	NA
287	NA	NA	NA	NA	NA	NA	NA	NA	NA	NA	NA	NA	NA	NA	NA	NA	1.572	339.552	NA	NA	NA	NA	NA	NA	NA	NA	NA	NA	NA	NA	NA	NA	NA	NA	NA	NA	NA	NA	NA	NA	NA	NA	NA	NA	NA	NA	NA	NA	NA
288	NA	NA	NA	NA	NA	NA	NA	NA	NA	NA	NA	NA	NA	NA	NA	NA	1.628	351.648	NA	NA	NA	NA	NA	NA	NA	NA	NA	NA	NA	NA	NA	NA	NA	NA	NA	NA	NA	NA	NA	NA	NA	NA	NA	NA	NA	NA	NA	NA	NA
289	NA	NA	NA	NA	NA	NA	NA	NA	NA	NA	NA	NA	NA	NA	NA	NA	0.496	107.136	NA	NA	NA	NA	NA	NA	NA	NA	NA	NA	NA	NA	NA	NA	NA	NA	NA	NA	NA	NA	NA	NA	NA	NA	NA	NA	NA	NA	NA	NA	NA
290	NA	NA	NA	NA	NA	NA	NA	NA	NA	NA	NA	NA	NA	NA	NA	NA	1.9	410.4	NA	NA	NA	NA	NA	NA	NA	NA	NA	NA	NA	NA	NA	NA	NA	NA	NA	NA	NA	NA	NA	NA	NA	NA	NA	NA	NA	NA	NA	NA	NA
291	NA	NA	NA	NA	NA	NA	NA	NA	NA	NA	NA	NA	NA	NA	NA	NA	0.02	4.32	NA	NA	NA	NA	NA	NA	NA	NA	NA	NA	NA	NA	NA	NA	NA	NA	NA	NA	NA	NA	NA	NA	NA	NA	NA	NA	NA	NA	NA	NA	NA
292	NA	NA	NA	NA	NA	NA	NA	NA	NA	NA	NA	NA	NA	NA	NA	NA	1.08	233.28	NA	NA	NA	NA	NA	NA	NA	NA	NA	NA	NA	NA	NA	NA	NA	NA	NA	NA	NA	NA	NA	NA	NA	NA	NA	NA	NA	NA	NA	NA	NA
293	NA	NA	NA	NA	NA	NA	NA	NA	NA	NA	NA	NA	NA	NA	NA	NA	0.008	1.728	NA	NA	NA	NA	NA	NA	NA	NA	NA	NA	NA	NA	NA	NA	NA	NA	NA	NA	NA	NA	NA	NA	NA	NA	NA	NA	NA	NA	NA	NA	NA
294	NA	NA	NA	NA	NA	NA	NA	NA	NA	NA	NA	NA	NA	NA	NA	NA	0.532	114.912	NA	NA	NA	NA	NA	NA	NA	NA	NA	NA	NA	NA	NA	NA	NA	NA	NA	NA	NA	NA	NA	NA	NA	NA	NA	NA	NA	NA	NA	NA	NA
295	NA	NA	NA	NA	NA	NA	NA	NA	NA	NA	NA	NA	NA	NA	NA	NA	0.652	140.832	NA	NA	NA	NA	NA	NA	NA	NA	NA	NA	NA	NA	NA	NA	NA	NA	NA	NA	NA	NA	NA	NA	NA	NA	NA	NA	NA	NA	NA	NA	NA
296	NA	NA	NA	NA	NA	NA	NA	NA	NA	NA	NA	NA	NA	NA	NA	NA	0.772	166.752	NA	NA	NA	NA	NA	NA	NA	NA	NA	NA	NA	NA	NA	NA	NA	NA	NA	NA	NA	NA	NA	NA	NA	NA	NA	NA	NA	NA	NA	NA	NA
297	NA	NA	NA	NA	NA	NA	NA	NA	NA	NA	NA	NA	NA	NA	NA	NA	0.604	130.464	NA	NA	NA	NA	NA	NA	NA	NA	NA	NA	NA	NA	NA	NA	NA	NA	NA	NA	NA	NA	NA	NA	NA	NA	NA	NA	NA	NA	NA	NA	NA
298	NA	NA	NA	NA	NA	NA	NA	NA	NA	NA	NA	NA	NA	NA	NA	NA	12.5	2700	NA	NA	NA	NA	NA	NA	NA	NA	NA	NA	NA	NA	NA	NA	NA	NA	NA	NA	NA	NA	NA	NA	NA	NA	NA	NA	NA	NA	NA	NA	NA
299	NA	NA	NA	NA	NA	NA	NA	NA	NA	NA	NA	NA	NA	NA	NA	NA	16.5	3564	NA	NA	NA	NA	NA	NA	NA	NA	NA	NA	NA	NA	NA	NA	NA	NA	NA	NA	NA	NA	NA	NA	NA	NA	NA	NA	NA	NA	NA	NA	NA
300	NA	NA	NA	NA	NA	NA	NA	NA	NA	NA	NA	NA	NA	NA	NA	NA	9.5	2052	NA	NA	NA	NA	NA	NA	NA	NA	NA	NA	NA	NA	NA	NA	NA	NA	NA	NA	NA	NA	NA	NA	NA	NA	NA	NA	NA	NA	NA	NA	NA
301	NA	NA	NA	NA	NA	NA	NA	NA	NA	NA	NA	NA	NA	NA	NA	NA	15.5	3348	NA	NA	NA	NA	NA	NA	NA	NA	NA	NA	NA	NA	NA	NA	NA	NA	NA	NA	NA	NA	NA	NA	NA	NA	NA	NA	NA	NA	NA	NA	NA
302	NA	NA	NA	NA	NA	NA	NA	NA	NA	NA	NA	NA	NA	NA	NA	NA	10.5	2268	NA	NA	NA	NA	NA	NA	NA	NA	NA	NA	NA	NA	NA	NA	NA	NA	NA	NA	NA	NA	NA	NA	NA	NA	NA	NA	NA	NA	NA	NA	NA
303	NA	NA	NA	NA	NA	NA	NA	NA	NA	NA	NA	NA	NA	NA	NA	NA	5.5	1188	NA	NA	NA	NA	NA	NA	NA	NA	NA	NA	NA	NA	NA	NA	NA	NA	NA	NA	NA	NA	NA	NA	NA	NA	NA	NA	NA	NA	NA	NA	NA
304	NA	NA	NA	NA	NA	NA	NA	NA	NA	NA	NA	NA	NA	NA	NA	NA	4	864	NA	NA	NA	NA	NA	NA	NA	NA	NA	NA	NA	NA	NA	NA	NA	NA	NA	NA	NA	NA	NA	NA	NA	NA	NA	NA	NA	NA	NA	NA	NA
305	NA	NA	NA	NA	NA	NA	NA	NA	NA	NA	NA	NA	NA	NA	NA	NA	1.5	324	NA	NA	NA	NA	NA	NA	NA	NA	NA	NA	NA	NA	NA	NA	NA	NA	NA	NA	NA	NA	NA	NA	NA	NA	NA	NA	NA	NA	NA	NA	NA
306	NA	NA	NA	NA	NA	NA	NA	NA	NA	NA	NA	NA	NA	NA	NA	NA	0.5	108	NA	NA	NA	NA	NA	NA	NA	NA	NA	NA	NA	NA	NA	NA	NA	NA	NA	NA	NA	NA	NA	NA	NA	NA	NA	NA	NA	NA	NA	NA	NA
307	NA	NA	NA	NA	NA	NA	NA	NA	NA	NA	NA	NA	NA	NA	NA	NA	16.5	3564	NA	NA	NA	NA	NA	NA	NA	NA	NA	NA	NA	NA	NA	NA	NA	NA	NA	NA	NA	NA	NA	NA	NA	NA	NA	NA	NA	NA	NA	NA	NA
308	NA	NA	NA	NA	NA	NA	NA	NA	NA	NA	NA	NA	NA	NA	NA	NA	5	1080	NA	NA	NA	NA	NA	NA	NA	NA	NA	NA	NA	NA	NA	NA	NA	NA	NA	NA	NA	NA	NA	NA	NA	NA	NA	NA	NA	NA	NA	NA	NA
309	NA	NA	NA	NA	NA	NA	NA	NA	NA	NA	NA	NA	NA	NA	NA	NA	29.5	6372	NA	NA	NA	NA	NA	NA	NA	NA	NA	NA	NA	NA	NA	NA	NA	NA	NA	NA	NA	NA	NA	NA	NA	NA	NA	NA	NA	NA	NA	NA	NA
310	NA	NA	NA	NA	NA	NA	NA	NA	NA	NA	NA	NA	NA	NA	NA	NA	7.5	1620	NA	NA	NA	NA	NA	NA	NA	NA	NA	NA	NA	NA	NA	NA	NA	NA	NA	NA	NA	NA	NA	NA	NA	NA	NA	NA	NA	NA	NA	NA	NA
311	NA	NA	NA	NA	NA	NA	NA	NA	NA	NA	NA	NA	NA	NA	NA	NA	2	432	NA	NA	NA	NA	NA	NA	NA	NA	NA	NA	NA	NA	NA	NA	NA	NA	NA	NA	NA	NA	NA	NA	NA	NA	NA	NA	NA	NA	NA	NA	NA
312	NA	NA	NA	NA	NA	NA	NA	NA	NA	NA	NA	NA	NA	NA	NA	NA	7	1512	NA	NA	NA	NA	NA	NA	NA	NA	NA	NA	NA	NA	NA	NA	NA	NA	NA	NA	NA	NA	NA	NA	NA	NA	NA	NA	NA	NA	NA	NA	NA
313	NA	NA	NA	NA	NA	NA	NA	NA	NA	NA	NA	NA	NA	NA	NA	NA	2.5	540	NA	NA	NA	NA	NA	NA	NA	NA	NA	NA	NA	NA	NA	NA	NA	NA	NA	NA	NA	NA	NA	NA	NA	NA	NA	NA	NA	NA	NA	NA	NA
314	NA	NA	NA	NA	NA	NA	NA	NA	NA	NA	NA	NA	NA	NA	NA	NA	0.55	118.8	NA	NA	NA	NA	NA	NA	NA	NA	0.085	17.17	NA	NA	0.435	104.835	NA	NA	NA	NA	NA	NA	NA	NA	NA	NA	NA	NA	NA	NA	NA	NA	NA
315	NA	NA	NA	NA	NA	NA	NA	NA	NA	NA	NA	NA	NA	NA	NA	NA	2.035	439.56	NA	NA	NA	NA	NA	NA	NA	NA	0.115	23.23	NA	NA	0.7	168.7	NA	NA	NA	NA	NA	NA	NA	NA	NA	NA	NA	NA	NA	NA	NA	NA	NA
316	NA	NA	NA	NA	NA	NA	NA	NA	NA	NA	NA	NA	NA	NA	NA	NA	0.49	105.84	NA	NA	NA	NA	NA	NA	NA	NA	0.055	11.11	NA	NA	0.17	40.97	NA	NA	NA	NA	NA	NA	NA	NA	NA	NA	NA	NA	NA	NA	NA	NA	NA
317	NA	NA	NA	NA	NA	NA	NA	NA	NA	NA	NA	NA	NA	NA	NA	NA	1.51	326.16	NA	NA	NA	NA	NA	NA	NA	NA	0.15	30.3	NA	NA	0.78	187.98	NA	NA	NA	NA	NA	NA	NA	NA	NA	NA	NA	NA	NA	NA	NA	NA	NA
318	NA	NA	NA	NA	NA	NA	NA	NA	NA	NA	NA	NA	NA	NA	NA	NA	0.165	35.64	NA	NA	NA	NA	NA	NA	NA	NA	0.0265	5.353	NA	NA	0.043	10.363	NA	NA	NA	NA	NA	NA	NA	NA	NA	NA	NA	NA	NA	NA	NA	NA	NA
319	NA	NA	NA	NA	NA	NA	NA	NA	NA	NA	NA	NA	NA	NA	NA	NA	1.23	265.68	NA	NA	NA	NA	NA	NA	NA	NA	0.15	30.3	NA	NA	0.675	162.675	NA	NA	NA	NA	NA	NA	NA	NA	NA	NA	NA	NA	NA	NA	NA	NA	NA
320	NA	NA	NA	NA	NA	NA	NA	NA	NA	NA	NA	NA	NA	NA	NA	NA	5.35146	1155.92	NA	NA	NA	NA	NA	NA	NA	NA	NA	NA	NA	NA	5.53271	1333.38	NA	NA	NA	NA	NA	NA	NA	NA	NA	NA	NA	NA	NA	NA	NA	NA	NA
321	NA	NA	NA	NA	NA	NA	NA	NA	NA	NA	NA	NA	NA	NA	NA	NA	9.74292	2104.47	NA	NA	NA	NA	NA	NA	NA	NA	NA	NA	NA	NA	3.22582	777.423	NA	NA	NA	NA	NA	NA	NA	NA	NA	NA	NA	NA	NA	NA	NA	NA	NA
322	NA	NA	NA	NA	NA	NA	NA	NA	NA	NA	NA	NA	NA	NA	NA	NA	12.3372	2664.83	NA	NA	NA	NA	NA	NA	NA	NA	NA	NA	NA	NA	1.33737	322.306	NA	NA	NA	NA	NA	NA	NA	NA	NA	NA	NA	NA	NA	NA	NA	NA	NA
323	NA	NA	NA	NA	NA	NA	NA	NA	NA	NA	NA	NA	NA	NA	NA	NA	7.56741	1634.56	NA	NA	NA	NA	NA	NA	NA	NA	NA	NA	NA	NA	4.29172	1034.3	NA	NA	NA	NA	NA	NA	NA	NA	NA	NA	NA	NA	NA	NA	NA	NA	NA
324	NA	NA	NA	NA	NA	NA	NA	NA	NA	NA	NA	NA	NA	NA	NA	NA	0.152315	32.9	NA	NA	NA	NA	NA	NA	NA	NA	NA	NA	NA	NA	NA	NA	NA	NA	NA	NA	NA	NA	NA	NA	NA	NA	NA	NA	NA	NA	NA	NA	NA
325	NA	NA	NA	NA	NA	NA	NA	NA	NA	NA	NA	NA	NA	NA	NA	NA	0.171296	37	NA	NA	NA	NA	NA	NA	NA	NA	NA	NA	NA	NA	NA	NA	NA	NA	NA	NA	NA	NA	NA	NA	NA	NA	NA	NA	NA	NA	NA	NA	NA
326	NA	NA	NA	NA	NA	NA	NA	NA	NA	NA	NA	NA	NA	NA	NA	NA	0.322222	69.6	NA	NA	NA	NA	NA	NA	NA	NA	NA	NA	NA	NA	NA	NA	NA	NA	NA	NA	NA	NA	NA	NA	NA	NA	NA	NA	NA	NA	NA	NA	NA
327	NA	NA	NA	NA	NA	NA	NA	NA	NA	NA	NA	NA	NA	NA	NA	NA	0.026713	5.77	NA	NA	NA	NA	NA	NA	NA	NA	NA	NA	NA	NA	NA	NA	NA	NA	NA	NA	NA	NA	NA	NA	NA	NA	NA	NA	NA	NA	NA	NA	NA
328	NA	NA	NA	NA	NA	NA	NA	NA	NA	NA	NA	NA	NA	NA	NA	NA	0.173611	37.5	NA	NA	NA	NA	NA	NA	NA	NA	NA	NA	NA	NA	NA	NA	NA	NA	NA	NA	NA	NA	NA	NA	NA	NA	NA	NA	NA	NA	NA	NA	NA
329	NA	NA	NA	NA	NA	NA	NA	NA	NA	NA	NA	NA	NA	NA	NA	NA	0.135185	29.2	NA	NA	NA	NA	NA	NA	NA	NA	NA	NA	NA	NA	NA	NA	NA	NA	NA	NA	NA	NA	NA	NA	NA	NA	NA	NA	NA	NA	NA	NA	NA
330	NA	NA	NA	NA	NA	NA	NA	NA	NA	NA	NA	NA	NA	NA	NA	NA	0.0671296	14.5	NA	NA	NA	NA	NA	NA	NA	NA	NA	NA	NA	NA	NA	NA	NA	NA	NA	NA	NA	NA	NA	NA	NA	NA	NA	NA	NA	NA	NA	NA	NA
331	NA	NA	NA	NA	NA	NA	NA	NA	NA	NA	NA	NA	NA	NA	NA	NA	0.134259	29	NA	NA	NA	NA	NA	NA	NA	NA	NA	NA	NA	NA	NA	NA	NA	NA	NA	NA	NA	NA	NA	NA	NA	NA	NA	NA	NA	NA	NA	NA	NA
332	NA	NA	NA	NA	NA	NA	NA	NA	NA	NA	NA	NA	NA	NA	NA	NA	0.136574	29.5	NA	NA	NA	NA	NA	NA	NA	NA	NA	NA	NA	NA	NA	NA	NA	NA	NA	NA	NA	NA	NA	NA	NA	NA	NA	NA	NA	NA	NA	NA	NA
333	NA	NA	NA	NA	NA	NA	NA	NA	NA	NA	NA	NA	NA	NA	NA	NA	0.0898148	19.4	NA	NA	NA	NA	NA	NA	NA	NA	NA	NA	NA	NA	NA	NA	NA	NA	NA	NA	NA	NA	NA	NA	NA	NA	NA	NA	NA	NA	NA	NA	NA
334	NA	NA	NA	NA	NA	NA	NA	NA	NA	NA	NA	NA	NA	NA	NA	NA	0.107407	23.2	NA	NA	NA	NA	NA	NA	NA	NA	NA	NA	NA	NA	NA	NA	NA	NA	NA	NA	NA	NA	NA	NA	NA	NA	NA	NA	NA	NA	NA	NA	NA
335	NA	NA	NA	NA	NA	NA	NA	NA	NA	NA	NA	NA	NA	NA	NA	NA	0.152315	32.9	NA	NA	NA	NA	NA	NA	NA	NA	NA	NA	NA	NA	NA	NA	NA	NA	NA	NA	NA	NA	NA	NA	NA	NA	NA	NA	NA	NA	NA	NA	NA
336	NA	NA	NA	NA	NA	NA	NA	NA	NA	NA	NA	NA	NA	NA	NA	NA	0.2625	56.7	NA	NA	NA	NA	NA	NA	NA	NA	NA	NA	NA	NA	NA	NA	NA	NA	NA	NA	NA	NA	NA	NA	NA	NA	NA	NA	NA	NA	NA	NA	NA
337	NA	NA	NA	NA	NA	NA	NA	NA	NA	NA	NA	NA	NA	NA	NA	NA	0.0648148	14	NA	NA	NA	NA	NA	NA	NA	NA	NA	NA	NA	NA	NA	NA	NA	NA	NA	NA	NA	NA	NA	NA	NA	NA	NA	NA	NA	NA	NA	NA	NA
338	NA	NA	NA	NA	NA	NA	NA	NA	NA	NA	NA	NA	NA	NA	NA	NA	0.0241204	5.21	NA	NA	NA	NA	NA	NA	NA	NA	NA	NA	NA	NA	NA	NA	NA	NA	NA	NA	NA	NA	NA	NA	NA	NA	NA	NA	NA	NA	NA	NA	NA
339	NA	NA	NA	NA	NA	NA	NA	NA	NA	NA	NA	NA	NA	NA	NA	NA	0.0394907	8.53	NA	NA	NA	NA	NA	NA	NA	NA	NA	NA	NA	NA	NA	NA	NA	NA	NA	NA	NA	NA	NA	NA	NA	NA	NA	NA	NA	NA	NA	NA	NA
340	NA	NA	NA	NA	NA	NA	NA	NA	NA	NA	NA	NA	NA	NA	NA	NA	0.208333	45	NA	NA	NA	NA	NA	NA	NA	NA	NA	NA	NA	NA	NA	NA	NA	NA	NA	NA	NA	NA	NA	NA	NA	NA	NA	NA	NA	NA	NA	NA	NA
341	NA	NA	NA	NA	NA	NA	NA	NA	NA	NA	NA	NA	NA	NA	NA	NA	0.220833	47.7	NA	NA	NA	NA	NA	NA	NA	NA	NA	NA	NA	NA	NA	NA	NA	NA	NA	NA	NA	NA	NA	NA	NA	NA	NA	NA	NA	NA	NA	NA	NA
342	NA	NA	NA	NA	NA	NA	NA	NA	NA	NA	NA	NA	NA	NA	NA	NA	0.230556	49.8	NA	NA	NA	NA	NA	NA	NA	NA	NA	NA	NA	NA	NA	NA	NA	NA	NA	NA	NA	NA	NA	NA	NA	NA	NA	NA	NA	NA	NA	NA	NA
343	NA	NA	NA	NA	NA	NA	NA	NA	NA	NA	NA	NA	NA	NA	NA	NA	0.200463	43.3	NA	NA	NA	NA	NA	NA	NA	NA	NA	NA	NA	NA	NA	NA	NA	NA	NA	NA	NA	NA	NA	NA	NA	NA	NA	NA	NA	NA	NA	NA	NA
344	NA	NA	NA	NA	NA	NA	NA	NA	NA	NA	NA	NA	NA	NA	NA	NA	0.161111	34.8	NA	NA	NA	NA	NA	NA	NA	NA	NA	NA	NA	NA	NA	NA	NA	NA	NA	NA	NA	NA	NA	NA	NA	NA	NA	NA	NA	NA	NA	NA	NA
345	NA	NA	NA	NA	NA	NA	NA	NA	NA	NA	NA	NA	NA	NA	NA	NA	0.121759	26.3	NA	NA	NA	NA	NA	NA	NA	NA	NA	NA	NA	NA	NA	NA	NA	NA	NA	NA	NA	NA	NA	NA	NA	NA	NA	NA	NA	NA	NA	NA	NA
346	NA	NA	NA	NA	NA	NA	NA	NA	NA	NA	NA	NA	NA	NA	NA	NA	0.156481	33.8	NA	NA	NA	NA	NA	NA	NA	NA	NA	NA	NA	NA	NA	NA	NA	NA	NA	NA	NA	NA	NA	NA	NA	NA	NA	NA	NA	NA	NA	NA	NA
347	NA	NA	NA	NA	NA	NA	NA	NA	NA	NA	NA	NA	NA	NA	NA	NA	0.220833	47.7	NA	NA	NA	NA	NA	NA	NA	NA	NA	NA	NA	NA	NA	NA	NA	NA	NA	NA	NA	NA	NA	NA	NA	NA	NA	NA	NA	NA	NA	NA	NA
348	NA	NA	NA	NA	NA	NA	NA	NA	NA	NA	NA	NA	NA	NA	NA	NA	0.0763889	16.5	NA	NA	NA	NA	NA	NA	NA	NA	NA	NA	NA	NA	NA	NA	NA	NA	NA	NA	NA	NA	NA	NA	NA	NA	NA	NA	NA	NA	NA	NA	NA
349	NA	NA	NA	NA	NA	NA	NA	NA	NA	NA	NA	NA	NA	NA	NA	NA	0.012037	2.6	NA	NA	NA	NA	NA	NA	NA	NA	NA	NA	NA	NA	NA	NA	NA	NA	NA	NA	NA	NA	NA	NA	NA	NA	NA	NA	NA	NA	NA	NA	NA
350	NA	NA	NA	NA	NA	NA	NA	NA	NA	NA	NA	NA	NA	NA	NA	NA	0.2	43.2	NA	NA	NA	NA	NA	NA	NA	NA	NA	NA	NA	NA	NA	NA	NA	NA	NA	NA	NA	NA	NA	NA	NA	NA	NA	NA	NA	NA	NA	NA	NA
351	NA	NA	NA	NA	NA	NA	NA	NA	NA	NA	NA	NA	NA	NA	NA	NA	0.246759	53.3	NA	NA	NA	NA	NA	NA	NA	NA	NA	NA	NA	NA	NA	NA	NA	NA	NA	NA	NA	NA	NA	NA	NA	NA	NA	NA	NA	NA	NA	NA	NA
352	NA	NA	NA	NA	NA	NA	NA	NA	NA	NA	NA	NA	NA	NA	NA	NA	0.0796296	17.2	NA	NA	NA	NA	NA	NA	NA	NA	NA	NA	NA	NA	NA	NA	NA	NA	NA	NA	NA	NA	NA	NA	NA	NA	NA	NA	NA	NA	NA	NA	NA
353	NA	NA	NA	NA	NA	NA	NA	NA	NA	NA	NA	NA	NA	NA	NA	NA	0.0109259	2.36	NA	NA	NA	NA	NA	NA	NA	NA	NA	NA	NA	NA	NA	NA	NA	NA	NA	NA	NA	NA	NA	NA	NA	NA	NA	NA	NA	NA	NA	NA	NA
354	NA	NA	NA	NA	NA	NA	NA	NA	NA	NA	NA	NA	NA	NA	NA	NA	0.0791667	17.1	NA	NA	NA	NA	NA	NA	NA	NA	NA	NA	NA	NA	NA	NA	NA	NA	NA	NA	NA	NA	NA	NA	NA	NA	NA	NA	NA	NA	NA	NA	NA
355	NA	NA	NA	NA	NA	NA	NA	NA	NA	NA	NA	NA	NA	NA	NA	NA	NA	NA	NA	NA	NA	NA	NA	NA	NA	NA	NA	NA	NA	NA	NA	NA	NA	NA	NA	NA	NA	NA	NA	NA	NA	NA	NA	NA	NA	NA	NA	NA	NA
356	NA	NA	NA	NA	NA	NA	NA	NA	NA	NA	NA	NA	NA	NA	NA	NA	NA	NA	NA	NA	NA	NA	NA	NA	NA	NA	NA	NA	NA	NA	NA	NA	NA	NA	NA	NA	NA	NA	NA	NA	NA	NA	NA	NA	NA	NA	NA	NA	NA
357	NA	NA	NA	NA	NA	NA	NA	NA	NA	NA	NA	NA	NA	NA	NA	NA	NA	NA	NA	NA	NA	NA	NA	NA	NA	NA	NA	NA	NA	NA	NA	NA	NA	NA	NA	NA	NA	NA	NA	NA	NA	NA	NA	NA	NA	NA	NA	NA	NA
358	NA	NA	NA	NA	NA	NA	NA	NA	NA	NA	NA	NA	NA	NA	NA	NA	NA	NA	NA	NA	NA	NA	NA	NA	NA	NA	NA	NA	NA	NA	NA	NA	NA	NA	NA	NA	NA	NA	NA	NA	NA	NA	NA	NA	NA	NA	NA	NA	NA
359	NA	NA	NA	NA	NA	NA	NA	NA	NA	NA	NA	NA	NA	NA	NA	NA	NA	NA	NA	NA	NA	NA	NA	NA	NA	NA	NA	NA	NA	NA	NA	NA	NA	NA	NA	NA	NA	NA	NA	NA	NA	NA	NA	NA	NA	NA	NA	NA	NA
360	NA	NA	NA	NA	NA	NA	NA	NA	NA	NA	NA	NA	NA	NA	NA	NA	NA	NA	NA	NA	NA	NA	NA	NA	NA	NA	NA	NA	NA	NA	NA	NA	NA	NA	NA	NA	NA	NA	NA	NA	NA	NA	NA	NA	NA	NA	NA	NA	NA
361	NA	NA	NA	NA	NA	NA	NA	NA	NA	NA	NA	NA	NA	NA	NA	NA	NA	NA	NA	NA	NA	NA	NA	NA	NA	NA	NA	NA	NA	NA	NA	NA	NA	NA	NA	NA	NA	NA	NA	NA	NA	NA	NA	NA	NA	NA	NA	NA	NA
362	NA	NA	NA	NA	NA	NA	NA	NA	NA	NA	NA	NA	NA	NA	NA	NA	NA	NA	NA	NA	NA	NA	NA	NA	NA	NA	NA	NA	NA	NA	NA	NA	NA	NA	NA	NA	NA	NA	NA	NA	NA	NA	NA	NA	NA	NA	NA	NA	NA
363	NA	NA	NA	NA	NA	NA	NA	NA	NA	NA	NA	NA	NA	NA	NA	NA	NA	NA	NA	NA	NA	NA	NA	NA	NA	NA	NA	NA	NA	NA	NA	NA	NA	NA	NA	NA	NA	NA	NA	NA	NA	NA	NA	NA	NA	NA	NA	NA	NA
364	NA	NA	NA	NA	NA	NA	NA	NA	NA	NA	NA	NA	NA	NA	NA	NA	NA	NA	NA	NA	NA	NA	NA	NA	NA	NA	NA	NA	NA	NA	NA	NA	NA	NA	NA	NA	NA	NA	NA	NA	NA	NA	NA	NA	NA	NA	NA	NA	NA
365	NA	NA	NA	NA	NA	NA	NA	NA	NA	NA	NA	NA	NA	NA	NA	NA	NA	NA	NA	NA	NA	NA	NA	NA	NA	NA	NA	NA	NA	NA	NA	NA	NA	NA	NA	NA	NA	NA	NA	NA	NA	NA	NA	NA	NA	NA	NA	NA	NA
366	NA	NA	NA	NA	NA	NA	NA	NA	NA	NA	NA	NA	NA	NA	NA	NA	NA	NA	NA	NA	NA	NA	NA	NA	NA	NA	NA	NA	NA	NA	NA	NA	NA	NA	NA	NA	NA	NA	NA	NA	NA	NA	NA	NA	NA	NA	NA	NA	NA
367	NA	NA	NA	NA	NA	NA	NA	NA	NA	NA	NA	NA	NA	NA	NA	NA	NA	NA	NA	NA	NA	NA	NA	NA	NA	NA	NA	NA	NA	NA	NA	NA	NA	NA	NA	NA	NA	NA	NA	NA	NA	NA	NA	NA	NA	NA	NA	NA	NA
368	NA	NA	NA	NA	NA	NA	NA	NA	NA	NA	NA	NA	NA	NA	NA	NA	NA	NA	NA	NA	NA	NA	NA	NA	NA	NA	NA	NA	NA	NA	NA	NA	NA	NA	NA	NA	NA	NA	NA	NA	NA	NA	NA	NA	NA	NA	NA	NA	NA
369	NA	NA	NA	NA	NA	NA	NA	NA	NA	NA	NA	NA	NA	NA	NA	NA	NA	NA	NA	NA	NA	NA	NA	NA	NA	NA	NA	NA	NA	NA	NA	NA	NA	NA	NA	NA	NA	NA	NA	NA	NA	NA	NA	NA	NA	NA	NA	NA	NA
370	NA	NA	NA	NA	NA	NA	NA	NA	NA	NA	NA	NA	NA	NA	NA	NA	NA	NA	NA	NA	NA	NA	NA	NA	NA	NA	NA	NA	NA	NA	NA	NA	NA	NA	NA	NA	NA	NA	NA	NA	NA	NA	NA	NA	NA	NA	NA	NA	NA
371	NA	NA	NA	NA	NA	NA	NA	NA	NA	NA	NA	NA	NA	NA	NA	NA	NA	NA	NA	NA	NA	NA	NA	NA	NA	NA	NA	NA	NA	NA	NA	NA	NA	NA	NA	NA	NA	NA	NA	NA	NA	NA	NA	NA	NA	NA	NA	NA	NA
372	NA	NA	NA	NA	NA	NA	NA	NA	NA	NA	NA	NA	NA	NA	NA	NA	NA	NA	NA	NA	NA	NA	NA	NA	NA	NA	NA	NA	NA	NA	NA	NA	NA	NA	NA	NA	NA	NA	NA	NA	NA	NA	NA	NA	NA	NA	NA	NA	NA
373	NA	NA	NA	NA	NA	NA	NA	NA	NA	NA	NA	NA	NA	NA	NA	NA	NA	NA	NA	NA	NA	NA	NA	NA	NA	NA	NA	NA	NA	NA	NA	NA	NA	NA	NA	NA	NA	NA	NA	NA	NA	NA	NA	NA	NA	NA	NA	NA	NA
374	NA	NA	NA	NA	NA	NA	NA	NA	NA	NA	NA	NA	NA	NA	NA	NA	NA	NA	NA	NA	NA	NA	NA	NA	NA	NA	NA	NA	NA	NA	NA	NA	NA	NA	NA	NA	NA	NA	NA	NA	NA	NA	NA	NA	NA	NA	NA	NA	NA
375	NA	NA	NA	NA	NA	NA	NA	NA	NA	NA	NA	NA	NA	NA	NA	NA	NA	NA	NA	NA	NA	NA	NA	NA	NA	NA	NA	NA	NA	NA	NA	NA	NA	NA	NA	NA	NA	NA	NA	NA	NA	NA	NA	NA	NA	NA	NA	NA	NA
376	NA	NA	NA	NA	NA	NA	NA	NA	NA	NA	NA	NA	NA	NA	NA	NA	NA	NA	NA	NA	NA	NA	NA	NA	NA	NA	NA	NA	NA	NA	NA	NA	NA	NA	NA	NA	NA	NA	NA	NA	NA	NA	NA	NA	NA	NA	NA	NA	NA
377	NA	NA	NA	NA	NA	NA	NA	NA	NA	NA	NA	NA	NA	NA	NA	NA	NA	NA	NA	NA	NA	NA	NA	NA	NA	NA	NA	NA	NA	NA	NA	NA	NA	NA	NA	NA	NA	NA	NA	NA	NA	NA	NA	NA	NA	NA	NA	NA	NA
378	NA	NA	NA	NA	NA	NA	NA	NA	NA	NA	NA	NA	NA	NA	NA	NA	NA	NA	NA	NA	NA	NA	NA	NA	NA	NA	NA	NA	NA	NA	NA	NA	NA	NA	NA	NA	NA	NA	NA	NA	NA	NA	NA	NA	NA	NA	NA	NA	NA
379	NA	NA	NA	NA	NA	NA	NA	NA	NA	NA	NA	NA	NA	NA	NA	NA	NA	NA	NA	NA	NA	NA	NA	NA	NA	NA	NA	NA	NA	NA	NA	NA	NA	NA	NA	NA	NA	NA	NA	NA	NA	NA	NA	NA	NA	NA	NA	NA	NA
380	NA	NA	NA	NA	NA	NA	NA	NA	NA	NA	NA	NA	NA	NA	NA	NA	NA	NA	NA	NA	NA	NA	NA	NA	NA	NA	NA	NA	NA	NA	NA	NA	NA	NA	NA	NA	NA	NA	NA	NA	NA	NA	NA	NA	NA	NA	NA	NA	NA
381	NA	NA	NA	NA	NA	NA	NA	NA	NA	NA	NA	NA	NA	NA	NA	NA	NA	NA	NA	NA	NA	NA	NA	NA	NA	NA	NA	NA	NA	NA	NA	NA	NA	NA	NA	NA	NA	NA	NA	NA	NA	NA	NA	NA	NA	NA	NA	NA	NA
382	NA	NA	NA	NA	NA	NA	NA	NA	NA	NA	NA	NA	NA	NA	NA	NA	NA	NA	NA	NA	NA	NA	NA	NA	NA	NA	NA	NA	NA	NA	NA	NA	NA	NA	NA	NA	NA	NA	NA	NA	NA	NA	NA	NA	NA	NA	NA	NA	NA
383	NA	NA	NA	NA	NA	NA	NA	NA	NA	NA	NA	NA	NA	NA	NA	NA	NA	NA	NA	NA	NA	NA	NA	NA	NA	NA	NA	NA	NA	NA	NA	NA	NA	NA	NA	NA	NA	NA	NA	NA	NA	NA	NA	NA	NA	NA	NA	NA	NA
384	NA	NA	NA	NA	NA	NA	NA	NA	NA	NA	NA	NA	NA	NA	NA	NA	NA	NA	NA	NA	NA	NA	NA	NA	NA	NA	NA	NA	NA	NA	NA	NA	NA	NA	NA	NA	NA	NA	NA	NA	NA	NA	NA	NA	NA	NA	NA	NA	NA
385	NA	NA	NA	NA	NA	NA	NA	NA	NA	NA	NA	NA	NA	NA	NA	NA	NA	NA	NA	NA	NA	NA	NA	NA	NA	NA	NA	NA	NA	NA	NA	NA	NA	NA	NA	NA	NA	NA	NA	NA	NA	NA	NA	NA	NA	NA	NA	NA	NA
386	NA	NA	NA	NA	NA	NA	NA	NA	NA	NA	NA	NA	NA	NA	NA	NA	NA	NA	NA	NA	NA	NA	NA	NA	NA	NA	NA	NA	NA	NA	NA	NA	NA	NA	NA	NA	NA	NA	NA	NA	NA	NA	NA	NA	NA	NA	NA	NA	NA
387	NA	NA	NA	NA	NA	NA	NA	NA	NA	NA	NA	NA	NA	NA	NA	NA	NA	NA	NA	NA	NA	NA	NA	NA	NA	NA	NA	NA	NA	NA	NA	NA	NA	NA	NA	NA	NA	NA	NA	NA	NA	NA	NA	NA	NA	NA	NA	NA	NA
388	NA	NA	NA	NA	NA	NA	NA	NA	NA	NA	NA	NA	NA	NA	NA	NA	NA	NA	NA	NA	NA	NA	NA	NA	NA	NA	NA	NA	NA	NA	NA	NA	NA	NA	NA	NA	NA	NA	NA	NA	NA	NA	NA	NA	NA	NA	NA	NA	NA
389	NA	NA	NA	NA	NA	NA	NA	NA	NA	NA	NA	NA	NA	NA	NA	NA	NA	NA	NA	NA	NA	NA	NA	NA	NA	NA	NA	NA	NA	NA	NA	NA	NA	NA	NA	NA	NA	NA	NA	NA	NA	NA	NA	NA	NA	NA	NA	NA	NA
390	NA	NA	NA	NA	NA	NA	NA	NA	NA	NA	NA	NA	NA	NA	NA	NA	NA	NA	NA	NA	NA	NA	NA	NA	NA	NA	NA	NA	NA	NA	NA	NA	NA	NA	NA	NA	NA	NA	NA	NA	NA	NA	NA	NA	NA	NA	NA	NA	NA
391	NA	NA	NA	NA	NA	NA	NA	NA	NA	NA	NA	NA	NA	NA	NA	NA	NA	NA	NA	NA	NA	NA	NA	NA	NA	NA	NA	NA	NA	NA	NA	NA	NA	NA	NA	NA	NA	NA	NA	NA	NA	NA	NA	NA	NA	NA	NA	NA	NA
392	NA	NA	NA	NA	NA	NA	NA	NA	NA	NA	NA	NA	NA	NA	NA	NA	NA	NA	NA	NA	NA	NA	NA	NA	NA	NA	NA	NA	NA	NA	NA	NA	NA	NA	NA	NA	NA	NA	NA	NA	NA	NA	NA	NA	NA	NA	NA	NA	NA
393	NA	NA	NA	NA	NA	NA	NA	NA	NA	NA	NA	NA	NA	NA	NA	NA	NA	NA	NA	NA	NA	NA	NA	NA	NA	NA	NA	NA	NA	NA	NA	NA	NA	NA	NA	NA	NA	NA	NA	NA	NA	NA	NA	NA	NA	NA	NA	NA	NA
394	NA	NA	NA	NA	NA	NA	NA	NA	NA	NA	NA	NA	NA	NA	NA	NA	NA	NA	NA	NA	NA	NA	NA	NA	NA	NA	NA	NA	NA	NA	NA	NA	NA	NA	NA	NA	NA	NA	NA	NA	NA	NA	NA	NA	NA	NA	NA	NA	NA
395	NA	NA	NA	NA	NA	NA	NA	NA	NA	NA	NA	NA	NA	NA	NA	NA	NA	NA	NA	NA	NA	NA	NA	NA	NA	NA	NA	NA	NA	NA	NA	NA	NA	NA	NA	NA	NA	NA	NA	NA	NA	NA	NA	NA	NA	NA	NA	NA	NA
396	NA	NA	NA	NA	NA	NA	NA	NA	NA	NA	NA	NA	NA	NA	NA	NA	NA	NA	NA	NA	NA	NA	NA	NA	NA	NA	NA	NA	NA	NA	NA	NA	NA	NA	NA	NA	NA	NA	NA	NA	NA	NA	NA	NA	NA	NA	NA	NA	NA
397	NA	NA	NA	NA	NA	NA	NA	NA	NA	NA	NA	NA	NA	NA	NA	NA	NA	NA	NA	NA	NA	NA	NA	NA	NA	NA	NA	NA	NA	NA	NA	NA	NA	NA	NA	NA	NA	NA	NA	NA	NA	NA	NA	NA	NA	NA	NA	NA	NA
398	NA	NA	NA	NA	NA	NA	NA	NA	NA	NA	NA	NA	NA	NA	NA	NA	NA	NA	NA	NA	NA	NA	NA	NA	NA	NA	NA	NA	NA	NA	NA	NA	NA	NA	NA	NA	NA	NA	NA	NA	NA	NA	NA	NA	NA	NA	NA	NA	NA
399	NA	NA	NA	NA	NA	NA	NA	NA	NA	NA	NA	NA	NA	NA	NA	NA	NA	NA	NA	NA	NA	NA	NA	NA	NA	NA	NA	NA	NA	NA	NA	NA	NA	NA	NA	NA	NA	NA	NA	NA	NA	NA	NA	NA	NA	NA	NA	NA	NA
400	NA	NA	NA	NA	NA	NA	NA	NA	NA	NA	NA	NA	NA	NA	NA	NA	NA	NA	NA	NA	NA	NA	NA	NA	NA	NA	NA	NA	NA	NA	NA	NA	NA	NA	NA	NA	NA	NA	NA	NA	NA	NA	NA	NA	NA	NA	NA	NA	NA
401	NA	NA	NA	NA	NA	NA	NA	NA	NA	NA	NA	NA	NA	NA	NA	NA	NA	NA	NA	NA	NA	NA	NA	NA	NA	NA	NA	NA	NA	NA	NA	NA	NA	NA	NA	NA	NA	NA	NA	NA	NA	NA	NA	NA	NA	NA	NA	NA	NA
402	NA	NA	0	0	NA	NA	0.461165	95	NA	NA	NA	NA	NA	NA	NA	NA	0	0	NA	NA	NA	NA	NA	NA	NA	NA	0	0	NA	NA	NA	NA	0	0	NA	NA	NA	NA	NA	NA	NA	NA	0	0	0	0	NA	NA	0
403	NA	NA	0	0	NA	NA	0.354369	73	NA	NA	NA	NA	NA	NA	NA	NA	0	0	NA	NA	NA	NA	NA	NA	NA	NA	0	0	NA	NA	NA	NA	0	0	NA	NA	NA	NA	NA	NA	NA	NA	0	0	0	0	NA	NA	0
404	NA	NA	0	0	NA	NA	0.373786	77	NA	NA	NA	NA	NA	NA	NA	NA	0	0	NA	NA	NA	NA	NA	NA	NA	NA	0	0	NA	NA	NA	NA	0	0	NA	NA	NA	NA	NA	NA	NA	NA	0.197228	37.0789	0	0	NA	NA	0
405	NA	NA	0.240343	56	NA	NA	0.543689	112	NA	NA	NA	NA	NA	NA	NA	NA	0	0	NA	NA	NA	NA	NA	NA	NA	NA	0	0	NA	NA	NA	NA	0	0	NA	NA	NA	NA	NA	NA	NA	NA	0.197228	37.0789	0	0	NA	NA	0
406	NA	NA	0.484979	113	NA	NA	0.864078	178	NA	NA	NA	NA	NA	NA	NA	NA	0	0	NA	NA	NA	NA	NA	NA	NA	NA	11.6436	2352	NA	NA	NA	NA	0	0	NA	NA	NA	NA	NA	NA	NA	NA	0	0	0	0	NA	NA	0
407	NA	NA	0.587983	137	NA	NA	0.786408	162	NA	NA	NA	NA	NA	NA	NA	NA	0	0	NA	NA	NA	NA	NA	NA	NA	NA	7.92079	1600	NA	NA	NA	NA	0	0	NA	NA	NA	NA	NA	NA	NA	NA	0	0	0	0	NA	NA	0
408	NA	NA	0.300429	70	NA	NA	0.912621	188	NA	NA	NA	NA	NA	NA	NA	NA	0	0	NA	NA	NA	NA	NA	NA	NA	NA	1.63366	330	NA	NA	NA	NA	0	0	NA	NA	NA	NA	NA	NA	NA	NA	0	0	0	0	NA	NA	0
409	NA	NA	0.334764	78	NA	NA	0.723301	149	NA	NA	NA	NA	NA	NA	NA	NA	0	0	NA	NA	NA	NA	NA	NA	NA	NA	1.42079	287	NA	NA	NA	NA	0	0	NA	NA	NA	NA	NA	NA	NA	NA	0	0	0	0	NA	NA	0
410	NA	NA	0.377682	88	NA	NA	0	0	NA	NA	NA	NA	NA	NA	NA	NA	10.8889	2352	NA	NA	NA	NA	NA	NA	NA	NA	0.658416	133	NA	NA	NA	NA	0	0	NA	NA	NA	NA	NA	NA	NA	NA	0.127932	24.0512	0	0	NA	NA	0
411	NA	NA	0.652361	152	NA	NA	0	0	NA	NA	NA	NA	NA	NA	NA	NA	7.40741	1600	NA	NA	NA	NA	NA	NA	NA	NA	0.49505	100	NA	NA	NA	NA	0.134387	34	NA	NA	NA	NA	NA	NA	NA	NA	0.159915	30.064	0	0	NA	NA	0
412	NA	NA	0.991416	231	NA	NA	0	0	NA	NA	NA	NA	NA	NA	NA	NA	1.52778	330	NA	NA	NA	NA	NA	NA	NA	NA	1.9802	400	NA	NA	NA	NA	0.102767	26	NA	NA	NA	NA	NA	NA	NA	NA	0.245203	46.0981	0	0	NA	NA	0
413	NA	NA	1.15021	268	NA	NA	0	0	NA	NA	NA	NA	NA	NA	NA	NA	1.3287	287	NA	NA	NA	NA	NA	NA	NA	NA	0.0990099	20	NA	NA	NA	NA	0.102767	26	NA	NA	NA	NA	NA	NA	NA	NA	0.293177	55.1173	0	0	NA	NA	0
414	NA	NA	0	0	NA	NA	0.796117	164	NA	NA	NA	NA	NA	NA	NA	NA	0.615741	133	NA	NA	NA	NA	NA	NA	NA	NA	0	0	NA	NA	NA	NA	0	0	NA	NA	NA	NA	NA	NA	NA	NA	0	0	0	0	NA	NA	0
415	NA	NA	0	0	NA	NA	0.490291	101	NA	NA	NA	NA	NA	NA	NA	NA	0.462963	100	NA	NA	NA	NA	NA	NA	NA	NA	0	0	NA	NA	NA	NA	0	0	NA	NA	NA	NA	NA	NA	NA	NA	0	0	0	0	NA	NA	0
416	NA	NA	0.214592	50	NA	NA	0.563107	116	NA	NA	NA	NA	NA	NA	NA	NA	1.85185	400	NA	NA	NA	NA	NA	NA	NA	NA	0	0	NA	NA	NA	NA	0	0	NA	NA	NA	NA	NA	NA	NA	NA	0	0	0	0	NA	NA	0
417	NA	NA	0	0	NA	NA	0.242718	50	NA	NA	NA	NA	NA	NA	NA	NA	0.0925926	20	NA	NA	NA	NA	NA	NA	NA	NA	0	0	NA	NA	NA	NA	0	0	NA	NA	NA	NA	NA	NA	NA	NA	0	0	0	0	NA	NA	0
418	NA	NA	0.261803	61	NA	NA	0	0	NA	NA	NA	NA	NA	NA	NA	NA	0	0	NA	NA	NA	NA	NA	NA	NA	NA	0.00148515	0.3	NA	NA	NA	NA	0	0	NA	NA	NA	NA	NA	NA	NA	NA	0.117271	22.0469	0	0	NA	NA	0
419	NA	NA	0	0	NA	NA	0	0	NA	NA	NA	NA	NA	NA	NA	NA	0	0	NA	NA	NA	NA	NA	NA	NA	NA	0	0	NA	NA	NA	NA	0	0	NA	NA	NA	NA	NA	NA	NA	NA	0.101279	19.0405	0	0	NA	NA	0
420	NA	NA	2.23176	520	NA	NA	0.558252	115	NA	NA	NA	NA	NA	NA	NA	NA	0	0	NA	NA	NA	NA	NA	NA	NA	NA	0	0	NA	NA	NA	NA	0	0	NA	NA	NA	NA	NA	NA	NA	NA	0.122601	23.049	0	0	NA	NA	0
421	NA	NA	0.450644	105	NA	NA	0	0	NA	NA	NA	NA	NA	NA	NA	NA	0.125	27	NA	NA	NA	NA	NA	NA	NA	NA	0.118812	24	NA	NA	NA	NA	0	0	NA	NA	NA	NA	NA	NA	NA	NA	0.101279	19.0405	0	0	NA	NA	0
422	NA	NA	0.214592	50	NA	NA	0	0	NA	NA	NA	NA	NA	NA	NA	NA	0	0	NA	NA	NA	NA	NA	NA	NA	NA	0	0	NA	NA	NA	NA	0	0	NA	NA	NA	NA	NA	NA	NA	NA	0	0	0	0	NA	NA	0
423	NA	NA	1.01717	237	NA	NA	0	0	NA	NA	NA	NA	NA	NA	NA	NA	0.138889	30	NA	NA	NA	NA	NA	NA	NA	NA	0	0	NA	NA	NA	NA	0.735178	186	NA	NA	NA	NA	NA	NA	NA	NA	0.10661	20.0426	0	0	NA	NA	0.211111
424	NA	NA	0.695279	162	NA	NA	0	0	NA	NA	NA	NA	NA	NA	NA	NA	0.143519	31	NA	NA	NA	NA	NA	NA	NA	NA	0	0	NA	NA	NA	NA	0.150198	38	NA	NA	NA	NA	NA	NA	NA	NA	0.101279	19.0405	0	0	NA	NA	0
425	NA	NA	0	0	NA	NA	0	0	NA	NA	NA	NA	NA	NA	NA	NA	0	0	NA	NA	NA	NA	NA	NA	NA	NA	0	0	NA	NA	NA	NA	0.083004	21	NA	NA	NA	NA	NA	NA	NA	NA	0.0799574	15.032	0	0	NA	NA	0
426	NA	NA	0.321888	75	NA	NA	0.456311	94	NA	NA	NA	NA	NA	NA	NA	NA	0	0	NA	NA	NA	NA	NA	NA	NA	NA	0	0	NA	NA	NA	NA	0	0	NA	NA	NA	NA	NA	NA	NA	NA	0	0	0	0	NA	NA	0
427	NA	NA	0.240343	56	NA	NA	0.427184	88	NA	NA	NA	NA	NA	NA	NA	NA	0	0	NA	NA	NA	NA	NA	NA	NA	NA	0	0	NA	NA	NA	NA	0	0	NA	NA	NA	NA	NA	NA	NA	NA	0	0	0	0	NA	NA	0
428	NA	NA	0.339056	79	NA	NA	0.470874	97	NA	NA	NA	NA	NA	NA	NA	NA	0	0	NA	NA	NA	NA	NA	NA	NA	NA	0	0	NA	NA	NA	NA	0	0	NA	NA	NA	NA	NA	NA	NA	NA	0	0	0	0	NA	NA	0
429	NA	NA	0.304721	71	NA	NA	0.466019	96	NA	NA	NA	NA	NA	NA	NA	NA	0	0	NA	NA	NA	NA	NA	NA	NA	NA	0	0	NA	NA	NA	NA	0	0	NA	NA	NA	NA	NA	NA	NA	NA	0	0	0	0	NA	NA	0
430	NA	NA	0	0	NA	NA	0	0	NA	NA	NA	NA	NA	NA	NA	NA	0	0	NA	NA	NA	NA	NA	NA	NA	NA	0	0	NA	NA	NA	NA	0	0	NA	NA	NA	NA	NA	NA	NA	NA	0	0	0	0	NA	NA	0
431	NA	NA	0	0	NA	NA	0	0	NA	NA	NA	NA	NA	NA	NA	NA	0	0	NA	NA	NA	NA	NA	NA	NA	NA	0	0	NA	NA	NA	NA	0	0	NA	NA	NA	NA	NA	NA	NA	NA	0	0	0	0	NA	NA	0
432	NA	NA	0	0	NA	NA	0	0	NA	NA	NA	NA	NA	NA	NA	NA	0	0	NA	NA	NA	NA	NA	NA	NA	NA	0	0	NA	NA	NA	NA	0	0	NA	NA	NA	NA	NA	NA	NA	NA	0.10661	20.0426	0	0	NA	NA	0
433	NA	NA	0	0	NA	NA	0	0	NA	NA	NA	NA	NA	NA	NA	NA	0	0	NA	NA	NA	NA	NA	NA	NA	NA	0.0990099	20	NA	NA	NA	NA	0	0	NA	NA	NA	NA	NA	NA	NA	NA	0.10661	20.0426	0	0	NA	NA	0
434	NA	NA	0	0	NA	NA	0	0	NA	NA	NA	NA	NA	NA	NA	NA	0	0	NA	NA	NA	NA	NA	NA	NA	NA	0.0990099	20	NA	NA	NA	NA	0	0	NA	NA	NA	NA	NA	NA	NA	NA	0.10661	20.0426	0	0	NA	NA	0
435	NA	NA	0	0	NA	NA	0	0	NA	NA	NA	NA	NA	NA	NA	NA	0	0	NA	NA	NA	NA	NA	NA	NA	NA	0	0	NA	NA	NA	NA	0	0	NA	NA	NA	NA	NA	NA	NA	NA	0.10661	20.0426	0.114943	20	NA	NA	0
436	NA	NA	0	0	NA	NA	0	0	NA	NA	NA	NA	NA	NA	NA	NA	0	0	NA	NA	NA	NA	NA	NA	NA	NA	0	0	NA	NA	NA	NA	0	0	NA	NA	NA	NA	NA	NA	NA	NA	0.341151	64.1365	0.166667	29	NA	NA	0
437	NA	NA	0	0	NA	NA	0	0	NA	NA	NA	NA	NA	NA	NA	NA	0	0	NA	NA	NA	NA	NA	NA	NA	NA	0	0	NA	NA	NA	NA	0	0	NA	NA	NA	NA	NA	NA	NA	NA	0.10661	20.0426	0	0	NA	NA	0
438	NA	NA	0	0	NA	NA	0	0	NA	NA	NA	NA	NA	NA	NA	NA	0	0	NA	NA	NA	NA	NA	NA	NA	NA	0	0	NA	NA	NA	NA	0	0	NA	NA	NA	NA	NA	NA	NA	NA	0.10661	20.0426	0	0	NA	NA	0
439	NA	NA	0	0	NA	NA	0	0	NA	NA	NA	NA	NA	NA	NA	NA	0	0	NA	NA	NA	NA	NA	NA	NA	NA	0	0	NA	NA	NA	NA	0	0	NA	NA	NA	NA	NA	NA	NA	NA	0.10661	20.0426	0	0	NA	NA	0
440	NA	NA	0	0	NA	NA	0	0	NA	NA	NA	NA	NA	NA	NA	NA	0	0	NA	NA	NA	NA	NA	NA	NA	NA	0	0	NA	NA	NA	NA	NA	NA	NA	NA	NA	NA	NA	NA	NA	NA	0.10661	20.0426	NA	NA	NA	NA	NA
441	NA	NA	0	0	NA	NA	0	0	NA	NA	NA	NA	NA	NA	NA	NA	0	0	NA	NA	NA	NA	NA	NA	NA	NA	0	0	NA	NA	NA	NA	NA	NA	NA	NA	NA	NA	NA	NA	NA	NA	0.10661	20.0426	NA	NA	NA	NA	NA
442	NA	NA	0	0	NA	NA	0	0	NA	NA	NA	NA	NA	NA	NA	NA	0	0	NA	NA	NA	NA	NA	NA	NA	NA	0	0	NA	NA	NA	NA	NA	NA	NA	NA	NA	NA	NA	NA	NA	NA	0.0639659	12.0256	NA	NA	NA	NA	NA
443	NA	NA	0.214592	50	NA	NA	0	0	NA	NA	NA	NA	NA	NA	NA	NA	0	0	NA	NA	NA	NA	NA	NA	NA	NA	0	0	NA	NA	NA	NA	NA	NA	NA	NA	NA	NA	NA	NA	NA	NA	0	0	NA	NA	NA	NA	NA
444	NA	NA	0	0	NA	NA	0	0	NA	NA	NA	NA	NA	NA	NA	NA	0	0	NA	NA	NA	NA	NA	NA	NA	NA	0	0	NA	NA	NA	NA	NA	NA	NA	NA	NA	NA	NA	NA	NA	NA	0	0	NA	NA	NA	NA	NA
445	NA	NA	0	0	NA	NA	0	0	NA	NA	NA	NA	NA	NA	NA	NA	0.0925926	20	NA	NA	NA	NA	NA	NA	NA	NA	0	0	NA	NA	NA	NA	NA	NA	NA	NA	NA	NA	NA	NA	NA	NA	0	0	NA	NA	NA	NA	NA
446	NA	NA	0	0	NA	NA	0	0	NA	NA	NA	NA	NA	NA	NA	NA	0	0	NA	NA	NA	NA	NA	NA	NA	NA	0	0	NA	NA	NA	NA	NA	NA	NA	NA	NA	NA	NA	NA	NA	NA	0.10661	20.0426	NA	NA	NA	NA	NA
447	NA	NA	0	0	NA	NA	0.242718	50	NA	NA	NA	NA	NA	NA	NA	NA	0	0	NA	NA	NA	NA	NA	NA	NA	NA	0	0	NA	NA	NA	NA	NA	NA	NA	NA	NA	NA	NA	NA	NA	NA	0	0	NA	NA	NA	NA	NA
448	NA	NA	0	0	NA	NA	4.95146	1020	NA	NA	NA	NA	NA	NA	NA	NA	0	0	NA	NA	NA	NA	NA	NA	NA	NA	0	0	NA	NA	NA	NA	NA	NA	NA	NA	NA	NA	NA	NA	NA	NA	0	0	NA	NA	NA	NA	NA
449	NA	NA	0.493562	115	NA	NA	0	0	NA	NA	NA	NA	NA	NA	NA	NA	0	0	NA	NA	NA	NA	NA	NA	NA	NA	0	0	NA	NA	NA	NA	NA	NA	NA	NA	NA	NA	NA	NA	NA	NA	0	0	NA	NA	NA	NA	NA
450	NA	NA	0	0	NA	NA	0.0242718	5	NA	NA	NA	NA	NA	NA	NA	NA	0	0	NA	NA	NA	NA	NA	NA	NA	NA	0	0	NA	NA	NA	NA	NA	NA	NA	NA	NA	NA	NA	NA	NA	NA	0	0	NA	NA	NA	NA	NA
451	NA	NA	NA	NA	NA	NA	0	0	NA	NA	NA	NA	NA	NA	NA	NA	0	0	NA	NA	NA	NA	NA	NA	NA	NA	NA	NA	NA	NA	NA	NA	NA	NA	NA	NA	NA	NA	NA	NA	NA	NA	0	0	NA	NA	NA	NA	NA
452	NA	NA	NA	NA	NA	NA	NA	NA	NA	NA	NA	NA	NA	NA	NA	NA	3.24074	700	NA	NA	NA	NA	NA	NA	NA	NA	NA	NA	NA	NA	NA	NA	NA	NA	NA	NA	NA	NA	NA	NA	NA	NA	0	0	NA	NA	NA	NA	NA
453	NA	NA	NA	NA	NA	NA	NA	NA	NA	NA	NA	NA	NA	NA	NA	NA	0	0	NA	NA	NA	NA	NA	NA	NA	NA	NA	NA	NA	NA	NA	NA	NA	NA	NA	NA	NA	NA	NA	NA	NA	NA	0	0	NA	NA	NA	NA	NA
454	NA	NA	NA	NA	NA	NA	NA	NA	NA	NA	NA	NA	NA	NA	NA	NA	NA	NA	NA	NA	NA	NA	NA	NA	NA	NA	NA	NA	NA	NA	NA	NA	0.0859253	21.7391	NA	NA	NA	NA	NA	NA	NA	NA	NA	NA	NA	NA	NA	NA	NA
455	NA	NA	NA	NA	NA	NA	NA	NA	NA	NA	NA	NA	NA	NA	NA	NA	NA	NA	NA	NA	NA	NA	NA	NA	NA	NA	NA	NA	NA	NA	NA	NA	0.0171851	4.34783	NA	NA	NA	NA	NA	NA	NA	NA	NA	NA	NA	NA	NA	NA	NA
456	NA	NA	NA	NA	NA	NA	NA	NA	NA	NA	NA	NA	NA	NA	NA	NA	NA	NA	NA	NA	NA	NA	NA	NA	NA	NA	NA	NA	NA	NA	NA	NA	0.226843	57.3913	NA	NA	NA	NA	NA	NA	NA	NA	NA	NA	NA	NA	NA	NA	NA
457	NA	NA	NA	NA	NA	NA	NA	NA	NA	NA	NA	NA	NA	NA	NA	NA	NA	NA	NA	NA	NA	NA	NA	NA	NA	NA	NA	NA	NA	NA	NA	NA	0.366042	92.6087	NA	NA	NA	NA	NA	NA	NA	NA	NA	NA	NA	NA	NA	NA	NA
458	NA	NA	NA	NA	NA	NA	NA	NA	NA	NA	NA	NA	NA	NA	NA	NA	NA	NA	NA	NA	NA	NA	NA	NA	NA	NA	NA	NA	NA	NA	NA	NA	0.190755	48.2609	NA	NA	NA	NA	NA	NA	NA	NA	NA	NA	NA	NA	NA	NA	NA
459	NA	NA	NA	NA	NA	NA	NA	NA	NA	NA	NA	NA	NA	NA	NA	NA	NA	NA	NA	NA	NA	NA	NA	NA	NA	NA	NA	NA	NA	NA	NA	NA	0.0687403	17.3913	NA	NA	NA	NA	NA	NA	NA	NA	NA	NA	NA	NA	NA	NA	NA
460	NA	NA	NA	NA	NA	NA	NA	NA	NA	NA	NA	NA	NA	NA	NA	NA	NA	NA	NA	NA	NA	NA	NA	NA	NA	NA	NA	NA	NA	NA	NA	NA	0.0395257	10	NA	NA	NA	NA	NA	NA	NA	NA	NA	NA	NA	NA	NA	NA	NA
461	NA	NA	NA	NA	NA	NA	NA	NA	NA	NA	NA	NA	NA	NA	NA	NA	NA	NA	NA	NA	NA	NA	NA	NA	NA	NA	NA	NA	NA	NA	NA	NA	0.0257776	6.52174	NA	NA	NA	NA	NA	NA	NA	NA	NA	NA	NA	NA	NA	NA	NA
462	NA	NA	NA	NA	NA	NA	NA	NA	NA	NA	NA	NA	NA	NA	NA	NA	NA	NA	NA	NA	NA	NA	NA	NA	NA	NA	NA	NA	NA	NA	NA	NA	0.0360887	9.13043	NA	NA	NA	NA	NA	NA	NA	NA	NA	NA	NA	NA	NA	NA	NA
463	NA	NA	NA	NA	NA	NA	NA	NA	NA	NA	NA	NA	NA	NA	NA	NA	NA	NA	NA	NA	NA	NA	NA	NA	NA	NA	NA	NA	NA	NA	NA	NA	0	0	NA	NA	NA	NA	NA	NA	NA	NA	NA	NA	NA	NA	NA	NA	NA
464	NA	NA	NA	NA	NA	NA	NA	NA	NA	NA	NA	NA	NA	NA	NA	NA	NA	NA	NA	NA	NA	NA	NA	NA	NA	NA	NA	NA	NA	NA	NA	NA	0.0103111	2.6087	NA	NA	NA	NA	NA	NA	NA	NA	NA	NA	NA	NA	NA	NA	NA
465	NA	NA	NA	NA	NA	NA	NA	NA	NA	NA	NA	NA	NA	NA	NA	NA	NA	NA	NA	NA	NA	NA	NA	NA	NA	NA	NA	NA	NA	NA	NA	NA	0.0481182	12.1739	NA	NA	NA	NA	NA	NA	NA	NA	NA	NA	NA	NA	NA	NA	NA
466	NA	NA	NA	NA	NA	NA	NA	NA	NA	NA	NA	NA	NA	NA	NA	NA	NA	NA	NA	NA	NA	NA	NA	NA	NA	NA	NA	NA	NA	NA	NA	NA	0.0206221	5.21739	NA	NA	NA	NA	NA	NA	NA	NA	NA	NA	NA	NA	NA	NA	NA
467	NA	NA	NA	NA	NA	NA	NA	NA	NA	NA	NA	NA	NA	NA	NA	NA	NA	NA	NA	NA	NA	NA	NA	NA	NA	NA	NA	NA	NA	NA	NA	NA	0.0343702	8.69565	NA	NA	NA	NA	NA	NA	NA	NA	NA	NA	NA	NA	NA	NA	NA
468	NA	NA	NA	NA	NA	NA	NA	NA	NA	NA	NA	NA	NA	NA	NA	NA	NA	NA	NA	NA	NA	NA	NA	NA	NA	NA	NA	NA	NA	NA	NA	NA	0.00859253	2.17391	NA	NA	NA	NA	NA	NA	NA	NA	NA	NA	NA	NA	NA	NA	NA
469	NA	NA	NA	NA	NA	NA	NA	NA	NA	NA	NA	NA	NA	NA	NA	NA	NA	NA	NA	NA	NA	NA	NA	NA	NA	NA	NA	NA	NA	NA	NA	NA	0.00687403	1.73913	NA	NA	NA	NA	NA	NA	NA	NA	NA	NA	NA	NA	NA	NA	NA
470	NA	NA	NA	NA	NA	NA	NA	NA	NA	NA	NA	NA	NA	NA	NA	NA	NA	NA	NA	NA	NA	NA	NA	NA	NA	NA	NA	NA	NA	NA	NA	NA	0	0	NA	NA	NA	NA	NA	NA	NA	NA	NA	NA	NA	NA	NA	NA	NA
471	NA	NA	NA	NA	NA	NA	NA	NA	NA	NA	NA	NA	NA	NA	NA	NA	NA	NA	NA	NA	NA	NA	NA	NA	NA	NA	NA	NA	NA	NA	NA	NA	0.0103111	2.6087	NA	NA	NA	NA	NA	NA	NA	NA	NA	NA	NA	NA	NA	NA	NA
472	NA	NA	NA	NA	NA	NA	NA	NA	NA	NA	NA	NA	NA	NA	NA	NA	NA	NA	NA	NA	NA	NA	NA	NA	NA	NA	NA	NA	NA	NA	NA	NA	0.0206221	5.21739	NA	NA	NA	NA	NA	NA	NA	NA	NA	NA	NA	NA	NA	NA	NA
473	NA	NA	NA	NA	NA	NA	NA	NA	NA	NA	NA	NA	NA	NA	NA	NA	NA	NA	NA	NA	NA	NA	NA	NA	NA	NA	NA	NA	NA	NA	NA	NA	0.0343702	8.69565	NA	NA	NA	NA	NA	NA	NA	NA	NA	NA	NA	NA	NA	NA	NA
474	NA	NA	NA	NA	NA	NA	NA	NA	NA	NA	NA	NA	NA	NA	NA	NA	NA	NA	NA	NA	NA	NA	NA	NA	NA	NA	NA	NA	NA	NA	NA	NA	0.00859253	2.17391	NA	NA	NA	NA	NA	NA	NA	NA	NA	NA	NA	NA	NA	NA	NA
475	NA	NA	NA	NA	NA	NA	NA	NA	NA	NA	NA	NA	NA	NA	NA	NA	NA	NA	NA	NA	NA	NA	NA	NA	NA	NA	NA	NA	NA	NA	NA	NA	0.00687403	1.73913	NA	NA	NA	NA	NA	NA	NA	NA	NA	NA	NA	NA	NA	NA	NA
476	NA	NA	NA	NA	NA	NA	NA	NA	NA	NA	NA	NA	NA	NA	NA	NA	NA	NA	NA	NA	NA	NA	NA	NA	NA	NA	NA	NA	NA	NA	NA	NA	0	0	NA	NA	NA	NA	NA	NA	NA	NA	NA	NA	NA	NA	NA	NA	NA
477	NA	NA	NA	NA	NA	NA	NA	NA	NA	NA	NA	NA	NA	NA	NA	NA	NA	NA	NA	NA	NA	NA	NA	NA	NA	NA	NA	NA	NA	NA	NA	NA	0.0197628	5	NA	NA	NA	NA	NA	NA	NA	NA	NA	NA	NA	NA	NA	NA	NA
478	NA	NA	NA	NA	NA	NA	NA	NA	NA	NA	NA	NA	NA	NA	NA	NA	NA	NA	NA	NA	NA	NA	NA	NA	NA	NA	NA	NA	NA	NA	NA	NA	0.00930016	2.35294	NA	NA	NA	NA	NA	NA	NA	NA	NA	NA	NA	NA	NA	NA	NA
479	NA	NA	NA	NA	NA	NA	NA	NA	NA	NA	NA	NA	NA	NA	NA	NA	NA	NA	NA	NA	NA	NA	NA	NA	NA	NA	NA	NA	NA	NA	NA	NA	0.0174378	4.41176	NA	NA	NA	NA	NA	NA	NA	NA	NA	NA	NA	NA	NA	NA	NA
480	NA	NA	NA	NA	NA	NA	NA	NA	NA	NA	NA	NA	NA	NA	NA	NA	NA	NA	NA	NA	NA	NA	NA	NA	NA	NA	NA	NA	NA	NA	NA	NA	0.0662636	16.7647	NA	NA	NA	NA	NA	NA	NA	NA	NA	NA	NA	NA	NA	NA	NA
481	NA	NA	NA	NA	NA	NA	NA	NA	NA	NA	NA	NA	NA	NA	NA	NA	NA	NA	NA	NA	NA	NA	NA	NA	NA	NA	NA	NA	NA	NA	NA	NA	0.0279005	7.05882	NA	NA	NA	NA	NA	NA	NA	NA	NA	NA	NA	NA	NA	NA	NA
482	NA	NA	NA	NA	NA	NA	NA	NA	NA	NA	NA	NA	NA	NA	NA	NA	NA	NA	NA	NA	NA	NA	NA	NA	NA	NA	NA	NA	NA	NA	NA	NA	0.0209254	5.29412	NA	NA	NA	NA	NA	NA	NA	NA	NA	NA	NA	NA	NA	NA	NA
483	NA	NA	NA	NA	NA	NA	NA	NA	NA	NA	NA	NA	NA	NA	NA	NA	NA	NA	NA	NA	NA	NA	NA	NA	NA	NA	NA	NA	NA	NA	NA	NA	0.0197628	5	NA	NA	NA	NA	NA	NA	NA	NA	NA	NA	NA	NA	NA	NA	NA
484	NA	NA	NA	NA	NA	NA	NA	NA	NA	NA	NA	NA	NA	NA	NA	NA	NA	NA	NA	NA	NA	NA	NA	NA	NA	NA	NA	NA	NA	NA	NA	NA	0.0197628	5	NA	NA	NA	NA	NA	NA	NA	NA	NA	NA	NA	NA	NA	NA	NA
485	NA	NA	NA	NA	NA	NA	NA	NA	NA	NA	NA	NA	NA	NA	NA	NA	NA	NA	NA	NA	NA	NA	NA	NA	NA	NA	NA	NA	NA	NA	NA	NA	0.00465008	1.17647	NA	NA	NA	NA	NA	NA	NA	NA	NA	NA	NA	NA	NA	NA	NA
486	NA	NA	NA	NA	NA	NA	NA	NA	NA	NA	NA	NA	NA	NA	NA	NA	NA	NA	NA	NA	NA	NA	NA	NA	NA	NA	NA	NA	NA	NA	NA	NA	0.11044	27.9412	NA	NA	NA	NA	NA	NA	NA	NA	NA	NA	NA	NA	NA	NA	NA
487	NA	NA	NA	NA	NA	NA	NA	NA	NA	NA	NA	NA	NA	NA	NA	NA	NA	NA	NA	NA	NA	NA	NA	NA	NA	NA	NA	NA	NA	NA	NA	NA	0.0127877	3.23529	NA	NA	NA	NA	NA	NA	NA	NA	NA	NA	NA	NA	NA	NA	NA
488	NA	NA	NA	NA	NA	NA	NA	NA	NA	NA	NA	NA	NA	NA	NA	NA	NA	NA	NA	NA	NA	NA	NA	NA	NA	NA	NA	NA	NA	NA	NA	NA	0.159265	40.2941	NA	NA	NA	NA	NA	NA	NA	NA	NA	NA	NA	NA	NA	NA	NA
489	NA	NA	NA	NA	NA	NA	NA	NA	NA	NA	NA	NA	NA	NA	NA	NA	NA	NA	NA	NA	NA	NA	NA	NA	NA	NA	NA	NA	NA	NA	NA	NA	0.206928	52.3529	NA	NA	NA	NA	NA	NA	NA	NA	NA	NA	NA	NA	NA	NA	NA
490	NA	NA	NA	NA	NA	NA	NA	NA	NA	NA	NA	NA	NA	NA	NA	NA	NA	NA	NA	NA	NA	NA	NA	NA	NA	NA	NA	NA	NA	NA	NA	NA	0.196466	49.7059	NA	NA	NA	NA	NA	NA	NA	NA	NA	NA	NA	NA	NA	NA	NA
491	NA	NA	NA	NA	NA	NA	NA	NA	NA	NA	NA	NA	NA	NA	NA	NA	NA	NA	NA	NA	NA	NA	NA	NA	NA	NA	NA	NA	NA	NA	NA	NA	0.084864	21.4706	NA	NA	NA	NA	NA	NA	NA	NA	NA	NA	NA	NA	NA	NA	NA
492	NA	NA	NA	NA	NA	NA	NA	NA	NA	NA	NA	NA	NA	NA	NA	NA	NA	NA	NA	NA	NA	NA	NA	NA	NA	NA	NA	NA	NA	NA	NA	NA	0.0802138	20.2941	NA	NA	NA	NA	NA	NA	NA	NA	NA	NA	NA	NA	NA	NA	NA
493	NA	NA	NA	NA	NA	NA	NA	NA	NA	NA	NA	NA	NA	NA	NA	NA	NA	NA	NA	NA	NA	NA	NA	NA	NA	NA	NA	NA	NA	NA	NA	NA	0.0279005	7.05882	NA	NA	NA	NA	NA	NA	NA	NA	NA	NA	NA	NA	NA	NA	NA
494	NA	NA	NA	NA	NA	NA	NA	NA	NA	NA	NA	NA	NA	NA	NA	NA	NA	NA	NA	NA	NA	NA	NA	NA	NA	NA	NA	NA	NA	NA	NA	NA	0.0174378	4.41176	NA	NA	NA	NA	NA	NA	NA	NA	NA	NA	NA	NA	NA	NA	NA
495	NA	NA	NA	NA	NA	NA	NA	NA	NA	NA	NA	NA	NA	NA	NA	NA	NA	NA	NA	NA	NA	NA	NA	NA	NA	NA	NA	NA	NA	NA	NA	NA	0.0778889	19.7059	NA	NA	NA	NA	NA	NA	NA	NA	NA	NA	NA	NA	NA	NA	NA
496	NA	NA	NA	NA	NA	NA	NA	NA	NA	NA	NA	NA	NA	NA	NA	NA	NA	NA	NA	NA	NA	NA	NA	NA	NA	NA	NA	NA	NA	NA	NA	NA	0.232504	58.8235	NA	NA	NA	NA	NA	NA	NA	NA	NA	NA	NA	NA	NA	NA	NA
497	NA	NA	NA	NA	NA	NA	NA	NA	NA	NA	NA	NA	NA	NA	NA	NA	NA	NA	NA	NA	NA	NA	NA	NA	NA	NA	NA	NA	NA	NA	NA	NA	0.141828	35.8824	NA	NA	NA	NA	NA	NA	NA	NA	NA	NA	NA	NA	NA	NA	NA
498	NA	NA	NA	NA	NA	NA	NA	NA	NA	NA	NA	NA	NA	NA	NA	NA	NA	NA	NA	NA	NA	NA	NA	NA	NA	NA	NA	NA	NA	NA	NA	NA	0.060451	15.2941	NA	NA	NA	NA	NA	NA	NA	NA	NA	NA	NA	NA	NA	NA	NA
499	NA	NA	NA	NA	NA	NA	NA	NA	NA	NA	NA	NA	NA	NA	NA	NA	NA	NA	NA	NA	NA	NA	NA	NA	NA	NA	NA	NA	NA	NA	NA	NA	0.151128	38.2353	NA	NA	NA	NA	NA	NA	NA	NA	NA	NA	NA	NA	NA	NA	NA
500	NA	NA	NA	NA	NA	NA	NA	NA	NA	NA	NA	NA	NA	NA	NA	NA	NA	NA	NA	NA	NA	NA	NA	NA	NA	NA	NA	NA	NA	NA	NA	NA	0.148803	37.6471	NA	NA	NA	NA	NA	NA	NA	NA	NA	NA	NA	NA	NA	NA	NA
501	NA	NA	NA	NA	NA	NA	NA	NA	NA	NA	NA	NA	NA	NA	NA	NA	NA	NA	NA	NA	NA	NA	NA	NA	NA	NA	NA	NA	NA	NA	NA	NA	0.0732387	18.5294	NA	NA	NA	NA	NA	NA	NA	NA	NA	NA	NA	NA	NA	NA	NA
502	NA	NA	NA	NA	NA	NA	NA	NA	NA	NA	NA	NA	NA	NA	NA	NA	NA	NA	NA	NA	NA	NA	NA	NA	NA	NA	NA	NA	NA	NA	NA	NA	0.0302255	7.64706	NA	NA	NA	NA	NA	NA	NA	NA	NA	NA	NA	NA	NA	NA	NA
503	NA	NA	NA	NA	NA	NA	NA	NA	NA	NA	NA	NA	NA	NA	NA	NA	NA	NA	NA	NA	NA	NA	NA	NA	NA	NA	NA	NA	NA	NA	NA	NA	0.0825391	20.8824	NA	NA	NA	NA	NA	NA	NA	NA	NA	NA	NA	NA	NA	NA	NA
504	NA	NA	NA	NA	NA	NA	NA	NA	NA	NA	NA	NA	NA	NA	NA	NA	NA	NA	NA	NA	NA	NA	NA	NA	NA	NA	NA	NA	NA	NA	NA	NA	0.237154	60	NA	NA	NA	NA	NA	NA	NA	NA	NA	NA	NA	NA	NA	NA	NA
505	NA	NA	NA	NA	NA	NA	NA	NA	NA	NA	NA	NA	NA	NA	NA	NA	NA	NA	NA	NA	NA	NA	NA	NA	NA	NA	NA	NA	NA	NA	NA	NA	0.155778	39.4118	NA	NA	NA	NA	NA	NA	NA	NA	NA	NA	NA	NA	NA	NA	NA
506	NA	NA	NA	NA	NA	NA	NA	NA	NA	NA	NA	NA	NA	NA	NA	NA	NA	NA	NA	NA	NA	NA	NA	NA	NA	NA	NA	NA	NA	NA	NA	NA	0.0651012	16.4706	NA	NA	NA	NA	NA	NA	NA	NA	NA	NA	NA	NA	NA	NA	NA
507	NA	NA	NA	NA	NA	NA	NA	NA	NA	NA	NA	NA	NA	NA	NA	NA	NA	NA	NA	NA	NA	NA	NA	NA	NA	NA	NA	NA	NA	NA	NA	NA	0.131365	33.2353	NA	NA	NA	NA	NA	NA	NA	NA	NA	NA	NA	NA	NA	NA	NA
508	NA	NA	NA	NA	NA	NA	NA	NA	NA	NA	NA	NA	NA	NA	NA	NA	NA	NA	NA	NA	NA	NA	NA	NA	NA	NA	NA	NA	NA	NA	NA	NA	0.0592885	15	NA	NA	NA	NA	NA	NA	NA	NA	NA	NA	NA	NA	NA	NA	NA
509	NA	NA	NA	NA	NA	NA	NA	NA	NA	NA	NA	NA	NA	NA	NA	NA	NA	NA	NA	NA	NA	NA	NA	NA	NA	NA	NA	NA	NA	NA	NA	NA	0.0813763	20.5882	NA	NA	NA	NA	NA	NA	NA	NA	NA	NA	NA	NA	NA	NA	NA
510	NA	NA	NA	NA	NA	NA	NA	NA	NA	NA	NA	NA	NA	NA	NA	NA	NA	NA	NA	NA	NA	NA	NA	NA	NA	NA	NA	NA	NA	NA	NA	NA	0.0348756	8.82353	NA	NA	NA	NA	NA	NA	NA	NA	NA	NA	NA	NA	NA	NA	NA
511	NA	NA	NA	NA	NA	NA	NA	NA	NA	NA	NA	NA	NA	NA	NA	NA	NA	NA	NA	NA	NA	NA	NA	NA	NA	NA	NA	NA	NA	NA	NA	NA	0.0653032	16.5217	NA	NA	NA	NA	NA	NA	NA	NA	NA	NA	NA	NA	NA	NA	NA
512	NA	NA	NA	NA	NA	NA	NA	NA	NA	NA	NA	NA	NA	NA	NA	NA	NA	NA	NA	NA	NA	NA	NA	NA	NA	NA	NA	NA	NA	NA	NA	NA	0.144355	36.5217	NA	NA	NA	NA	NA	NA	NA	NA	NA	NA	NA	NA	NA	NA	NA
513	NA	NA	NA	NA	NA	NA	NA	NA	NA	NA	NA	NA	NA	NA	NA	NA	NA	NA	NA	NA	NA	NA	NA	NA	NA	NA	NA	NA	NA	NA	NA	NA	0.140918	35.6522	NA	NA	NA	NA	NA	NA	NA	NA	NA	NA	NA	NA	NA	NA	NA
514	NA	NA	NA	NA	NA	NA	NA	NA	NA	NA	NA	NA	NA	NA	NA	NA	NA	NA	NA	NA	NA	NA	NA	NA	NA	NA	NA	NA	NA	NA	NA	NA	0.0549921	13.913	NA	NA	NA	NA	NA	NA	NA	NA	NA	NA	NA	NA	NA	NA	NA
515	NA	NA	NA	NA	NA	NA	NA	NA	NA	NA	NA	NA	NA	NA	NA	NA	NA	NA	NA	NA	NA	NA	NA	NA	NA	NA	NA	NA	NA	NA	NA	NA	0.0240591	6.08696	NA	NA	NA	NA	NA	NA	NA	NA	NA	NA	NA	NA	NA	NA	NA
516	NA	NA	NA	NA	NA	NA	NA	NA	NA	NA	NA	NA	NA	NA	NA	NA	NA	NA	NA	NA	NA	NA	NA	NA	NA	NA	NA	NA	NA	NA	NA	NA	0.0515553	13.0435	NA	NA	NA	NA	NA	NA	NA	NA	NA	NA	NA	NA	NA	NA	NA
517	NA	NA	NA	NA	NA	NA	NA	NA	NA	NA	NA	NA	NA	NA	NA	NA	NA	NA	NA	NA	NA	NA	NA	NA	NA	NA	NA	NA	NA	NA	NA	NA	0.113422	28.6957	NA	NA	NA	NA	NA	NA	NA	NA	NA	NA	NA	NA	NA	NA	NA
518	NA	NA	NA	NA	NA	NA	NA	NA	NA	NA	NA	NA	NA	NA	NA	NA	NA	NA	NA	NA	NA	NA	NA	NA	NA	NA	NA	NA	NA	NA	NA	NA	0.0653032	16.5217	NA	NA	NA	NA	NA	NA	NA	NA	NA	NA	NA	NA	NA	NA	NA
519	NA	NA	NA	NA	NA	NA	NA	NA	NA	NA	NA	NA	NA	NA	NA	NA	NA	NA	NA	NA	NA	NA	NA	NA	NA	NA	NA	NA	NA	NA	NA	NA	0.0274961	6.95652	NA	NA	NA	NA	NA	NA	NA	NA	NA	NA	NA	NA	NA	NA	NA
520	NA	NA	NA	NA	NA	NA	NA	NA	NA	NA	NA	NA	NA	NA	NA	NA	NA	NA	NA	NA	NA	NA	NA	NA	NA	NA	NA	NA	NA	NA	NA	NA	0.0515553	13.0435	NA	NA	NA	NA	NA	NA	NA	NA	NA	NA	NA	NA	NA	NA	NA
521	NA	NA	NA	NA	NA	NA	NA	NA	NA	NA	NA	NA	NA	NA	NA	NA	NA	NA	NA	NA	NA	NA	NA	NA	NA	NA	NA	NA	NA	NA	NA	NA	0.044681	11.3043	NA	NA	NA	NA	NA	NA	NA	NA	NA	NA	NA	NA	NA	NA	NA
522	NA	NA	NA	NA	NA	NA	NA	NA	NA	NA	NA	NA	NA	NA	NA	NA	NA	NA	NA	NA	NA	NA	NA	NA	NA	NA	NA	NA	NA	NA	NA	NA	0.0687403	17.3913	NA	NA	NA	NA	NA	NA	NA	NA	NA	NA	NA	NA	NA	NA	NA
523	NA	NA	NA	NA	NA	NA	NA	NA	NA	NA	NA	NA	NA	NA	NA	NA	NA	NA	NA	NA	NA	NA	NA	NA	NA	NA	NA	NA	NA	NA	NA	NA	0.0274961	6.95652	NA	NA	NA	NA	NA	NA	NA	NA	NA	NA	NA	NA	NA	NA	NA
524	NA	NA	NA	NA	NA	NA	NA	NA	NA	NA	NA	NA	NA	NA	NA	NA	NA	NA	NA	NA	NA	NA	NA	NA	NA	NA	NA	NA	NA	NA	NA	NA	0.044681	11.3043	NA	NA	NA	NA	NA	NA	NA	NA	NA	NA	NA	NA	NA	NA	NA
525	NA	NA	NA	NA	NA	NA	NA	NA	NA	NA	NA	NA	NA	NA	NA	NA	NA	NA	NA	NA	NA	NA	NA	NA	NA	NA	NA	NA	NA	NA	NA	NA	0.0206221	5.21739	NA	NA	NA	NA	NA	NA	NA	NA	NA	NA	NA	NA	NA	NA	NA
526	NA	NA	NA	NA	NA	NA	NA	NA	NA	NA	NA	NA	NA	NA	NA	NA	NA	NA	NA	NA	NA	NA	NA	NA	NA	NA	NA	NA	NA	NA	NA	NA	0.0412443	10.4348	NA	NA	NA	NA	NA	NA	NA	NA	NA	NA	NA	NA	NA	NA	NA
527	NA	NA	NA	NA	NA	NA	NA	NA	NA	NA	NA	NA	NA	NA	NA	NA	NA	NA	NA	NA	NA	NA	NA	NA	NA	NA	NA	NA	NA	NA	NA	NA	0.0721775	18.2609	NA	NA	NA	NA	NA	NA	NA	NA	NA	NA	NA	NA	NA	NA	NA
528	NA	NA	NA	NA	NA	NA	NA	NA	NA	NA	NA	NA	NA	NA	NA	NA	NA	NA	NA	NA	NA	NA	NA	NA	NA	NA	NA	NA	NA	NA	NA	NA	0.0584292	14.7826	NA	NA	NA	NA	NA	NA	NA	NA	NA	NA	NA	NA	NA	NA	NA
529	NA	NA	NA	NA	NA	NA	NA	NA	NA	NA	NA	NA	NA	NA	NA	NA	NA	NA	NA	NA	NA	NA	NA	NA	NA	NA	NA	NA	NA	NA	NA	NA	0.0240591	6.08696	NA	NA	NA	NA	NA	NA	NA	NA	NA	NA	NA	NA	NA	NA	NA
530	NA	NA	NA	NA	NA	NA	NA	NA	NA	NA	NA	NA	NA	NA	NA	NA	NA	NA	NA	NA	NA	NA	NA	NA	NA	NA	NA	NA	NA	NA	NA	NA	0.0274961	6.95652	NA	NA	NA	NA	NA	NA	NA	NA	NA	NA	NA	NA	NA	NA	NA
531	NA	NA	NA	NA	NA	NA	NA	NA	NA	NA	NA	NA	NA	NA	NA	NA	NA	NA	NA	NA	NA	NA	NA	NA	NA	NA	NA	NA	NA	NA	NA	NA	0.0549921	13.913	NA	NA	NA	NA	NA	NA	NA	NA	NA	NA	NA	NA	NA	NA	NA
532	NA	NA	NA	NA	NA	NA	NA	NA	NA	NA	NA	NA	NA	NA	NA	NA	NA	NA	NA	NA	NA	NA	NA	NA	NA	NA	NA	NA	NA	NA	NA	NA	0.175288	44.3478	NA	NA	NA	NA	NA	NA	NA	NA	NA	NA	NA	NA	NA	NA	NA
533	NA	NA	NA	NA	NA	NA	NA	NA	NA	NA	NA	NA	NA	NA	NA	NA	NA	NA	NA	NA	NA	NA	NA	NA	NA	NA	NA	NA	NA	NA	NA	NA	0.0412443	10.4348	NA	NA	NA	NA	NA	NA	NA	NA	NA	NA	NA	NA	NA	NA	NA
534	NA	NA	NA	NA	NA	NA	NA	NA	NA	NA	NA	NA	NA	NA	NA	NA	NA	NA	NA	NA	NA	NA	NA	NA	NA	NA	NA	NA	NA	NA	NA	NA	0.0687403	17.3913	NA	NA	NA	NA	NA	NA	NA	NA	NA	NA	NA	NA	NA	NA	NA
535	NA	NA	NA	NA	NA	NA	NA	NA	NA	NA	NA	NA	NA	NA	NA	NA	NA	NA	NA	NA	NA	NA	NA	NA	NA	NA	NA	NA	NA	NA	NA	NA	0.0206221	5.21739	NA	NA	NA	NA	NA	NA	NA	NA	NA	NA	NA	NA	NA	NA	NA
536	NA	NA	NA	NA	NA	NA	NA	NA	NA	NA	NA	NA	NA	NA	NA	NA	NA	NA	NA	NA	NA	NA	NA	NA	NA	NA	NA	NA	NA	NA	NA	NA	0.120296	30.4348	NA	NA	NA	NA	NA	NA	NA	NA	NA	NA	NA	NA	NA	NA	NA
537	NA	NA	NA	NA	NA	NA	NA	NA	NA	NA	NA	NA	NA	NA	NA	NA	NA	NA	NA	NA	NA	NA	NA	NA	NA	NA	NA	NA	NA	NA	NA	NA	0.240591	60.8696	NA	NA	NA	NA	NA	NA	NA	NA	NA	NA	NA	NA	NA	NA	NA
538	NA	NA	NA	NA	NA	NA	NA	NA	NA	NA	NA	NA	NA	NA	NA	NA	NA	NA	NA	NA	NA	NA	NA	NA	NA	NA	NA	NA	NA	NA	NA	NA	0.683964	173.043	NA	NA	NA	NA	NA	NA	NA	NA	NA	NA	NA	NA	NA	NA	NA
539	NA	NA	NA	NA	NA	NA	NA	NA	NA	NA	NA	NA	NA	NA	NA	NA	NA	NA	NA	NA	NA	NA	NA	NA	NA	NA	NA	NA	NA	NA	NA	NA	0.292146	73.913	NA	NA	NA	NA	NA	NA	NA	NA	NA	NA	NA	NA	NA	NA	NA
540	NA	NA	NA	NA	NA	NA	NA	NA	NA	NA	NA	NA	NA	NA	NA	NA	NA	NA	NA	NA	NA	NA	NA	NA	NA	NA	NA	NA	NA	NA	NA	NA	0.164977	41.7391	NA	NA	NA	NA	NA	NA	NA	NA	NA	NA	NA	NA	NA	NA	NA
541	NA	NA	NA	NA	NA	NA	NA	NA	NA	NA	NA	NA	NA	NA	NA	NA	NA	NA	NA	NA	NA	NA	NA	NA	NA	NA	NA	NA	NA	NA	NA	NA	0.0790514	20	NA	NA	NA	NA	NA	NA	NA	NA	NA	NA	NA	NA	NA	NA	NA
542	NA	NA	NA	NA	NA	NA	NA	NA	NA	NA	NA	NA	NA	NA	NA	NA	NA	NA	NA	NA	NA	NA	NA	NA	NA	NA	NA	NA	NA	NA	NA	NA	0.0206221	5.21739	NA	NA	NA	NA	NA	NA	NA	NA	NA	NA	NA	NA	NA	NA	NA
543	NA	NA	NA	NA	NA	NA	NA	NA	NA	NA	NA	NA	NA	NA	NA	NA	NA	NA	NA	NA	NA	NA	NA	NA	NA	NA	NA	NA	NA	NA	NA	NA	0.0137481	3.47826	NA	NA	NA	NA	NA	NA	NA	NA	NA	NA	NA	NA	NA	NA	NA
544	NA	NA	NA	NA	NA	NA	NA	NA	NA	NA	NA	NA	NA	NA	NA	NA	NA	NA	NA	NA	NA	NA	NA	NA	NA	NA	NA	NA	NA	NA	NA	NA	0.0354368	8.96552	NA	NA	NA	NA	NA	NA	NA	NA	NA	NA	NA	NA	NA	NA	NA
545	NA	NA	NA	NA	NA	NA	NA	NA	NA	NA	NA	NA	NA	NA	NA	NA	NA	NA	NA	NA	NA	NA	NA	NA	NA	NA	NA	NA	NA	NA	NA	NA	0.147199	37.2414	NA	NA	NA	NA	NA	NA	NA	NA	NA	NA	NA	NA	NA	NA	NA
546	NA	NA	NA	NA	NA	NA	NA	NA	NA	NA	NA	NA	NA	NA	NA	NA	NA	NA	NA	NA	NA	NA	NA	NA	NA	NA	NA	NA	NA	NA	NA	NA	0.130843	33.1034	NA	NA	NA	NA	NA	NA	NA	NA	NA	NA	NA	NA	NA	NA	NA
547	NA	NA	NA	NA	NA	NA	NA	NA	NA	NA	NA	NA	NA	NA	NA	NA	NA	NA	NA	NA	NA	NA	NA	NA	NA	NA	NA	NA	NA	NA	NA	NA	0.0872292	22.069	NA	NA	NA	NA	NA	NA	NA	NA	NA	NA	NA	NA	NA	NA	NA
548	NA	NA	NA	NA	NA	NA	NA	NA	NA	NA	NA	NA	NA	NA	NA	NA	NA	NA	NA	NA	NA	NA	NA	NA	NA	NA	NA	NA	NA	NA	NA	NA	0.05997	15.1724	NA	NA	NA	NA	NA	NA	NA	NA	NA	NA	NA	NA	NA	NA	NA
549	NA	NA	NA	NA	NA	NA	NA	NA	NA	NA	NA	NA	NA	NA	NA	NA	NA	NA	NA	NA	NA	NA	NA	NA	NA	NA	NA	NA	NA	NA	NA	NA	0.0381627	9.65517	NA	NA	NA	NA	NA	NA	NA	NA	NA	NA	NA	NA	NA	NA	NA
550	NA	NA	NA	NA	NA	NA	NA	NA	NA	NA	NA	NA	NA	NA	NA	NA	NA	NA	NA	NA	NA	NA	NA	NA	NA	NA	NA	NA	NA	NA	NA	NA	0.0136296	3.44828	NA	NA	NA	NA	NA	NA	NA	NA	NA	NA	NA	NA	NA	NA	NA
551	NA	NA	NA	NA	NA	NA	NA	NA	NA	NA	NA	NA	NA	NA	NA	NA	NA	NA	NA	NA	NA	NA	NA	NA	NA	NA	NA	NA	NA	NA	NA	NA	0.0218073	5.51724	NA	NA	NA	NA	NA	NA	NA	NA	NA	NA	NA	NA	NA	NA	NA
552	NA	NA	NA	NA	NA	NA	NA	NA	NA	NA	NA	NA	NA	NA	NA	NA	NA	NA	NA	NA	NA	NA	NA	NA	NA	NA	NA	NA	NA	NA	NA	NA	0.00272591	0.689655	NA	NA	NA	NA	NA	NA	NA	NA	NA	NA	NA	NA	NA	NA	NA
553	NA	NA	NA	NA	NA	NA	NA	NA	NA	NA	NA	NA	NA	NA	NA	NA	NA	NA	NA	NA	NA	NA	NA	NA	NA	NA	NA	NA	NA	NA	NA	NA	0.207169	52.4138	NA	NA	NA	NA	NA	NA	NA	NA	NA	NA	NA	NA	NA	NA	NA
554	NA	NA	NA	NA	NA	NA	NA	NA	NA	NA	NA	NA	NA	NA	NA	NA	NA	NA	NA	NA	NA	NA	NA	NA	NA	NA	NA	NA	NA	NA	NA	NA	0.340739	86.2069	NA	NA	NA	NA	NA	NA	NA	NA	NA	NA	NA	NA	NA	NA	NA
555	NA	NA	NA	NA	NA	NA	NA	NA	NA	NA	NA	NA	NA	NA	NA	NA	NA	NA	NA	NA	NA	NA	NA	NA	NA	NA	NA	NA	NA	NA	NA	NA	0.577893	146.207	NA	NA	NA	NA	NA	NA	NA	NA	NA	NA	NA	NA	NA	NA	NA
556	NA	NA	NA	NA	NA	NA	NA	NA	NA	NA	NA	NA	NA	NA	NA	NA	NA	NA	NA	NA	NA	NA	NA	NA	NA	NA	NA	NA	NA	NA	NA	NA	0.11994	30.3448	NA	NA	NA	NA	NA	NA	NA	NA	NA	NA	NA	NA	NA	NA	NA
557	NA	NA	NA	NA	NA	NA	NA	NA	NA	NA	NA	NA	NA	NA	NA	NA	NA	NA	NA	NA	NA	NA	NA	NA	NA	NA	NA	NA	NA	NA	NA	NA	0.0381627	9.65517	NA	NA	NA	NA	NA	NA	NA	NA	NA	NA	NA	NA	NA	NA	NA
558	NA	NA	NA	NA	NA	NA	NA	NA	NA	NA	NA	NA	NA	NA	NA	NA	NA	NA	NA	NA	NA	NA	NA	NA	NA	NA	NA	NA	NA	NA	NA	NA	0.0272591	6.89655	NA	NA	NA	NA	NA	NA	NA	NA	NA	NA	NA	NA	NA	NA	NA
559	NA	NA	NA	NA	NA	NA	NA	NA	NA	NA	NA	NA	NA	NA	NA	NA	NA	NA	NA	NA	NA	NA	NA	NA	NA	NA	NA	NA	NA	NA	NA	NA	0.0408885	10.3448	NA	NA	NA	NA	NA	NA	NA	NA	NA	NA	NA	NA	NA	NA	NA
560	NA	NA	NA	NA	NA	NA	NA	NA	NA	NA	NA	NA	NA	NA	NA	NA	NA	NA	NA	NA	NA	NA	NA	NA	NA	NA	NA	NA	NA	NA	NA	NA	0	0	NA	NA	NA	NA	NA	NA	NA	NA	NA	NA	NA	NA	NA	NA	NA
561	NA	NA	NA	NA	NA	NA	NA	NA	NA	NA	NA	NA	NA	NA	NA	NA	NA	NA	NA	NA	NA	NA	NA	NA	NA	NA	NA	NA	NA	NA	NA	NA	0.0163555	4.13793	NA	NA	NA	NA	NA	NA	NA	NA	NA	NA	NA	NA	NA	NA	NA
562	NA	NA	NA	NA	NA	NA	NA	NA	NA	NA	NA	NA	NA	NA	NA	NA	NA	NA	NA	NA	NA	NA	NA	NA	NA	NA	NA	NA	NA	NA	NA	NA	0.0136296	3.44828	NA	NA	NA	NA	NA	NA	NA	NA	NA	NA	NA	NA	NA	NA	NA
563	NA	NA	NA	NA	NA	NA	NA	NA	NA	NA	NA	NA	NA	NA	NA	NA	NA	NA	NA	NA	NA	NA	NA	NA	NA	NA	NA	NA	NA	NA	NA	NA	0.029985	7.58621	NA	NA	NA	NA	NA	NA	NA	NA	NA	NA	NA	NA	NA	NA	NA
564	NA	NA	NA	NA	NA	NA	NA	NA	NA	NA	NA	NA	NA	NA	NA	NA	NA	NA	NA	NA	NA	NA	NA	NA	NA	NA	NA	NA	NA	NA	NA	NA	0.0381627	9.65517	NA	NA	NA	NA	NA	NA	NA	NA	NA	NA	NA	NA	NA	NA	NA
565	NA	NA	NA	NA	NA	NA	NA	NA	NA	NA	NA	NA	NA	NA	NA	NA	NA	NA	NA	NA	NA	NA	NA	NA	NA	NA	NA	NA	NA	NA	NA	NA	0.0572443	14.4828	NA	NA	NA	NA	NA	NA	NA	NA	NA	NA	NA	NA	NA	NA	NA
566	NA	NA	NA	NA	NA	NA	NA	NA	NA	NA	NA	NA	NA	NA	NA	NA	NA	NA	NA	NA	NA	NA	NA	NA	NA	NA	NA	NA	NA	NA	NA	NA	0.0408885	10.3448	NA	NA	NA	NA	NA	NA	NA	NA	NA	NA	NA	NA	NA	NA	NA
567	NA	NA	NA	NA	NA	NA	NA	NA	NA	NA	NA	NA	NA	NA	NA	NA	NA	NA	NA	NA	NA	NA	NA	NA	NA	NA	NA	NA	NA	NA	NA	NA	0.0272591	6.89655	NA	NA	NA	NA	NA	NA	NA	NA	NA	NA	NA	NA	NA	NA	NA
568	NA	NA	NA	NA	NA	NA	NA	NA	NA	NA	NA	NA	NA	NA	NA	NA	NA	NA	NA	NA	NA	NA	NA	NA	NA	NA	NA	NA	NA	NA	NA	NA	0.0654217	16.5517	NA	NA	NA	NA	NA	NA	NA	NA	NA	NA	NA	NA	NA	NA	NA
569	NA	NA	NA	NA	NA	NA	NA	NA	NA	NA	NA	NA	NA	NA	NA	NA	NA	NA	NA	NA	NA	NA	NA	NA	NA	NA	NA	NA	NA	NA	NA	NA	0	0	NA	NA	NA	NA	NA	NA	NA	NA	NA	NA	NA	NA	NA	NA	NA
570	NA	NA	NA	NA	NA	NA	NA	NA	NA	NA	NA	NA	NA	NA	NA	NA	NA	NA	NA	NA	NA	NA	NA	NA	NA	NA	NA	NA	NA	NA	NA	NA	0.0163555	4.13793	NA	NA	NA	NA	NA	NA	NA	NA	NA	NA	NA	NA	NA	NA	NA
571	NA	NA	NA	NA	NA	NA	NA	NA	NA	NA	NA	NA	NA	NA	NA	NA	NA	NA	NA	NA	NA	NA	NA	NA	NA	NA	NA	NA	NA	NA	NA	NA	0.029985	7.58621	NA	NA	NA	NA	NA	NA	NA	NA	NA	NA	NA	NA	NA	NA	NA
572	NA	NA	NA	NA	NA	NA	NA	NA	NA	NA	NA	NA	NA	NA	NA	NA	NA	NA	NA	NA	NA	NA	NA	NA	NA	NA	NA	NA	NA	NA	NA	NA	0.163555	41.3793	NA	NA	NA	NA	NA	NA	NA	NA	NA	NA	NA	NA	NA	NA	NA
573	NA	NA	NA	NA	NA	NA	NA	NA	NA	NA	NA	NA	NA	NA	NA	NA	NA	NA	NA	NA	NA	NA	NA	NA	NA	NA	NA	NA	NA	NA	NA	NA	0.111762	28.2759	NA	NA	NA	NA	NA	NA	NA	NA	NA	NA	NA	NA	NA	NA	NA
574	NA	NA	NA	NA	NA	NA	NA	NA	NA	NA	NA	NA	NA	NA	NA	NA	NA	NA	NA	NA	NA	NA	NA	NA	NA	NA	NA	NA	NA	NA	NA	NA	0.0899549	22.7586	NA	NA	NA	NA	NA	NA	NA	NA	NA	NA	NA	NA	NA	NA	NA
575	NA	NA	NA	NA	NA	NA	NA	NA	NA	NA	NA	NA	NA	NA	NA	NA	NA	NA	NA	NA	NA	NA	NA	NA	NA	NA	NA	NA	NA	NA	NA	NA	0.0845032	21.3793	NA	NA	NA	NA	NA	NA	NA	NA	NA	NA	NA	NA	NA	NA	NA
576	NA	NA	NA	NA	NA	NA	NA	NA	NA	NA	NA	NA	NA	NA	NA	NA	NA	NA	NA	NA	NA	NA	NA	NA	NA	NA	NA	NA	NA	NA	NA	NA	0.128118	32.4138	NA	NA	NA	NA	NA	NA	NA	NA	NA	NA	NA	NA	NA	NA	NA
577	NA	NA	NA	NA	NA	NA	NA	NA	NA	NA	NA	NA	NA	NA	NA	NA	NA	NA	NA	NA	NA	NA	NA	NA	NA	NA	NA	NA	NA	NA	NA	NA	0.0763253	19.3103	NA	NA	NA	NA	NA	NA	NA	NA	NA	NA	NA	NA	NA	NA	NA
578	NA	NA	NA	NA	NA	NA	NA	NA	NA	NA	NA	NA	NA	NA	NA	NA	0.0833333	18	NA	NA	NA	NA	NA	NA	NA	NA	0	0	NA	NA	NA	NA	NA	NA	NA	NA	0	0	0	0	0	0	NA	NA	NA	NA	NA	NA	NA
579	NA	NA	NA	NA	NA	NA	NA	NA	NA	NA	NA	NA	NA	NA	NA	NA	0.106481	23	NA	NA	NA	NA	NA	NA	NA	NA	0	0	NA	NA	NA	NA	NA	NA	NA	NA	0	0	0	0	0	0	NA	NA	NA	NA	NA	NA	NA
580	NA	NA	NA	NA	NA	NA	NA	NA	NA	NA	NA	NA	NA	NA	NA	NA	0.138889	30	NA	NA	NA	NA	NA	NA	NA	NA	0	0	NA	NA	NA	NA	NA	NA	NA	NA	0	0	0	0	0	0	NA	NA	NA	NA	NA	NA	NA
581	NA	NA	NA	NA	NA	NA	NA	NA	NA	NA	NA	NA	NA	NA	NA	NA	0.125	27	NA	NA	NA	NA	NA	NA	NA	NA	0	0	NA	NA	NA	NA	NA	NA	NA	NA	0	0	0	0	0	0	NA	NA	NA	NA	NA	NA	NA
582	NA	NA	NA	NA	NA	NA	NA	NA	NA	NA	NA	NA	NA	NA	NA	NA	0.240741	52	NA	NA	NA	NA	NA	NA	NA	NA	0	0	NA	NA	NA	NA	NA	NA	NA	NA	0	0	0	0	0	0	NA	NA	NA	NA	NA	NA	NA
583	NA	NA	NA	NA	NA	NA	NA	NA	NA	NA	NA	NA	NA	NA	NA	NA	0.199074	43	NA	NA	NA	NA	NA	NA	NA	NA	0	0	NA	NA	NA	NA	NA	NA	NA	NA	0	0	0	0	0	0	NA	NA	NA	NA	NA	NA	NA
584	NA	NA	NA	NA	NA	NA	NA	NA	NA	NA	NA	NA	NA	NA	NA	NA	0.199074	43	NA	NA	NA	NA	NA	NA	NA	NA	0	0	NA	NA	NA	NA	NA	NA	NA	NA	0	0	0	0	0	0	NA	NA	NA	NA	NA	NA	NA
585	NA	NA	NA	NA	NA	NA	NA	NA	NA	NA	NA	NA	NA	NA	NA	NA	0.212963	46	NA	NA	NA	NA	NA	NA	NA	NA	0	0	NA	NA	NA	NA	NA	NA	NA	NA	0	0	0	0	0	0	NA	NA	NA	NA	NA	NA	NA
586	NA	NA	NA	NA	NA	NA	NA	NA	NA	NA	NA	NA	NA	NA	NA	NA	0.180556	39	NA	NA	NA	NA	NA	NA	NA	NA	0	0	NA	NA	NA	NA	NA	NA	NA	NA	0	0	0	0	0	0	NA	NA	NA	NA	NA	NA	NA
587	NA	NA	NA	NA	NA	NA	NA	NA	NA	NA	NA	NA	NA	NA	NA	NA	0.171296	37	NA	NA	NA	NA	NA	NA	NA	NA	0	0	NA	NA	NA	NA	NA	NA	NA	NA	0	0	0	0	0	0	NA	NA	NA	NA	NA	NA	NA
588	NA	NA	NA	NA	NA	NA	NA	NA	NA	NA	NA	NA	NA	NA	NA	NA	0.236111	51	NA	NA	NA	NA	NA	NA	NA	NA	0	0	NA	NA	NA	NA	NA	NA	NA	NA	0	0	0	0	0	0	NA	NA	NA	NA	NA	NA	NA
589	NA	NA	NA	NA	NA	NA	NA	NA	NA	NA	NA	NA	NA	NA	NA	NA	0.203704	44	NA	NA	NA	NA	NA	NA	NA	NA	0	0	NA	NA	NA	NA	NA	NA	NA	NA	0	0	0	0	0	0	NA	NA	NA	NA	NA	NA	NA
590	NA	NA	NA	NA	NA	NA	NA	NA	NA	NA	NA	NA	NA	NA	NA	NA	0.115741	25	NA	NA	NA	NA	NA	NA	NA	NA	0	0	NA	NA	NA	NA	NA	NA	NA	NA	0	0	0	0	0	0	NA	NA	NA	NA	NA	NA	NA
591	NA	NA	NA	NA	NA	NA	NA	NA	NA	NA	NA	NA	NA	NA	NA	NA	0.125	27	NA	NA	NA	NA	NA	NA	NA	NA	0	0	NA	NA	NA	NA	NA	NA	NA	NA	0	0	0	0	0	0	NA	NA	NA	NA	NA	NA	NA
592	NA	NA	NA	NA	NA	NA	NA	NA	NA	NA	NA	NA	NA	NA	NA	NA	0.194444	42	NA	NA	NA	NA	NA	NA	NA	NA	0	0	NA	NA	NA	NA	NA	NA	NA	NA	0	0	0	0	0	0	NA	NA	NA	NA	NA	NA	NA
593	NA	NA	NA	NA	NA	NA	NA	NA	NA	NA	NA	NA	NA	NA	NA	NA	0.162037	35	NA	NA	NA	NA	NA	NA	NA	NA	0	0	NA	NA	NA	NA	NA	NA	NA	NA	0	0	0	0	0	0	NA	NA	NA	NA	NA	NA	NA
594	NA	NA	NA	NA	NA	NA	NA	NA	NA	NA	NA	NA	NA	NA	NA	NA	0.111111	24	NA	NA	NA	NA	NA	NA	NA	NA	0	0	NA	NA	NA	NA	NA	NA	NA	NA	0	0	0	0	0	0	NA	NA	NA	NA	NA	NA	NA
595	NA	NA	NA	NA	NA	NA	NA	NA	NA	NA	NA	NA	NA	NA	NA	NA	0.134259	29	NA	NA	NA	NA	NA	NA	NA	NA	0	0	NA	NA	NA	NA	NA	NA	NA	NA	0	0	0	0	0	0	NA	NA	NA	NA	NA	NA	NA
596	NA	NA	NA	NA	NA	NA	NA	NA	NA	NA	NA	NA	NA	NA	NA	NA	0.171296	37	NA	NA	NA	NA	NA	NA	NA	NA	0	0	NA	NA	NA	NA	NA	NA	NA	NA	0	0	0	0	0	0	NA	NA	NA	NA	NA	NA	NA
597	NA	NA	NA	NA	NA	NA	NA	NA	NA	NA	NA	NA	NA	NA	NA	NA	0.175926	38	NA	NA	NA	NA	NA	NA	NA	NA	0	0	NA	NA	NA	NA	NA	NA	NA	NA	0	0	0	0	0	0	NA	NA	NA	NA	NA	NA	NA
598	NA	NA	NA	NA	NA	NA	NA	NA	NA	NA	NA	NA	NA	NA	NA	NA	0.180556	39	NA	NA	NA	NA	NA	NA	NA	NA	0	0	NA	NA	NA	NA	NA	NA	NA	NA	0	0	0	0	0	0	NA	NA	NA	NA	NA	NA	NA
599	NA	NA	NA	NA	NA	NA	NA	NA	NA	NA	NA	NA	NA	NA	NA	NA	0.115741	25	NA	NA	NA	NA	NA	NA	NA	NA	0	0	NA	NA	NA	NA	NA	NA	NA	NA	0	0	0	0	0	0	NA	NA	NA	NA	NA	NA	NA
600	NA	NA	NA	NA	NA	NA	NA	NA	NA	NA	NA	NA	NA	NA	NA	NA	0.157407	34	NA	NA	NA	NA	NA	NA	NA	NA	0	0	NA	NA	NA	NA	NA	NA	NA	NA	0	0	0	0	0	0	NA	NA	NA	NA	NA	NA	NA
601	NA	NA	NA	NA	NA	NA	NA	NA	NA	NA	NA	NA	NA	NA	NA	NA	0.171296	37	NA	NA	NA	NA	NA	NA	NA	NA	0	0	NA	NA	NA	NA	NA	NA	NA	NA	0	0	0	0	0	0	NA	NA	NA	NA	NA	NA	NA
602	NA	NA	NA	NA	NA	NA	NA	NA	NA	NA	NA	NA	NA	NA	NA	NA	0.111111	24	NA	NA	NA	NA	NA	NA	NA	NA	0	0	NA	NA	NA	NA	NA	NA	NA	NA	0	0	0	0	0	0	NA	NA	NA	NA	NA	NA	NA
603	NA	NA	NA	NA	NA	NA	NA	NA	NA	NA	NA	NA	NA	NA	NA	NA	0.134259	29	NA	NA	NA	NA	NA	NA	NA	NA	0	0	NA	NA	NA	NA	NA	NA	NA	NA	0	0	0	0	0	0	NA	NA	NA	NA	NA	NA	NA
604	NA	NA	NA	NA	NA	NA	NA	NA	NA	NA	NA	NA	NA	NA	NA	NA	0.138889	30	NA	NA	NA	NA	NA	NA	NA	NA	0	0	NA	NA	NA	NA	NA	NA	NA	NA	0	0	0	0	0	0	NA	NA	NA	NA	NA	NA	NA
605	NA	NA	NA	NA	NA	NA	NA	NA	NA	NA	NA	NA	NA	NA	NA	NA	0.115741	25	NA	NA	NA	NA	NA	NA	NA	NA	0	0	NA	NA	NA	NA	NA	NA	NA	NA	0	0	0	0	0	0	NA	NA	NA	NA	NA	NA	NA
606	NA	NA	NA	NA	NA	NA	NA	NA	NA	NA	NA	NA	NA	NA	NA	NA	0.148148	32	NA	NA	NA	NA	NA	NA	NA	NA	0	0	NA	NA	NA	NA	NA	NA	NA	NA	0	0	0	0	0	0	NA	NA	NA	NA	NA	NA	NA
607	NA	NA	NA	NA	NA	NA	NA	NA	NA	NA	NA	NA	NA	NA	NA	NA	0.0509259	11	NA	NA	NA	NA	NA	NA	NA	NA	0	0	NA	NA	NA	NA	NA	NA	NA	NA	0	0	0	0	0	0	NA	NA	NA	NA	NA	NA	NA
608	NA	NA	NA	NA	NA	NA	NA	NA	NA	NA	NA	NA	NA	NA	NA	NA	0.166667	36	NA	NA	NA	NA	NA	NA	NA	NA	0	0	NA	NA	NA	NA	NA	NA	NA	NA	0	0	0	0	0	0	NA	NA	NA	NA	NA	NA	NA
609	NA	NA	NA	NA	NA	NA	NA	NA	NA	NA	NA	NA	NA	NA	NA	NA	0.143519	31	NA	NA	NA	NA	NA	NA	NA	NA	0	0	NA	NA	NA	NA	NA	NA	NA	NA	0	0	0	0	0	0	NA	NA	NA	NA	NA	NA	NA
610	NA	NA	NA	NA	NA	NA	NA	NA	NA	NA	NA	NA	NA	NA	NA	NA	0.0972222	21	NA	NA	NA	NA	NA	NA	NA	NA	0	0	NA	NA	NA	NA	NA	NA	NA	NA	0	0	0	0	0	0	NA	NA	NA	NA	NA	NA	NA
611	NA	NA	NA	NA	NA	NA	NA	NA	NA	NA	NA	NA	NA	NA	NA	NA	0.625	135	NA	NA	NA	NA	NA	NA	NA	NA	1.26238	255	NA	NA	NA	NA	NA	NA	NA	NA	0.375	100.5	0.453092	153.598	0	0	NA	NA	NA	NA	NA	NA	NA
612	NA	NA	NA	NA	NA	NA	NA	NA	NA	NA	NA	NA	NA	NA	NA	NA	0.541667	117	NA	NA	NA	NA	NA	NA	NA	NA	1.05446	213	NA	NA	NA	NA	NA	NA	NA	NA	0.261719	70.1406	0.303838	103.001	0	0	NA	NA	NA	NA	NA	NA	NA
613	NA	NA	NA	NA	NA	NA	NA	NA	NA	NA	NA	NA	NA	NA	NA	NA	0.75463	163	NA	NA	NA	NA	NA	NA	NA	NA	1.82673	369	NA	NA	NA	NA	NA	NA	NA	NA	0.449219	120.391	0.559701	189.739	0	0	NA	NA	NA	NA	NA	NA	NA
614	NA	NA	NA	NA	NA	NA	NA	NA	NA	NA	NA	NA	NA	NA	NA	NA	1.93519	418	NA	NA	NA	NA	NA	NA	NA	NA	5.30693	1072	NA	NA	NA	NA	NA	NA	NA	NA	0.894531	239.734	1.20469	408.39	0	0	NA	NA	NA	NA	NA	NA	NA
615	NA	NA	NA	NA	NA	NA	NA	NA	NA	NA	NA	NA	NA	NA	NA	NA	3.81481	824	NA	NA	NA	NA	NA	NA	NA	NA	7.21287	1457	NA	NA	NA	NA	NA	NA	0.0356164	5.2	0.53125	142.375	1.77505	601.743	0.913706	254.924	NA	NA	NA	NA	NA	NA	NA
616	NA	NA	NA	NA	NA	NA	NA	NA	NA	NA	NA	NA	NA	NA	NA	NA	1.96296	424	NA	NA	NA	NA	NA	NA	NA	NA	3.30198	667	NA	NA	NA	NA	NA	NA	0	0	0.652344	174.828	0.932836	316.231	0	0	NA	NA	NA	NA	NA	NA	NA
617	NA	NA	NA	NA	NA	NA	NA	NA	NA	NA	NA	NA	NA	NA	NA	NA	3.55556	768	NA	NA	NA	NA	NA	NA	NA	NA	3.99505	807	NA	NA	NA	NA	NA	NA	0.0328767	4.8	0.378906	101.547	1.52985	518.619	0.761421	212.437	NA	NA	NA	NA	NA	NA	NA
618	NA	NA	NA	NA	NA	NA	NA	NA	NA	NA	NA	NA	NA	NA	NA	NA	1.47222	318	NA	NA	NA	NA	NA	NA	NA	NA	1.43069	289	NA	NA	NA	NA	NA	NA	0.0431507	6.3	0.203125	54.4375	0.602345	204.195	0.436548	121.797	NA	NA	NA	NA	NA	NA	NA
619	NA	NA	NA	NA	NA	NA	NA	NA	NA	NA	NA	NA	NA	NA	NA	NA	1.55556	336	NA	NA	NA	NA	NA	NA	NA	NA	1.34158	271	NA	NA	NA	NA	NA	NA	0.0294521	4.3	0.136719	36.6406	0.623667	211.423	0.345178	96.3046	NA	NA	NA	NA	NA	NA	NA
620	NA	NA	NA	NA	NA	NA	NA	NA	NA	NA	NA	NA	NA	NA	NA	NA	1.54167	333	NA	NA	NA	NA	NA	NA	NA	NA	1.38614	280	NA	NA	NA	NA	NA	NA	0.0253425	3.7	0.152344	40.8281	0.639659	216.844	0.365482	101.97	NA	NA	NA	NA	NA	NA	NA
621	NA	NA	NA	NA	NA	NA	NA	NA	NA	NA	NA	NA	NA	NA	NA	NA	1.16204	251	NA	NA	NA	NA	NA	NA	NA	NA	1.06436	215	NA	NA	NA	NA	NA	NA	0.0287671	4.2	0.214844	57.5781	0.485075	164.44	0.507614	141.624	NA	NA	NA	NA	NA	NA	NA
622	NA	NA	NA	NA	NA	NA	NA	NA	NA	NA	NA	NA	NA	NA	NA	NA	0.949074	205	NA	NA	NA	NA	NA	NA	NA	NA	0.772277	156	NA	NA	NA	NA	NA	NA	0.0267123	3.9	0.105469	28.2656	0.367804	124.686	0.380711	106.218	NA	NA	NA	NA	NA	NA	NA
623	NA	NA	NA	NA	NA	NA	NA	NA	NA	NA	NA	NA	NA	NA	NA	NA	0	0	NA	NA	NA	NA	NA	NA	NA	NA	0	0	NA	NA	NA	NA	NA	NA	0.0232877	3.4	0.0976562	26.1719	0.389126	131.914	0.263959	73.6447	NA	NA	NA	NA	NA	NA	NA
624	NA	NA	NA	NA	NA	NA	NA	NA	NA	NA	NA	NA	NA	NA	NA	NA	1.11111	240	NA	NA	NA	NA	NA	NA	NA	NA	0.747525	151	NA	NA	NA	NA	NA	NA	0.0267123	3.9	0.0898438	24.0781	0.426439	144.563	0.218274	60.8985	NA	NA	NA	NA	NA	NA	NA
625	NA	NA	NA	NA	NA	NA	NA	NA	NA	NA	NA	NA	NA	NA	NA	NA	0.74537	161	NA	NA	NA	NA	NA	NA	NA	NA	0.410891	83	NA	NA	NA	NA	NA	NA	0.0273973	4	0.0742188	19.8906	0.282516	95.7729	0.192893	53.8173	NA	NA	NA	NA	NA	NA	NA
626	NA	NA	NA	NA	NA	NA	NA	NA	NA	NA	NA	NA	NA	NA	NA	NA	0.930556	201	NA	NA	NA	NA	NA	NA	NA	NA	0.475248	96	NA	NA	NA	NA	NA	NA	0.0267123	3.9	0.0703125	18.8438	0.357143	121.071	0.152284	42.4873	NA	NA	NA	NA	NA	NA	NA
627	NA	NA	NA	NA	NA	NA	NA	NA	NA	NA	NA	NA	NA	NA	NA	NA	0.101852	22	NA	NA	NA	NA	NA	NA	NA	NA	0	0	NA	NA	NA	NA	NA	NA	0.0280822	4.1	0.0304687	8.16563	0.202559	68.6674	0.243655	67.9797	NA	NA	NA	NA	NA	NA	NA
628	NA	NA	NA	NA	NA	NA	NA	NA	NA	NA	NA	NA	NA	NA	NA	NA	0.115741	25	NA	NA	NA	NA	NA	NA	NA	NA	0	0	NA	NA	NA	NA	NA	NA	0.0280822	4.1	0.0820312	21.9844	0.197228	66.8603	0.517766	144.457	NA	NA	NA	NA	NA	NA	NA
629	NA	NA	NA	NA	NA	NA	NA	NA	NA	NA	NA	NA	NA	NA	NA	NA	0.421296	91	NA	NA	NA	NA	NA	NA	NA	NA	0.29703	60	NA	NA	NA	NA	NA	NA	0.0226027	3.3	0.0351562	9.42188	0.245203	83.1237	0.243655	67.9797	NA	NA	NA	NA	NA	NA	NA
630	NA	NA	NA	NA	NA	NA	NA	NA	NA	NA	NA	NA	NA	NA	NA	NA	0.152778	33	NA	NA	NA	NA	NA	NA	NA	NA	0.158416	32	NA	NA	NA	NA	NA	NA	0.0267123	3.9	0.167969	45.0156	0.191898	65.0533	0.852792	237.929	NA	NA	NA	NA	NA	NA	NA
631	NA	NA	NA	NA	NA	NA	NA	NA	NA	NA	NA	NA	NA	NA	NA	NA	0.236111	51	NA	NA	NA	NA	NA	NA	NA	NA	0.207921	42	NA	NA	NA	NA	NA	NA	0.0232877	3.4	0.0390625	10.4688	0.21322	72.2814	0.309645	86.3909	NA	NA	NA	NA	NA	NA	NA
632	NA	NA	NA	NA	NA	NA	NA	NA	NA	NA	NA	NA	NA	NA	NA	NA	0.231481	50	NA	NA	NA	NA	NA	NA	NA	NA	0.222772	45	NA	NA	NA	NA	NA	NA	0.0232877	3.4	0.0507812	13.6094	0.181237	61.4392	0.345178	96.3046	NA	NA	NA	NA	NA	NA	NA
633	NA	NA	NA	NA	NA	NA	NA	NA	NA	NA	NA	NA	NA	NA	NA	NA	0.74537	161	NA	NA	NA	NA	NA	NA	NA	NA	0.742574	150	NA	NA	NA	NA	NA	NA	0.0273973	4	0.105469	28.2656	0.367804	124.686	0.395939	110.467	NA	NA	NA	NA	NA	NA	NA
634	NA	NA	NA	NA	NA	NA	NA	NA	NA	NA	NA	NA	NA	NA	NA	NA	0.62037	134	NA	NA	NA	NA	NA	NA	NA	NA	0.623762	126	NA	NA	NA	NA	NA	NA	0.0273973	4	0.109375	29.3125	0.33049	112.036	0.411168	114.716	NA	NA	NA	NA	NA	NA	NA
635	NA	NA	NA	NA	NA	NA	NA	NA	NA	NA	NA	NA	NA	NA	NA	NA	0.449074	97	NA	NA	NA	NA	NA	NA	NA	NA	0.514851	104	NA	NA	NA	NA	NA	NA	0.0260274	3.8	0.09375	25.125	0.234542	79.5096	0.416244	116.132	NA	NA	NA	NA	NA	NA	NA
636	NA	NA	NA	NA	NA	NA	NA	NA	NA	NA	NA	NA	NA	NA	NA	NA	0.782407	169	NA	NA	NA	NA	NA	NA	NA	NA	0.851485	172	NA	NA	NA	NA	NA	NA	0	0	0	0	0.389126	131.914	0	0	NA	NA	NA	NA	NA	NA	NA
637	NA	NA	NA	NA	NA	NA	NA	NA	NA	NA	NA	NA	NA	NA	NA	NA	0.472222	102	NA	NA	NA	NA	NA	NA	NA	NA	0.534653	108	NA	NA	NA	NA	NA	NA	0.0239726	3.5	0.078125	20.9375	0.239872	81.3166	0.340102	94.8883	NA	NA	NA	NA	NA	NA	NA
638	NA	NA	NA	NA	NA	NA	NA	NA	NA	NA	NA	NA	NA	NA	NA	NA	0	0	NA	NA	NA	NA	NA	NA	NA	NA	0	0	NA	NA	NA	NA	NA	NA	0.0321918	4.7	0	0	0.394456	133.721	0	0	NA	NA	NA	NA	NA	NA	NA
639	NA	NA	NA	NA	NA	NA	NA	NA	NA	NA	NA	NA	NA	NA	NA	NA	0	0	NA	NA	NA	NA	NA	NA	NA	NA	0	0	NA	NA	NA	NA	NA	NA	0.0294521	4.3	0.0585938	15.7031	0	0	0.375635	104.802	NA	NA	NA	NA	NA	NA	NA
640	NA	NA	NA	NA	NA	NA	NA	NA	NA	NA	NA	NA	NA	NA	NA	NA	0.240741	52	NA	NA	NA	NA	NA	NA	NA	NA	0.262376	53	NA	NA	NA	NA	NA	NA	0.030137	4.4	0.0664062	17.7969	0.154584	52.4041	0.360406	100.553	NA	NA	NA	NA	NA	NA	NA
641	NA	NA	NA	NA	NA	NA	NA	NA	NA	NA	NA	NA	NA	NA	NA	NA	0.194444	42	NA	NA	NA	NA	NA	NA	NA	NA	0.207921	42	NA	NA	NA	NA	NA	NA	0.0342466	5	0.046875	12.5625	0.138593	46.9829	0.248731	69.3959	NA	NA	NA	NA	NA	NA	NA
642	NA	NA	NA	NA	NA	NA	NA	NA	NA	NA	NA	NA	NA	NA	NA	NA	0.185185	40	NA	NA	NA	NA	NA	NA	NA	NA	0.188119	38	NA	NA	NA	NA	NA	NA	0.039726	5.8	0.121094	32.4531	0.0959488	32.5267	0.517766	144.457	NA	NA	NA	NA	NA	NA	NA
643	NA	NA	NA	NA	NA	NA	NA	NA	NA	NA	NA	NA	NA	NA	NA	NA	0.236111	51	NA	NA	NA	NA	NA	NA	NA	NA	0	0	NA	NA	NA	NA	NA	NA	0.0363014	5.3	0	0	0.165245	56.0181	0.563452	157.203	NA	NA	NA	NA	NA	NA	NA
644	NA	NA	NA	NA	NA	NA	NA	NA	NA	NA	NA	NA	NA	NA	NA	NA	0.222222	48	NA	NA	NA	NA	NA	NA	NA	NA	0	0	NA	NA	NA	NA	NA	NA	0.0287671	4.2	0.0625	16.75	0.165245	56.0181	0.319797	89.2234	NA	NA	NA	NA	NA	NA	NA
645	NA	NA	NA	NA	NA	NA	NA	NA	NA	NA	NA	NA	NA	NA	NA	NA	0.166667	36	NA	NA	NA	NA	NA	NA	NA	NA	0.217822	44	NA	NA	NA	NA	NA	NA	0.0308219	4.5	0.0898438	24.0781	0.143923	48.79	1.01015	281.832	NA	NA	NA	NA	NA	NA	NA
646	NA	NA	NA	NA	NA	NA	NA	NA	NA	NA	NA	NA	NA	NA	NA	NA	0.222222	48	NA	NA	NA	NA	NA	NA	NA	NA	0.207921	42	NA	NA	NA	NA	NA	NA	0.0260274	3.8	0.078125	20.9375	0.170576	57.8252	0.878173	245.01	NA	NA	NA	NA	NA	NA	NA
647	NA	NA	NA	NA	NA	NA	NA	NA	NA	NA	NA	NA	NA	NA	NA	NA	0.458333	99	NA	NA	NA	NA	NA	NA	NA	NA	0.282178	57	NA	NA	NA	NA	NA	NA	0.0335616	4.9	0.0898438	24.0781	0.282516	95.7729	0.939086	262.005	NA	NA	NA	NA	NA	NA	NA
648	NA	NA	NA	NA	NA	NA	NA	NA	NA	NA	NA	NA	NA	NA	NA	NA	0.814815	176	NA	NA	NA	NA	NA	NA	NA	NA	0.70297	142	NA	NA	NA	NA	NA	NA	0.0287671	4.2	0.09375	25.125	0.303838	103.001	0.502538	140.208	NA	NA	NA	NA	NA	NA	NA
649	NA	NA	NA	NA	NA	NA	NA	NA	NA	NA	NA	NA	NA	NA	NA	NA	0.402778	87	NA	NA	NA	NA	NA	NA	NA	NA	0.539604	109	NA	NA	NA	NA	NA	NA	0	0	0	0	0.159915	54.2111	0	0	NA	NA	NA	NA	NA	NA	NA
650	NA	NA	NA	NA	NA	NA	NA	NA	NA	NA	NA	NA	NA	NA	NA	NA	0.185185	40	NA	NA	NA	NA	NA	NA	NA	NA	0.242574	49	NA	NA	NA	NA	NA	NA	0	0	0	0	0.11194	37.9478	0	0	NA	NA	NA	NA	NA	NA	NA
651	NA	NA	NA	NA	NA	NA	NA	NA	NA	NA	NA	NA	NA	NA	NA	NA	0.208333	45	NA	NA	NA	NA	NA	NA	NA	NA	0.277228	56	NA	NA	NA	NA	NA	NA	0	0	0	0	0.122601	41.5618	0	0	NA	NA	NA	NA	NA	NA	NA
652	NA	NA	NA	NA	NA	NA	NA	NA	NA	NA	NA	NA	NA	NA	NA	NA	0.171296	37	NA	NA	NA	NA	NA	NA	NA	NA	0.029703	6	NA	NA	NA	NA	NA	NA	0	0	0	0	0.101279	34.3337	0	0	NA	NA	NA	NA	NA	NA	NA
653	NA	NA	NA	NA	NA	NA	NA	NA	NA	NA	NA	NA	NA	NA	NA	NA	0.12963	28	NA	NA	NA	NA	NA	NA	NA	NA	0.029703	6	NA	NA	NA	NA	NA	NA	0	0	0	0	0.0959488	32.5267	0	0	NA	NA	NA	NA	NA	NA	NA
654	NA	NA	NA	NA	NA	NA	NA	NA	NA	NA	NA	NA	NA	NA	NA	NA	0.106481	23	NA	NA	NA	NA	NA	NA	NA	NA	NA	NA	NA	NA	NA	NA	NA	NA	0.0267123	3.9	0	0	0.0799574	27.1055	0.0964467	26.9086	NA	NA	NA	NA	NA	NA	NA
655	NA	NA	NA	NA	NA	NA	NA	NA	NA	NA	NA	NA	NA	NA	NA	NA	0.111111	24	NA	NA	NA	NA	NA	NA	NA	NA	NA	NA	NA	NA	NA	NA	NA	NA	0.0369863	5.4	0	0	0	0	0.0913706	25.4924	NA	NA	NA	NA	NA	NA	NA
656	NA	NA	NA	NA	NA	NA	NA	NA	NA	NA	NA	NA	NA	NA	NA	NA	0.0787037	17	NA	NA	NA	NA	NA	NA	NA	NA	NA	NA	NA	NA	NA	NA	NA	NA	0.0260274	3.8	0	0	0	0	0.0913706	25.4924	NA	NA	NA	NA	NA	NA	NA
657	NA	NA	NA	NA	NA	NA	NA	NA	NA	NA	NA	NA	NA	NA	NA	NA	0.12963	28	NA	NA	NA	NA	NA	NA	NA	NA	NA	NA	NA	NA	NA	NA	NA	NA	0.0253425	3.7	0	0	0	0	0.0862944	24.0761	NA	NA	NA	NA	NA	NA	NA
658	NA	NA	NA	NA	NA	NA	NA	NA	NA	NA	NA	NA	NA	NA	NA	NA	0.106481	23	NA	NA	NA	NA	NA	NA	NA	NA	NA	NA	NA	NA	NA	NA	NA	NA	0.0212329	3.1	0	0	0	0	0.0913706	25.4924	NA	NA	NA	NA	NA	NA	NA
659	NA	NA	NA	NA	NA	NA	NA	NA	NA	NA	NA	NA	NA	NA	NA	NA	0.138889	30	NA	NA	NA	NA	NA	NA	NA	NA	NA	NA	NA	NA	NA	NA	NA	NA	0.0438356	6.4	0	0	0.0906183	30.7196	0.111675	31.1574	NA	NA	NA	NA	NA	NA	NA
660	NA	NA	NA	NA	NA	NA	NA	NA	NA	NA	NA	NA	NA	NA	NA	NA	0.148148	32	NA	NA	NA	NA	NA	NA	NA	NA	NA	NA	NA	NA	NA	NA	NA	NA	0.0253425	3.7	0	0	0.0959488	32.5267	0.0862944	24.0761	NA	NA	NA	NA	NA	NA	NA
661	NA	NA	NA	NA	NA	NA	NA	NA	NA	NA	NA	NA	NA	NA	NA	NA	0.111111	24	NA	NA	NA	NA	NA	NA	NA	NA	NA	NA	NA	NA	NA	NA	NA	NA	0.0212329	3.1	0	0	0	0	0.0913706	25.4924	NA	NA	NA	NA	NA	NA	NA
662	NA	NA	NA	NA	NA	NA	NA	NA	NA	NA	NA	NA	NA	NA	NA	NA	0.12037	26	NA	NA	NA	NA	NA	NA	NA	NA	NA	NA	NA	NA	NA	NA	NA	NA	0.0335616	4.9	0	0	0	0	0.0862944	24.0761	NA	NA	NA	NA	NA	NA	NA
663	NA	NA	NA	NA	NA	NA	NA	NA	NA	NA	NA	NA	NA	NA	NA	NA	0.0833333	18	NA	NA	NA	NA	NA	NA	NA	NA	NA	NA	NA	NA	NA	NA	NA	NA	NA	NA	NA	NA	0.0533049	18.0704	NA	NA	NA	NA	NA	NA	NA	NA	NA
664	NA	NA	NA	NA	NA	NA	NA	NA	NA	NA	NA	NA	NA	NA	NA	NA	0.518519	112	NA	NA	NA	NA	NA	NA	NA	NA	NA	NA	NA	NA	NA	NA	NA	NA	NA	NA	NA	NA	0.245203	83.1237	NA	NA	NA	NA	NA	NA	NA	NA	NA
665	NA	NA	NA	NA	NA	NA	NA	NA	NA	NA	NA	NA	NA	NA	NA	NA	0.458333	99	NA	NA	NA	NA	NA	NA	NA	NA	NA	NA	NA	NA	NA	NA	NA	NA	NA	NA	NA	NA	0.21855	74.0885	NA	NA	NA	NA	NA	NA	NA	NA	NA
666	NA	NA	NA	NA	NA	NA	NA	NA	NA	NA	NA	NA	NA	NA	NA	NA	0.486111	105	NA	NA	NA	NA	NA	NA	NA	NA	NA	NA	NA	NA	NA	NA	NA	NA	NA	NA	NA	NA	0.261194	88.5448	NA	NA	NA	NA	NA	NA	NA	NA	NA
667	NA	NA	NA	NA	NA	NA	NA	NA	NA	NA	NA	NA	NA	NA	NA	NA	0.472222	102	NA	NA	NA	NA	NA	NA	NA	NA	NA	NA	NA	NA	NA	NA	NA	NA	NA	NA	NA	NA	0.293177	99.387	NA	NA	NA	NA	NA	NA	NA	NA	NA
668	NA	NA	NA	NA	NA	NA	NA	NA	NA	NA	NA	NA	NA	NA	NA	NA	0.449074	97	NA	NA	NA	NA	NA	NA	NA	NA	0.133663	27	NA	NA	NA	NA	NA	NA	NA	NA	NA	NA	0.298507	101.194	NA	NA	NA	NA	NA	NA	NA	NA	NA
669	NA	NA	NA	NA	NA	NA	NA	NA	NA	NA	NA	NA	NA	NA	NA	NA	0.435185	94	NA	NA	NA	NA	NA	NA	NA	NA	0.128713	26	NA	NA	NA	NA	NA	NA	NA	NA	NA	NA	0.293177	99.387	NA	NA	NA	NA	NA	NA	NA	NA	NA
670	NA	NA	NA	NA	NA	NA	NA	NA	NA	NA	NA	NA	NA	NA	NA	NA	0.444444	96	NA	NA	NA	NA	NA	NA	NA	NA	0.133663	27	NA	NA	NA	NA	NA	NA	NA	NA	NA	NA	0.309168	104.808	NA	NA	NA	NA	NA	NA	NA	NA	NA
671	NA	NA	NA	NA	NA	NA	NA	NA	NA	NA	NA	NA	NA	NA	NA	NA	0.490741	106	NA	NA	NA	NA	NA	NA	NA	NA	0.148515	30	NA	NA	NA	NA	NA	NA	NA	NA	NA	NA	0.351812	119.264	NA	NA	NA	NA	NA	NA	NA	NA	NA
672	NA	NA	NA	NA	NA	NA	NA	NA	NA	NA	NA	NA	NA	NA	NA	NA	0.384259	83	NA	NA	NA	NA	NA	NA	NA	NA	NA	NA	NA	NA	NA	NA	NA	NA	NA	NA	NA	NA	0.239872	81.3166	NA	NA	NA	NA	NA	NA	NA	NA	NA
673	NA	NA	NA	NA	NA	NA	NA	NA	NA	NA	NA	NA	NA	NA	NA	NA	0.444444	96	NA	NA	NA	NA	NA	NA	NA	NA	0.123762	25	NA	NA	NA	NA	NA	NA	NA	NA	NA	NA	0.282516	95.7729	NA	NA	NA	NA	NA	NA	NA	NA	NA
674	NA	NA	NA	NA	NA	NA	NA	NA	NA	NA	NA	NA	NA	NA	NA	NA	0.786301	169.841	NA	NA	NA	NA	NA	NA	NA	NA	0.294279	59.4444	NA	NA	0.09031	21.7647	NA	NA	NA	NA	NA	NA	NA	NA	NA	NA	NA	NA	NA	NA	NA	NA	0.0358796
675	NA	NA	NA	NA	NA	NA	NA	NA	NA	NA	NA	NA	NA	NA	NA	NA	0.643005	138.889	NA	NA	NA	NA	NA	NA	NA	NA	0.239274	48.3333	NA	NA	0.139126	33.5294	NA	NA	NA	NA	NA	NA	NA	NA	NA	NA	NA	NA	NA	NA	NA	NA	0.0331019
676	NA	NA	NA	NA	NA	NA	NA	NA	NA	NA	NA	NA	NA	NA	NA	NA	0.584213	126.19	NA	NA	NA	NA	NA	NA	NA	NA	0.224148	45.2778	NA	NA	0.147262	35.4902	NA	NA	NA	NA	NA	NA	NA	NA	NA	NA	NA	NA	NA	NA	NA	NA	0.0358796
677	NA	NA	NA	NA	NA	NA	NA	NA	NA	NA	NA	NA	NA	NA	NA	NA	0.393151	84.9206	NA	NA	NA	NA	NA	NA	NA	NA	0.162266	32.7778	NA	NA	0.118786	28.6275	NA	NA	NA	NA	NA	NA	NA	NA	NA	NA	NA	NA	NA	NA	NA	NA	0.0349537
678	NA	NA	NA	NA	NA	NA	NA	NA	NA	NA	NA	NA	NA	NA	NA	NA	0.510727	110.317	NA	NA	NA	NA	NA	NA	NA	NA	0.222772	45	NA	NA	0.105768	25.4902	NA	NA	NA	NA	NA	NA	NA	NA	NA	NA	NA	NA	NA	NA	NA	NA	0.0372685
679	NA	NA	NA	NA	NA	NA	NA	NA	NA	NA	NA	NA	NA	NA	NA	NA	0.488685	105.556	NA	NA	NA	NA	NA	NA	NA	NA	0.202145	40.8333	NA	NA	0.0878693	21.1765	NA	NA	NA	NA	NA	NA	NA	NA	NA	NA	NA	NA	NA	NA	NA	NA	0.03125
680	NA	NA	NA	NA	NA	NA	NA	NA	NA	NA	NA	NA	NA	NA	NA	NA	0.327013	70.6349	NA	NA	NA	NA	NA	NA	NA	NA	0.159516	32.2222	NA	NA	0.126109	30.3922	NA	NA	NA	NA	NA	NA	NA	NA	NA	NA	NA	NA	NA	NA	NA	NA	0.0310185
681	NA	NA	NA	NA	NA	NA	NA	NA	NA	NA	NA	NA	NA	NA	NA	NA	0.260876	56.3492	NA	NA	NA	NA	NA	NA	NA	NA	0.119637	24.1667	NA	NA	0.121227	29.2157	NA	NA	NA	NA	NA	NA	NA	NA	NA	NA	NA	NA	NA	NA	NA	NA	0.025463
682	NA	NA	NA	NA	NA	NA	NA	NA	NA	NA	NA	NA	NA	NA	NA	NA	0.257202	55.5556	NA	NA	NA	NA	NA	NA	NA	NA	0.121012	24.4444	NA	NA	0.0732245	17.6471	NA	NA	NA	NA	NA	NA	NA	NA	NA	NA	NA	NA	NA	NA	NA	NA	0.0240741
683	NA	NA	NA	NA	NA	NA	NA	NA	NA	NA	NA	NA	NA	NA	NA	NA	0.231481	50	NA	NA	NA	NA	NA	NA	NA	NA	0.114137	23.0556	NA	NA	0.0764788	18.4314	NA	NA	NA	NA	NA	NA	NA	NA	NA	NA	NA	NA	NA	NA	NA	NA	0.0238426
684	NA	NA	NA	NA	NA	NA	NA	NA	NA	NA	NA	NA	NA	NA	NA	NA	0.220458	47.619	NA	NA	NA	NA	NA	NA	NA	NA	0.105886	21.3889	NA	NA	0.0642747	15.4902	NA	NA	NA	NA	NA	NA	NA	NA	NA	NA	NA	NA	NA	NA	NA	NA	0.0155093
685	NA	NA	0.0214592	5	NA	NA	NA	NA	NA	NA	NA	NA	NA	NA	NA	NA	0	0	NA	NA	NA	NA	NA	NA	NA	NA	0	0	NA	NA	NA	NA	NA	NA	NA	NA	NA	NA	NA	NA	NA	NA	NA	NA	NA	NA	NA	NA	NA
686	NA	NA	0.0214592	5	NA	NA	NA	NA	NA	NA	NA	NA	NA	NA	NA	NA	0	0	NA	NA	NA	NA	NA	NA	NA	NA	0	0	NA	NA	NA	NA	NA	NA	NA	NA	NA	NA	NA	NA	NA	NA	NA	NA	NA	NA	NA	NA	NA
687	NA	NA	0.0429185	10	NA	NA	NA	NA	NA	NA	NA	NA	NA	NA	NA	NA	0	0	NA	NA	NA	NA	NA	NA	NA	NA	0	0	NA	NA	NA	NA	NA	NA	NA	NA	NA	NA	NA	NA	NA	NA	NA	NA	NA	NA	NA	NA	NA
688	NA	NA	0.0214592	5	NA	NA	NA	NA	NA	NA	NA	NA	NA	NA	NA	NA	0	0	NA	NA	NA	NA	NA	NA	NA	NA	0	0	NA	NA	NA	NA	NA	NA	NA	NA	NA	NA	NA	NA	NA	NA	NA	NA	NA	NA	NA	NA	NA
689	NA	NA	0.0858369	20	NA	NA	NA	NA	NA	NA	NA	NA	NA	NA	NA	NA	0.0462963	10	NA	NA	NA	NA	NA	NA	NA	NA	0.0247525	5	NA	NA	NA	NA	NA	NA	NA	NA	NA	NA	NA	NA	NA	NA	NA	NA	NA	NA	NA	NA	NA
690	NA	NA	NA	NA	NA	NA	NA	NA	NA	NA	NA	NA	NA	NA	NA	NA	0.045	9.72	NA	NA	NA	NA	NA	NA	NA	NA	0.03451	6.97102	NA	NA	NA	NA	NA	NA	NA	NA	NA	NA	NA	NA	NA	NA	NA	NA	NA	NA	NA	NA	NA
691	NA	NA	NA	NA	NA	NA	NA	NA	NA	NA	NA	NA	NA	NA	NA	NA	0.125	27	NA	NA	NA	NA	NA	NA	NA	NA	0.14297	28.8799	NA	NA	NA	NA	NA	NA	NA	NA	NA	NA	NA	NA	NA	NA	NA	NA	NA	NA	NA	NA	NA
692	NA	NA	NA	NA	NA	NA	NA	NA	NA	NA	NA	NA	NA	NA	NA	NA	0.02	4.32	NA	NA	NA	NA	NA	NA	NA	NA	0.24157	48.7971	NA	NA	NA	NA	NA	NA	NA	NA	NA	NA	NA	NA	NA	NA	NA	NA	NA	NA	NA	NA	NA
693	NA	NA	NA	NA	NA	NA	NA	NA	NA	NA	NA	NA	NA	NA	NA	NA	0.04	8.64	NA	NA	NA	NA	NA	NA	NA	NA	0	0	NA	NA	NA	NA	NA	NA	NA	NA	NA	NA	NA	NA	NA	NA	NA	NA	NA	NA	NA	NA	NA
694	NA	NA	NA	NA	NA	NA	NA	NA	NA	NA	NA	NA	NA	NA	NA	NA	0.04	8.64	NA	NA	NA	NA	NA	NA	NA	NA	0	0	NA	NA	NA	NA	NA	NA	NA	NA	NA	NA	NA	NA	NA	NA	NA	NA	NA	NA	NA	NA	NA
695	NA	NA	NA	NA	NA	NA	NA	NA	NA	NA	NA	NA	NA	NA	NA	NA	0.55	118.8	NA	NA	NA	NA	NA	NA	NA	NA	0	0	NA	NA	NA	NA	NA	NA	NA	NA	NA	NA	NA	NA	NA	NA	NA	NA	NA	NA	NA	NA	NA
696	NA	NA	NA	NA	NA	NA	NA	NA	NA	NA	NA	NA	NA	NA	NA	NA	0.025	5.4	NA	NA	NA	NA	NA	NA	NA	NA	0	0	NA	NA	NA	NA	NA	NA	NA	NA	NA	NA	NA	NA	NA	NA	NA	NA	NA	NA	NA	NA	NA
697	NA	NA	NA	NA	NA	NA	NA	NA	NA	NA	NA	NA	NA	NA	NA	NA	0.0055	1.188	NA	NA	NA	NA	NA	NA	NA	NA	0.00986	1.99172	NA	NA	NA	NA	NA	NA	NA	NA	NA	NA	NA	NA	NA	NA	NA	NA	NA	NA	NA	NA	NA
698	NA	NA	NA	NA	NA	NA	NA	NA	NA	NA	NA	NA	NA	NA	NA	NA	0.0065	1.404	NA	NA	NA	NA	NA	NA	NA	NA	0.0001	0.0202	NA	NA	NA	NA	NA	NA	NA	NA	NA	NA	NA	NA	NA	NA	0.00095	0.1786	0	0	NA	NA	NA
699	NA	NA	NA	NA	NA	NA	NA	NA	NA	NA	NA	NA	NA	NA	NA	NA	0.006	1.296	NA	NA	NA	NA	NA	NA	NA	NA	0	0	NA	NA	NA	NA	NA	NA	NA	NA	NA	NA	NA	NA	NA	NA	0.00035	0.0658	0	0	NA	NA	NA
700	NA	NA	NA	NA	NA	NA	NA	NA	NA	NA	NA	NA	NA	NA	NA	NA	0.008	1.728	NA	NA	NA	NA	NA	NA	NA	NA	NA	NA	NA	NA	NA	NA	NA	NA	NA	NA	NA	NA	NA	NA	NA	NA	0	0	0.0055	0.957	NA	NA	NA
701	NA	NA	NA	NA	NA	NA	NA	NA	NA	NA	NA	NA	NA	NA	NA	NA	0.205	44.28	NA	NA	NA	NA	NA	NA	NA	NA	0	0	NA	NA	NA	NA	NA	NA	NA	NA	NA	NA	NA	NA	NA	NA	0.033	6.204	0	0	NA	NA	NA
702	NA	NA	NA	NA	NA	NA	NA	NA	NA	NA	NA	NA	NA	NA	NA	NA	0.0085	1.836	NA	NA	NA	NA	NA	NA	NA	NA	NA	NA	NA	NA	NA	NA	NA	NA	NA	NA	NA	NA	NA	NA	NA	NA	0	0	0.0245	4.263	NA	NA	NA
703	NA	NA	NA	NA	NA	NA	NA	NA	NA	NA	NA	NA	NA	NA	NA	NA	1.6	345.6	NA	NA	NA	NA	NA	NA	NA	NA	0.0095	1.919	NA	NA	NA	NA	NA	NA	NA	NA	NA	NA	NA	NA	NA	NA	0.1	18.8	0.00195	0.3393	NA	NA	NA
704	NA	NA	NA	NA	NA	NA	NA	NA	NA	NA	NA	NA	NA	NA	NA	NA	0.09	19.44	NA	NA	NA	NA	NA	NA	NA	NA	0.016	3.232	NA	NA	NA	NA	NA	NA	NA	NA	NA	NA	NA	NA	NA	NA	0.0085	1.598	0	0	NA	NA	NA
705	NA	NA	NA	NA	NA	NA	NA	NA	NA	NA	NA	NA	NA	NA	NA	NA	0.375	81	NA	NA	NA	NA	NA	NA	NA	NA	0.0014	0.2828	NA	NA	NA	NA	NA	NA	NA	NA	NA	NA	NA	NA	NA	NA	0.0225	4.23	0.0055	0.957	NA	NA	NA
706	NA	NA	0.214592	50	NA	NA	NA	NA	NA	NA	NA	NA	NA	NA	NA	NA	0.0462963	10	NA	NA	NA	NA	NA	NA	NA	NA	0.049505	10	NA	NA	NA	NA	NA	NA	NA	NA	NA	NA	NA	NA	NA	NA	NA	NA	NA	NA	NA	NA	NA
707	NA	NA	NA	NA	NA	NA	NA	NA	NA	NA	NA	NA	NA	NA	NA	NA	NA	NA	NA	NA	NA	NA	NA	NA	NA	NA	NA	NA	NA	NA	NA	NA	NA	NA	NA	NA	NA	NA	NA	NA	NA	NA	NA	NA	NA	NA	NA	NA	NA
708	NA	NA	0.0137339	3.2	NA	NA	NA	NA	NA	NA	NA	NA	NA	NA	NA	NA	NA	NA	NA	NA	NA	NA	NA	NA	NA	NA	NA	NA	NA	NA	NA	NA	NA	NA	NA	NA	NA	NA	NA	NA	NA	NA	NA	NA	NA	NA	NA	NA	NA
709	NA	NA	0.0356223	8.3	NA	NA	NA	NA	NA	NA	NA	NA	NA	NA	NA	NA	NA	NA	NA	NA	NA	NA	NA	NA	NA	NA	NA	NA	NA	NA	NA	NA	NA	NA	NA	NA	NA	NA	NA	NA	NA	NA	NA	NA	NA	NA	NA	NA	NA
710	NA	NA	0.0107296	2.5	NA	NA	NA	NA	NA	NA	NA	NA	NA	NA	NA	NA	NA	NA	NA	NA	NA	NA	NA	NA	NA	NA	NA	NA	NA	NA	NA	NA	NA	NA	NA	NA	NA	NA	NA	NA	NA	NA	NA	NA	NA	NA	NA	NA	NA
711	NA	NA	0.00858369	2	NA	NA	NA	NA	NA	NA	NA	NA	NA	NA	NA	NA	NA	NA	NA	NA	NA	NA	NA	NA	NA	NA	NA	NA	NA	NA	NA	NA	NA	NA	NA	NA	NA	NA	NA	NA	NA	NA	NA	NA	NA	NA	NA	NA	NA
712	NA	NA	0.0686695	16	NA	NA	NA	NA	NA	NA	NA	NA	NA	NA	NA	NA	NA	NA	NA	NA	NA	NA	NA	NA	NA	NA	NA	NA	NA	NA	NA	NA	NA	NA	NA	NA	NA	NA	NA	NA	NA	NA	NA	NA	NA	NA	NA	NA	NA
713	NA	NA	0.00772532	1.8	NA	NA	NA	NA	NA	NA	NA	NA	NA	NA	NA	NA	NA	NA	NA	NA	NA	NA	NA	NA	NA	NA	NA	NA	NA	NA	NA	NA	NA	NA	NA	NA	NA	NA	NA	NA	NA	NA	NA	NA	NA	NA	NA	NA	NA
714	NA	NA	0.00600858	1.4	NA	NA	NA	NA	NA	NA	NA	NA	NA	NA	NA	NA	NA	NA	NA	NA	NA	NA	NA	NA	NA	NA	NA	NA	NA	NA	NA	NA	NA	NA	NA	NA	NA	NA	NA	NA	NA	NA	NA	NA	NA	NA	NA	NA	NA
715	NA	NA	0.0206009	4.8	NA	NA	NA	NA	NA	NA	NA	NA	NA	NA	NA	NA	NA	NA	NA	NA	NA	NA	NA	NA	NA	NA	NA	NA	NA	NA	NA	NA	NA	NA	NA	NA	NA	NA	NA	NA	NA	NA	NA	NA	NA	NA	NA	NA	NA
716	NA	NA	0.0283262	6.6	NA	NA	NA	NA	NA	NA	NA	NA	NA	NA	NA	NA	NA	NA	NA	NA	NA	NA	NA	NA	NA	NA	NA	NA	NA	NA	NA	NA	NA	NA	NA	NA	NA	NA	NA	NA	NA	NA	NA	NA	NA	NA	NA	NA	NA
717	NA	NA	NA	NA	NA	NA	NA	NA	NA	NA	NA	NA	NA	NA	NA	NA	NA	NA	NA	NA	NA	NA	NA	NA	NA	NA	NA	NA	NA	NA	NA	NA	NA	NA	NA	NA	NA	NA	NA	NA	NA	NA	NA	NA	NA	NA	NA	NA	NA
718	NA	NA	NA	NA	NA	NA	NA	NA	NA	NA	NA	NA	NA	NA	NA	NA	NA	NA	NA	NA	NA	NA	NA	NA	NA	NA	NA	NA	NA	NA	NA	NA	NA	NA	NA	NA	NA	NA	NA	NA	NA	NA	NA	NA	NA	NA	NA	NA	NA
719	NA	NA	NA	NA	NA	NA	NA	NA	NA	NA	NA	NA	NA	NA	NA	NA	NA	NA	NA	NA	NA	NA	NA	NA	NA	NA	NA	NA	NA	NA	NA	NA	NA	NA	NA	NA	NA	NA	NA	NA	NA	NA	NA	NA	NA	NA	NA	NA	NA
720	NA	NA	NA	NA	NA	NA	NA	NA	NA	NA	NA	NA	NA	NA	NA	NA	0.0740741	16	NA	NA	NA	NA	NA	NA	NA	NA	NA	NA	NA	NA	NA	NA	NA	NA	NA	NA	NA	NA	NA	NA	NA	NA	NA	NA	NA	NA	NA	NA	NA
721	NA	NA	NA	NA	NA	NA	NA	NA	NA	NA	NA	NA	NA	NA	NA	NA	0.0555556	12	NA	NA	NA	NA	NA	NA	NA	NA	NA	NA	NA	NA	NA	NA	NA	NA	NA	NA	NA	NA	NA	NA	NA	NA	NA	NA	NA	NA	NA	NA	NA
722	NA	NA	NA	NA	NA	NA	NA	NA	NA	NA	NA	NA	NA	NA	NA	NA	0.0217593	4.7	NA	NA	NA	NA	NA	NA	NA	NA	NA	NA	NA	NA	NA	NA	NA	NA	NA	NA	NA	NA	NA	NA	NA	NA	NA	NA	NA	NA	NA	NA	NA
723	NA	NA	NA	NA	NA	NA	NA	NA	NA	NA	NA	NA	NA	NA	NA	NA	0.0449074	9.7	NA	NA	NA	NA	NA	NA	NA	NA	NA	NA	NA	NA	NA	NA	NA	NA	NA	NA	NA	NA	NA	NA	NA	NA	NA	NA	NA	NA	NA	NA	NA
724	NA	NA	NA	NA	NA	NA	NA	NA	NA	NA	NA	NA	NA	NA	NA	NA	0.0194444	4.2	NA	NA	NA	NA	NA	NA	NA	NA	NA	NA	NA	NA	NA	NA	NA	NA	NA	NA	NA	NA	NA	NA	NA	NA	NA	NA	NA	NA	NA	NA	NA
725	NA	NA	NA	NA	NA	NA	NA	NA	NA	NA	NA	NA	NA	NA	NA	NA	0.0319444	6.9	NA	NA	NA	NA	NA	NA	NA	NA	NA	NA	NA	NA	NA	NA	NA	NA	NA	NA	NA	NA	NA	NA	NA	NA	NA	NA	NA	NA	NA	NA	NA
726	NA	NA	NA	NA	NA	NA	NA	NA	NA	NA	NA	NA	NA	NA	NA	NA	0.0148148	3.2	NA	NA	NA	NA	NA	NA	NA	NA	NA	NA	NA	NA	NA	NA	NA	NA	NA	NA	NA	NA	NA	NA	NA	NA	NA	NA	NA	NA	NA	NA	NA
727	NA	NA	NA	NA	NA	NA	NA	NA	NA	NA	NA	NA	NA	NA	NA	NA	0.305556	66	NA	NA	NA	NA	NA	NA	NA	NA	NA	NA	NA	NA	NA	NA	NA	NA	NA	NA	NA	NA	NA	NA	NA	NA	NA	NA	NA	NA	NA	NA	NA
728	NA	NA	NA	NA	NA	NA	NA	NA	NA	NA	NA	NA	NA	NA	NA	NA	0.0189815	4.1	NA	NA	NA	NA	NA	NA	NA	NA	NA	NA	NA	NA	NA	NA	NA	NA	NA	NA	NA	NA	NA	NA	NA	NA	NA	NA	NA	NA	NA	NA	NA
729	NA	NA	NA	NA	NA	NA	NA	NA	NA	NA	NA	NA	NA	NA	NA	NA	0.0972222	21	NA	NA	NA	NA	NA	NA	NA	NA	NA	NA	NA	NA	NA	NA	NA	NA	NA	NA	NA	NA	NA	NA	NA	NA	NA	NA	NA	NA	NA	NA	NA
730	NA	NA	NA	NA	NA	NA	NA	NA	NA	NA	NA	NA	NA	NA	NA	NA	0.087963	19	NA	NA	NA	NA	NA	NA	NA	NA	NA	NA	NA	NA	NA	NA	NA	NA	NA	NA	NA	NA	NA	NA	NA	NA	NA	NA	NA	NA	NA	NA	NA
731	NA	NA	NA	NA	NA	NA	NA	NA	NA	NA	NA	NA	NA	NA	NA	NA	0.180556	39	NA	NA	NA	NA	NA	NA	NA	NA	NA	NA	NA	NA	NA	NA	NA	NA	NA	NA	NA	NA	NA	NA	NA	NA	NA	NA	NA	NA	NA	NA	NA
732	NA	NA	NA	NA	NA	NA	NA	NA	NA	NA	NA	NA	NA	NA	NA	NA	NA	NA	NA	NA	NA	NA	NA	NA	NA	NA	NA	NA	NA	NA	NA	NA	NA	NA	NA	NA	NA	NA	NA	NA	NA	NA	NA	NA	NA	NA	NA	NA	NA
733	NA	NA	NA	NA	NA	NA	NA	NA	NA	NA	NA	NA	NA	NA	NA	NA	NA	NA	NA	NA	NA	NA	NA	NA	NA	NA	NA	NA	7.2	1735.2	NA	NA	NA	NA	NA	NA	NA	NA	NA	NA	NA	NA	NA	NA	NA	NA	NA	NA	NA
734	NA	NA	NA	NA	NA	NA	NA	NA	NA	NA	NA	NA	NA	NA	NA	NA	NA	NA	NA	NA	NA	NA	NA	NA	NA	NA	NA	NA	13	3133	NA	NA	NA	NA	NA	NA	NA	NA	NA	NA	NA	NA	NA	NA	NA	NA	NA	NA	NA
735	NA	NA	NA	NA	NA	NA	NA	NA	NA	NA	NA	NA	NA	NA	NA	NA	NA	NA	NA	NA	NA	NA	NA	NA	NA	NA	NA	NA	4.4	1060.4	NA	NA	NA	NA	NA	NA	NA	NA	NA	NA	NA	NA	NA	NA	NA	NA	NA	NA	NA
736	NA	NA	NA	NA	NA	NA	NA	NA	NA	NA	NA	NA	NA	NA	NA	NA	NA	NA	NA	NA	NA	NA	NA	NA	NA	NA	NA	NA	NA	NA	NA	NA	NA	NA	NA	NA	NA	NA	NA	NA	NA	NA	NA	NA	NA	NA	NA	NA	0.0111111
737	NA	NA	NA	NA	NA	NA	NA	NA	NA	NA	NA	NA	NA	NA	NA	NA	NA	NA	NA	NA	NA	NA	NA	NA	NA	NA	NA	NA	NA	NA	NA	NA	NA	NA	NA	NA	NA	NA	NA	NA	NA	NA	NA	NA	NA	NA	NA	NA	0.012963
738	NA	NA	NA	NA	NA	NA	NA	NA	NA	NA	NA	NA	NA	NA	NA	NA	NA	NA	NA	NA	NA	NA	NA	NA	NA	NA	NA	NA	NA	NA	NA	NA	NA	NA	NA	NA	NA	NA	NA	NA	NA	NA	NA	NA	NA	NA	NA	NA	0.244444
739	NA	NA	NA	NA	NA	NA	NA	NA	NA	NA	NA	NA	NA	NA	NA	NA	NA	NA	NA	NA	NA	NA	NA	NA	NA	NA	NA	NA	NA	NA	NA	NA	NA	NA	NA	NA	NA	NA	NA	NA	NA	NA	NA	NA	NA	NA	NA	NA	0.0137037
740	NA	NA	NA	NA	NA	NA	NA	NA	NA	NA	NA	NA	NA	NA	NA	NA	NA	NA	NA	NA	NA	NA	NA	NA	NA	NA	NA	NA	NA	NA	NA	NA	NA	NA	NA	NA	NA	NA	NA	NA	NA	NA	NA	NA	NA	NA	NA	NA	1.33704
741	NA	NA	NA	NA	NA	NA	NA	NA	NA	NA	NA	NA	NA	NA	NA	NA	NA	NA	NA	NA	NA	NA	NA	NA	NA	NA	NA	NA	NA	NA	NA	NA	NA	NA	NA	NA	NA	NA	NA	NA	NA	NA	NA	NA	NA	NA	NA	NA	0.0133333
742	NA	NA	NA	NA	NA	NA	NA	NA	0.165939	38	NA	NA	NA	NA	NA	NA	NA	NA	NA	NA	NA	NA	NA	NA	NA	NA	NA	NA	NA	NA	NA	NA	NA	NA	NA	NA	NA	NA	NA	NA	NA	NA	NA	NA	NA	NA	NA	NA	NA
743	NA	NA	NA	NA	NA	NA	NA	NA	0.0960699	22	NA	NA	NA	NA	NA	NA	NA	NA	NA	NA	NA	NA	NA	NA	NA	NA	NA	NA	NA	NA	NA	NA	NA	NA	NA	NA	NA	NA	NA	NA	NA	NA	NA	NA	NA	NA	NA	NA	NA
744	NA	NA	NA	NA	NA	NA	NA	NA	0.100437	23	NA	NA	NA	NA	NA	NA	NA	NA	NA	NA	NA	NA	NA	NA	NA	NA	NA	NA	NA	NA	NA	NA	NA	NA	NA	NA	NA	NA	NA	NA	NA	NA	NA	NA	NA	NA	NA	NA	NA
745	NA	NA	NA	NA	NA	NA	NA	NA	0.0524017	12	NA	NA	NA	NA	NA	NA	NA	NA	NA	NA	NA	NA	NA	NA	NA	NA	NA	NA	NA	NA	NA	NA	NA	NA	NA	NA	NA	NA	NA	NA	NA	NA	NA	NA	NA	NA	NA	NA	NA
746	NA	NA	NA	NA	NA	NA	NA	NA	NA	NA	NA	NA	NA	NA	NA	NA	NA	NA	NA	NA	NA	NA	NA	NA	NA	NA	NA	NA	NA	NA	NA	NA	0.00434783	1.1	NA	NA	NA	NA	NA	NA	NA	NA	NA	NA	NA	NA	NA	NA	NA
747	NA	NA	NA	NA	NA	NA	NA	NA	NA	NA	NA	NA	NA	NA	NA	NA	NA	NA	NA	NA	NA	NA	NA	NA	NA	NA	NA	NA	NA	NA	NA	NA	0.0130435	3.3	NA	NA	NA	NA	NA	NA	NA	NA	NA	NA	NA	NA	NA	NA	NA
748	NA	NA	NA	NA	NA	NA	NA	NA	NA	NA	NA	NA	NA	NA	NA	NA	NA	NA	NA	NA	NA	NA	NA	NA	NA	NA	NA	NA	NA	NA	NA	NA	0.00671937	1.7	NA	NA	NA	NA	NA	NA	NA	NA	NA	NA	NA	NA	NA	NA	NA
749	NA	NA	NA	NA	NA	NA	NA	NA	NA	NA	NA	NA	NA	NA	NA	NA	1.52065	328.46	NA	NA	NA	NA	NA	NA	NA	NA	NA	NA	NA	NA	NA	NA	NA	NA	NA	NA	NA	NA	NA	NA	NA	NA	NA	NA	NA	NA	NA	NA	NA
750	NA	NA	NA	NA	NA	NA	NA	NA	NA	NA	NA	NA	NA	NA	NA	NA	0.164259	35.48	NA	NA	NA	NA	NA	NA	NA	NA	NA	NA	NA	NA	NA	NA	NA	NA	NA	NA	NA	NA	NA	NA	NA	NA	NA	NA	NA	NA	NA	NA	NA
751	NA	NA	NA	NA	NA	NA	NA	NA	NA	NA	NA	NA	NA	NA	NA	NA	0.310417	67.05	NA	NA	NA	NA	NA	NA	NA	NA	NA	NA	NA	NA	NA	NA	NA	NA	NA	NA	NA	NA	NA	NA	NA	NA	NA	NA	NA	NA	NA	NA	NA
752	NA	NA	NA	NA	NA	NA	NA	NA	NA	NA	NA	NA	NA	NA	NA	NA	0.365741	79	NA	NA	NA	NA	NA	NA	NA	NA	NA	NA	NA	NA	NA	NA	NA	NA	NA	NA	NA	NA	NA	NA	NA	NA	NA	NA	NA	NA	NA	NA	NA
753	NA	NA	NA	NA	NA	NA	NA	NA	NA	NA	NA	NA	NA	NA	NA	NA	0.277593	59.96	NA	NA	NA	NA	NA	NA	NA	NA	NA	NA	NA	NA	NA	NA	NA	NA	NA	NA	NA	NA	NA	NA	NA	NA	NA	NA	NA	NA	NA	NA	NA
754	NA	NA	NA	NA	NA	NA	NA	NA	NA	NA	NA	NA	NA	NA	NA	NA	0.0723611	15.63	NA	NA	NA	NA	NA	NA	NA	NA	NA	NA	NA	NA	NA	NA	NA	NA	NA	NA	NA	NA	NA	NA	NA	NA	NA	NA	NA	NA	NA	NA	NA
755	NA	NA	NA	NA	NA	NA	NA	NA	NA	NA	NA	NA	NA	NA	NA	NA	0.12125	26.19	NA	NA	NA	NA	NA	NA	NA	NA	NA	NA	NA	NA	NA	NA	NA	NA	NA	NA	NA	NA	NA	NA	NA	NA	NA	NA	NA	NA	NA	NA	NA
756	NA	NA	NA	NA	NA	NA	NA	NA	NA	NA	NA	NA	NA	NA	NA	NA	0.351667	75.96	NA	NA	NA	NA	NA	NA	NA	NA	NA	NA	NA	NA	NA	NA	NA	NA	NA	NA	NA	NA	NA	NA	NA	NA	NA	NA	NA	NA	NA	NA	NA
757	NA	NA	NA	NA	NA	NA	NA	NA	NA	NA	NA	NA	NA	NA	NA	NA	0.25625	55.35	NA	NA	NA	NA	NA	NA	NA	NA	NA	NA	NA	NA	NA	NA	NA	NA	NA	NA	NA	NA	NA	NA	NA	NA	NA	NA	NA	NA	NA	NA	NA
758	NA	NA	NA	NA	NA	NA	NA	NA	NA	NA	NA	NA	NA	NA	NA	NA	NA	NA	NA	NA	NA	NA	NA	NA	NA	NA	NA	NA	NA	NA	NA	NA	NA	NA	NA	NA	NA	NA	NA	NA	NA	NA	NA	NA	NA	NA	NA	NA	NA
759	NA	NA	NA	NA	NA	NA	NA	NA	NA	NA	NA	NA	NA	NA	NA	NA	NA	NA	NA	NA	NA	NA	NA	NA	NA	NA	NA	NA	NA	NA	NA	NA	NA	NA	NA	NA	NA	NA	NA	NA	NA	NA	NA	NA	NA	NA	NA	NA	NA
760	NA	NA	NA	NA	NA	NA	NA	NA	NA	NA	NA	NA	NA	NA	NA	NA	NA	NA	NA	NA	NA	NA	NA	NA	NA	NA	NA	NA	NA	NA	NA	NA	NA	NA	NA	NA	NA	NA	NA	NA	NA	NA	NA	NA	NA	NA	NA	NA	NA
Note: zero indicates that the herbicide concentration is below its detection limit, and NA indicates that the herbicide is not included in the article .
[truncated: 28 more columns]

## Sheet: Figure. 2
Source data. Figure. 2. The spatial distribution of the triazine herbicides and their derivatives in global bays and their equi-effective concentrations of atrazine between 1990 and 2022
	Triazines														Bay name	Date	Longitude	Latitude	Reference
ID	Ametryn (nM)	Atrazine (nM)	Prometon (nM)	Dipropetryn (nM)	Prometryn (nM)	Propazine (nM)	Simazine (nM)	Terbutryn (nM)	Cyanazine (nM)	Cybutryne (nM)	Desethylatrazine (DEA) (nM)	Desisopropylatrazine (DIA) (nM)	Sum concentrations of the twelve triazine herbicides (nM)	Sum equi-effective concentrations of the twelve triazine herbicides (nM)
1	0.172988	2.87307	0.119068	0.00926036	1.13256	0.138767	0.0061157	0.41014	NA	NA	0.0223971	0.0273662	4.91173	13.6705	North Yellow Sea and Bohai Sea	2018.04	121.01	36.0012	Terrestrial input of herbicides has significant impacts on phytoplankton and bacterioplankton communities in coastal waters
2	0.129145	2.1294	0.073309	0.00620114	0.800422	0.100957	0.00336038	0.320208	NA	NA	0.0129282	0.0184196	3.59435	12.0589	North Yellow Sea and Bohai Sea	2018.04	121.669	36.0005	Terrestrial input of herbicides has significant impacts on phytoplankton and bacterioplankton communities in coastal waters
3	0.0916199	1.60364	0.0312151	0.00148238	0.607858	0.079036	0.00121703	0.208162	NA	NA	0.00371885	0.010762	2.63872	10.4725	North Yellow Sea and Bohai Sea	2018.04	122.327	35.9966	Terrestrial input of herbicides has significant impacts on phytoplankton and bacterioplankton communities in coastal waters
4	0.0979803	1.41009	0.0377032	0.00352737	0.545218	0.0719051	0.00257632	0.176212	NA	NA	0.00503579	0.0120599	2.3623	10.1482	North Yellow Sea and Bohai Sea	2018.04	123	36.0021	Terrestrial input of herbicides has significant impacts on phytoplankton and bacterioplankton communities in coastal waters
5	0.074052	1.17794	0.0220405	0.0157105	0.429447	0.0587259	0.0017683	0.122224	NA	NA	0.00338173	0.00717701	1.91246	9.70201	North Yellow Sea and Bohai Sea	2018.04	123.999	36.0014	Terrestrial input of herbicides has significant impacts on phytoplankton and bacterioplankton communities in coastal waters
6	0.0576889	0.0255502	0.00976956	0.00364767	0.0363998	0.0138423	0.0010238	0.0671377	NA	NA	0.00166189	0.0038379	0.22056	8.33734	North Yellow Sea and Bohai Sea	2018.04	123.501	35.5013	Terrestrial input of herbicides has significant impacts on phytoplankton and bacterioplankton communities in coastal waters
7	0.0677517	1.16959	0.010109	0.00573568	0.503032	0.0671028	0.00195166	0.00402409	NA	NA	0.0018431	0.00589136	1.83703	9.28813	North Yellow Sea and Bohai Sea	2018.04	122.674	35.4983	Terrestrial input of herbicides has significant impacts on phytoplankton and bacterioplankton communities in coastal waters
8	0.0569509	0.744919	0.00501768	0.00420615	0.300536	0.0440509	0.00143512	0.0400042	NA	NA	0.0034521	0.00368731	1.20426	8.9692	North Yellow Sea and Bohai Sea	2018.04	121.665	35.5001	Terrestrial input of herbicides has significant impacts on phytoplankton and bacterioplankton communities in coastal waters
9	0.396324	0.958622	0.227415	0.0342808	0.246818	0.0379358	0.0071069	0.20965	NA	NA	0.0235553	0.0729409	2.21465	12.902	North Yellow Sea and Bohai Sea	2018.04	120.999	35.5013	Terrestrial input of herbicides has significant impacts on phytoplankton and bacterioplankton communities in coastal waters
10	0.401573	1.97581	0.209742	0.0779572	0.570356	0.0747668	0.00858171	0.34219	NA	NA	0.0159524	0.0740122	3.75094	14.5017	North Yellow Sea and Bohai Sea	2018.04	119.347	34.9995	Terrestrial input of herbicides has significant impacts on phytoplankton and bacterioplankton communities in coastal waters
11	0.113867	2.00931	0.069022	0.0263849	0.777749	0.0983761	0.0041731	0.312786	NA	NA	0.0140283	0.0153017	3.441	11.7233	North Yellow Sea and Bohai Sea	2018.04	120.999	34.9994	Terrestrial input of herbicides has significant impacts on phytoplankton and bacterioplankton communities in coastal waters
12	0.116086	1.58804	0.0599097	0.0193836	0.640357	0.0827355	0.00398054	0.227084	NA	NA	0.0101949	0.0157546	2.76353	10.9633	North Yellow Sea and Bohai Sea	2018.04	121.661	34.9992	Terrestrial input of herbicides has significant impacts on phytoplankton and bacterioplankton communities in coastal waters
13	0.0959676	1.54096	0.0234096	0.0214432	0.546978	0.0721055	0.00359498	0.18723	NA	NA	0.0033642	0.0116492	2.5067	10.3232	North Yellow Sea and Bohai Sea	2018.04	122.338	34.9995	Terrestrial input of herbicides has significant impacts on phytoplankton and bacterioplankton communities in coastal waters
14	0.0575207	0.786165	0.00528625	0.00924732	0.235738	0.0366744	0.00112827	0.016708	NA	NA	0.0035716	0.00380357	1.15584	8.93408	North Yellow Sea and Bohai Sea	2018.04	122.996	35.0004	Terrestrial input of herbicides has significant impacts on phytoplankton and bacterioplankton communities in coastal waters
15	0.0490428	0.500769	0.0012899	0.00637318	0.158028	0.027828	0.000648103	0.0257747	NA	NA	0.0057331	0.00207355	0.777561	8.67517	North Yellow Sea and Bohai Sea	2018.04	123.997	34.9999	Terrestrial input of herbicides has significant impacts on phytoplankton and bacterioplankton communities in coastal waters
16	0.138259	0.212838	0.0500648	0.0108021	0.0714352	0.0179705	0.0022709	0.0194783	NA	NA	0.00253562	0.0202794	0.545934	9.04813	North Yellow Sea and Bohai Sea	2018.04	124.001	34.0016	Terrestrial input of herbicides has significant impacts on phytoplankton and bacterioplankton communities in coastal waters
17	0.349251	0.484055	0.163661	0.0322467	0.140909	0.0258793	0.00681341	0.106965	NA	NA	0.00787065	0.0633352	1.38099	11.5457	North Yellow Sea and Bohai Sea	2018.04	122.661	34.005	Terrestrial input of herbicides has significant impacts on phytoplankton and bacterioplankton communities in coastal waters
18	0.302378	0.695489	0.162726	0.0258605	0.187657	0.031201	0.00504074	0.132241	NA	NA	0.0158554	0.0537701	1.61222	11.467	North Yellow Sea and Bohai Sea	2018.04	122	34.0027	Terrestrial input of herbicides has significant impacts on phytoplankton and bacterioplankton communities in coastal waters
19	0.0983671	1.25248	0.050268	0.00320559	0.424165	0.0581246	0.00424856	0.303501	NA	NA	0.00970841	0.0121388	2.21621	10.5166	North Yellow Sea and Bohai Sea	2018.04	121.401	34.0006	Terrestrial input of herbicides has significant impacts on phytoplankton and bacterioplankton communities in coastal waters
20	0.114227	0.180458	0.0460306	0.0152445	0.086544	0.0196904	0.00259193	0.00396064	NA	NA	0.00528809	0.0153754	0.489411	8.69242	North Yellow Sea and Bohai Sea	2018.04	123	33.0009	Terrestrial input of herbicides has significant impacts on phytoplankton and bacterioplankton communities in coastal waters
21	0.115675	0.0130771	0.0406494	0.00842032	0.059161	0.0164074	0.00206616	0.0355914	NA	NA	0.00299992	0.0156709	0.309719	8.63979	North Yellow Sea and Bohai Sea	2018.04	124.001	33.0035	Terrestrial input of herbicides has significant impacts on phytoplankton and bacterioplankton communities in coastal waters
22	0.0797096	0.262686	0.0306523	0.00604948	0.0898533	0.0200671	0.00183166	0.000429023	NA	NA	0.00562509	0.00833153	0.505235	8.36226	North Yellow Sea and Bohai Sea	2018.04	124.006	32.0117	Terrestrial input of herbicides has significant impacts on phytoplankton and bacterioplankton communities in coastal waters
23	0.127858	1.80053	0.0520627	0.0165605	0.724526	0.0923172	0.00536769	0.110736	NA	NA	0.00513978	0.0181568	2.95326	10.8573	North Yellow Sea and Bohai Sea	2018.04	121.35	31.5489	Terrestrial input of herbicides has significant impacts on phytoplankton and bacterioplankton communities in coastal waters
24	0.0640947	1.90804	0.037917	0.0113036	0.542425	0.0715872	0.00893558	0.012156	NA	NA	0.0111441	0.00514508	2.67274	10.0509	North Yellow Sea and Bohai Sea	2018.04	121.79	31.24	Terrestrial input of herbicides has significant impacts on phytoplankton and bacterioplankton communities in coastal waters
25	0.276067	0.914576	0.158879	0.0384153	0.219469	0.0348224	0.00425799	0.102717	NA	NA	0.0190842	0.048401	1.81669	11.3466	North Yellow Sea and Bohai Sea	2018.04	122.077	31.0489	Terrestrial input of herbicides has significant impacts on phytoplankton and bacterioplankton communities in coastal waters
26	0.0617199	0.85563	0.015818	0.00828979	0.225362	0.0354932	0.00236175	0.0177408	NA	NA	0.00322726	0.00466048	1.2303	9.00647	North Yellow Sea and Bohai Sea	2018.04	122.628	30.8456	Terrestrial input of herbicides has significant impacts on phytoplankton and bacterioplankton communities in coastal waters
27	0.17736	0.0569404	0.0756356	0.0147076	0.0535893	0.0159389	0.00385285	0.00758433	NA	NA	0.00522974	0.0282583	0.439097	9.25686	North Yellow Sea and Bohai Sea	2018.04	123.514	30.5839	Terrestrial input of herbicides has significant impacts on phytoplankton and bacterioplankton communities in coastal waters
28	0.40573	0.417336	0.198736	0.0330909	0.168493	0.0290193	0.00652351	0.150098	NA	NA	0.0110599	0.0748603	1.49495	12.1461	North Yellow Sea and Bohai Sea	2018.04	122.495	32.004	Terrestrial input of herbicides has significant impacts on phytoplankton and bacterioplankton communities in coastal waters
29	0.083953	1.84424	0.026918	0.00802997	0.741777	0.094281	0.00272646	0.0405665	NA	NA	0.0034611	0.00919745	2.85515	10.0834	North Yellow Sea and Bohai Sea	2018.04	122.962	36.465	Terrestrial input of herbicides has significant impacts on phytoplankton and bacterioplankton communities in coastal waters
30	0.0876201	2.16128	0.0370381	0.00855578	0.963531	0.119525	0.00294499	0.10869	NA	NA	0.00662767	0.00994577	3.50576	10.6511	North Yellow Sea and Bohai Sea	2018.04	122.596	36.8225	Terrestrial input of herbicides has significant impacts on phytoplankton and bacterioplankton communities in coastal waters
31	0.146677	2.67962	0.0777902	0.0143053	1.28756	0.156412	0.00258927	0.165785	NA	NA	0.0115007	0.0219971	4.56423	12.1732	North Yellow Sea and Bohai Sea	2018.04	122.648	36.9963	Terrestrial input of herbicides has significant impacts on phytoplankton and bacterioplankton communities in coastal waters
32	0.117574	1.87177	0.0537959	0.0101931	0.84217	0.10571	0.002082	0.0846159	NA	NA	0.00762306	0.0160583	3.1116	10.7147	North Yellow Sea and Bohai Sea	2018.04	123.173	37	Terrestrial input of herbicides has significant impacts on phytoplankton and bacterioplankton communities in coastal waters
33	0.113854	1.74853	0.0455482	0.0102126	0.745324	0.0946848	0.00184977	0.062699	NA	NA	0.00517249	0.0152992	2.84318	10.4627	North Yellow Sea and Bohai Sea	2018.04	124.001	36.9987	Terrestrial input of herbicides has significant impacts on phytoplankton and bacterioplankton communities in coastal waters
34	0.103121	1.41731	0.0407061	0.00771066	0.511426	0.0680583	0.00380351	0.0803458	NA	NA	0.00525443	0.013109	2.25084	9.78854	North Yellow Sea and Bohai Sea	2018.04	123.978	37.3944	Terrestrial input of herbicides has significant impacts on phytoplankton and bacterioplankton communities in coastal waters
35	0.124894	1.95708	0.060411	0.00946878	0.723725	0.0922261	0.0045689	0.159425	NA	NA	0.00881728	0.017552	3.15817	11.1674	North Yellow Sea and Bohai Sea	2018.04	123.372	37.4006	Terrestrial input of herbicides has significant impacts on phytoplankton and bacterioplankton communities in coastal waters
36	0.0886302	2.27328	0.0538938	0.0047693	1.00004	0.123682	0.0020304	0.139743	NA	NA	0.0128087	0.0101519	3.70904	10.8829	North Yellow Sea and Bohai Sea	2018.04	122.833	37.4001	Terrestrial input of herbicides has significant impacts on phytoplankton and bacterioplankton communities in coastal waters
37	0.0861736	1.71399	0.029005	0.0084264	0.67066	0.0861853	0.00330547	0.0267674	NA	NA	0.00385362	0.00965059	2.63802	9.90573	North Yellow Sea and Bohai Sea	2018.04	123.061	37.8929	Terrestrial input of herbicides has significant impacts on phytoplankton and bacterioplankton communities in coastal waters
38	0.0811014	1.42468	0.0238909	0.00771681	0.574496	0.0752381	0.00311309	0.00719685	NA	NA	0.00282606	0.00861554	2.20887	9.55408	North Yellow Sea and Bohai Sea	2018.04	122.482	38.4395	Terrestrial input of herbicides has significant impacts on phytoplankton and bacterioplankton communities in coastal waters
39	0.0967082	2.14817	0.0396264	0.00990016	0.870387	0.108922	0.00370502	0.0674139	NA	NA	0.00598779	0.0118003	3.36262	10.4842	North Yellow Sea and Bohai Sea	2018.04	123.719	38.7417	Terrestrial input of herbicides has significant impacts on phytoplankton and bacterioplankton communities in coastal waters
40	0.0679155	0.15849	0.0112942	0.00492942	0.048315	0.0151851	0.00167227	0.0521571	NA	NA	0.000418092	0.00592477	0.366301	8.41825	North Yellow Sea and Bohai Sea	2018.04	123.003	38.8621	Terrestrial input of herbicides has significant impacts on phytoplankton and bacterioplankton communities in coastal waters
41	0.0683857	0.184855	0.0118691	0.00488338	0.05278	0.0158468	0.00149478	0.0466133	NA	NA	0.000551422	0.00602073	0.393301	8.42579	North Yellow Sea and Bohai Sea	2018.04	122.738	38.222	Terrestrial input of herbicides has significant impacts on phytoplankton and bacterioplankton communities in coastal waters
42	0.0665961	0.184103	0.00997964	0.00474455	0.0475056	0.0152463	0.00155009	0.0531878	NA	NA	0.000156743	0.00565553	0.388726	8.4474	North Yellow Sea and Bohai Sea	2018.04	122.472	37.6929	Terrestrial input of herbicides has significant impacts on phytoplankton and bacterioplankton communities in coastal waters
43	0.170439	5.35792	0.190548	0.0457853	1.22058	0.148787	0.00400699	1.54298	NA	NA	0.049824	0.026846	8.75771	22.0666	North Yellow Sea and Bohai Sea	2018.04	121.99	37.9485	Terrestrial input of herbicides has significant impacts on phytoplankton and bacterioplankton communities in coastal waters
44	0.103954	1.55414	0.0469348	0.00717504	0.577518	0.0755822	0.00357228	0.10438	NA	NA	0.00745674	0.013279	2.49399	10.0157	North Yellow Sea and Bohai Sea	2018.04	122.032	38.7174	Terrestrial input of herbicides has significant impacts on phytoplankton and bacterioplankton communities in coastal waters
45	0.117932	3.22859	0.10461	0.0273997	0.695284	0.0889884	0.00301065	0.830426	NA	NA	0.0267346	0.0161314	5.13911	15.4484	North Yellow Sea and Bohai Sea	2018.04	121.326	38.4024	Terrestrial input of herbicides has significant impacts on phytoplankton and bacterioplankton communities in coastal waters
46	0.144573	2.7928	0.100485	0.040099	1.09947	0.135	0.00559659	0.488299	NA	NA	0.0204392	0.0215677	4.84832	13.6572	North Yellow Sea and Bohai Sea	2018.04	121.217	38.107	Terrestrial input of herbicides has significant impacts on phytoplankton and bacterioplankton communities in coastal waters
47	0.152833	2.96771	0.102403	0.00708581	1.04347	0.128625	0.00479423	0.345534	NA	NA	0.0196934	0.0232534	4.79541	13.2708	North Yellow Sea and Bohai Sea	2018.04	121.163	37.9086	Terrestrial input of herbicides has significant impacts on phytoplankton and bacterioplankton communities in coastal waters
48	0.294044	6.24366	0.250704	0.0132029	2.34905	0.277251	0.00876314	0.917136	NA	NA	0.0505372	0.0520693	10.4564	20.8081	North Yellow Sea and Bohai Sea	2018.04	120.189	38.3406	Terrestrial input of herbicides has significant impacts on phytoplankton and bacterioplankton communities in coastal waters
49	0.0953821	7.85747	0.139532	0.0069213	2.60292	0.30615	0.0121994	0.80623	NA	NA	0.043924	0.0115297	11.8823	19.5784	North Yellow Sea and Bohai Sea	2018.04	119.347	38.3168	Terrestrial input of herbicides has significant impacts on phytoplankton and bacterioplankton communities in coastal waters
50	0.129086	4.86849	0.127216	0.00606435	1.32029	0.160139	0.0159135	0.621281	NA	NA	0.0332808	0.0184075	7.30017	16.2029	North Yellow Sea and Bohai Sea	2018.04	118.994	38.3229	Terrestrial input of herbicides has significant impacts on phytoplankton and bacterioplankton communities in coastal waters
51	0.119111	4.66314	0.107157	0.011805	1.38361	0.167347	0.012847	0.496734	NA	NA	0.0274861	0.016372	7.00562	15.2923	North Yellow Sea and Bohai Sea	2018.04	118.985	38.6831	Terrestrial input of herbicides has significant impacts on phytoplankton and bacterioplankton communities in coastal waters
52	0.13615	4.20084	0.10398	0.0166189	1.31293	0.1593	0.00958823	0.425047	NA	NA	0.0232563	0.019849	6.40756	14.6921	North Yellow Sea and Bohai Sea	2018.04	118.984	38.9483	Terrestrial input of herbicides has significant impacts on phytoplankton and bacterioplankton communities in coastal waters
53	0.132507	3.76217	0.0887533	0.00340525	1.1406	0.139683	0.00606012	0.340753	NA	NA	0.0181583	0.0191056	5.6512	13.8307	North Yellow Sea and Bohai Sea	2018.04	120.069	39.1839	Terrestrial input of herbicides has significant impacts on phytoplankton and bacterioplankton communities in coastal waters
54	0.0845175	3.66056	0.0741341	0.034546	1.05287	0.129696	0.00441	0.67199	NA	NA	0.021178	0.00931265	5.74321	14.6505	North Yellow Sea and Bohai Sea	2018.04	120.607	39.0605	Terrestrial input of herbicides has significant impacts on phytoplankton and bacterioplankton communities in coastal waters
55	0.0818856	3.46286	0.0678125	0.0321125	0.970558	0.120325	0.00421868	0.610765	NA	NA	0.0192608	0.00877556	5.37857	14.1524	North Yellow Sea and Bohai Sea	2018.04	120.804	38.9983	Terrestrial input of herbicides has significant impacts on phytoplankton and bacterioplankton communities in coastal waters
56	0.113131	3.777	0.0810871	0.00737593	1.18073	0.144251	0.00397567	0.313025	NA	NA	0.018712	0.0151516	5.65444	13.4961	North Yellow Sea and Bohai Sea	2018.04	120.839	39.2816	Terrestrial input of herbicides has significant impacts on phytoplankton and bacterioplankton communities in coastal waters
57	0.0887205	3.31613	0.223156	0.00518569	1.09333	0.134301	0.00436852	0.625378	NA	NA	0.0766652	0.0101703	5.5774	14.1878	North Yellow Sea and Bohai Sea	2018.04	120.617	39.6226	Terrestrial input of herbicides has significant impacts on phytoplankton and bacterioplankton communities in coastal waters
58	0.0887205	3.3095	0.223156	0.00518569	1.16333	0.14227	0.00436852	0.625378	NA	NA	0.0766652	0.0101703	5.64874	14.1837	North Yellow Sea and Bohai Sea	2018.04	119.893	39.0465	Terrestrial input of herbicides has significant impacts on phytoplankton and bacterioplankton communities in coastal waters
59	0.428859	2.6643	0.287902	0.0159579	0.757604	0.0960828	0.00537557	0.634614	NA	NA	0.040593	0.0795802	5.01087	16.8965	North Yellow Sea and Bohai Sea	2018.04	119.399	38.6531	Terrestrial input of herbicides has significant impacts on phytoplankton and bacterioplankton communities in coastal waters
60	0.138519	6.28605	0.146702	0.00783419	1.88587	0.224523	0.0121855	0.745001	NA	NA	0.0389561	0.0203324	9.50598	18.3541	North Yellow Sea and Bohai Sea	2018.04	119.036	38.2229	Terrestrial input of herbicides has significant impacts on phytoplankton and bacterioplankton communities in coastal waters
61	0.346516	2.66841	0.219058	0.0116279	0.716272	0.0913776	0.00404459	0.483577	NA	NA	0.0292616	0.062777	4.63292	15.4161	North Yellow Sea and Bohai Sea	2018.04	119.187	38.0512	Terrestrial input of herbicides has significant impacts on phytoplankton and bacterioplankton communities in coastal waters
62	0.123142	7.26157	0.411063	0.00652506	2.40453	0.283566	0.00569407	1.41042	NA	NA	0.14145	0.0171945	12.0652	23.1566	North Yellow Sea and Bohai Sea	2018.04	119.446	37.7597	Terrestrial input of herbicides has significant impacts on phytoplankton and bacterioplankton communities in coastal waters
63	0.0825357	4.32393	0.0772465	0.0357982	1.178	0.14394	0.00405532	0.764669	NA	NA	0.0227051	0.00890822	6.64178	15.7774	North Yellow Sea and Bohai Sea	2018.04	119.909	37.7571	Terrestrial input of herbicides has significant impacts on phytoplankton and bacterioplankton communities in coastal waters
64	0.133579	4.15293	0.127083	0.0337975	0.877637	0.109747	0.0033684	1.07776	NA	NA	0.0324315	0.0193243	6.56766	17.8477	North Yellow Sea and Bohai Sea	2018.04	120.321	37.9397	Terrestrial input of herbicides has significant impacts on phytoplankton and bacterioplankton communities in coastal waters
65	0.105413	1.09753	0.036346	0.005134	1.13256	0.035267	0.0061157	0.354671	NA	NA	0.014421	0.013362	2.80082	10.588	North Yellow Sea and Bohai Sea	2017.09	121.01	36.0012	Environmental risk assessment of triazine herbicides in the Bohai Sea and the Yellow Sea and their toxicity to phytoplankton at environmental concentrations
66	0.0819364	0.823679	0.0245296	0.00344721	0.800422	0.0238284	0.00336038	0.2937	NA	NA	0.0093817	0.009489	2.07377	10.0432	North Yellow Sea and Bohai Sea	2017.09	121.669	36.0005	Environmental risk assessment of triazine herbicides in the Bohai Sea and the Yellow Sea and their toxicity to phytoplankton at environmental concentrations
67	0.062853	0.608894	0.0201335	0.000697067	0.607858	0.017672	0.00121703	0.217737	NA	NA	0.00448049	0.00617402	1.54772	9.50644	North Yellow Sea and Bohai Sea	2017.09	122.327	35.9966	Environmental risk assessment of triazine herbicides in the Bohai Sea and the Yellow Sea and their toxicity to phytoplankton at environmental concentrations
68	0.0586055	0.559081	0.0192291	0.0019004	0.545218	0.0170261	0.00257632	0.196076	NA	NA	0.00518137	0.00673589	1.41163	9.36775	North Yellow Sea and Bohai Sea	2017.09	123	36.0021	Environmental risk assessment of triazine herbicides in the Bohai Sea and the Yellow Sea and their toxicity to phytoplankton at environmental concentrations
69	0.0448811	0.493411	0.0155306	0.0159499	0.429447	0.0035179	0.0017683	0.159474	NA	NA	0.00430108	0.00462208	1.1729	9.15326	North Yellow Sea and Bohai Sea	2017.09	123.999	36.0014	Environmental risk assessment of triazine herbicides in the Bohai Sea and the Yellow Sea and their toxicity to phytoplankton at environmental concentrations
70	0.00545087	0.179712	0.00334948	0.00226115	0.0363998	0.00225889	0.0010238	0.0310931	NA	NA	0.00161688	0.00317658	0.266343	8.36727	North Yellow Sea and Bohai Sea	2017.09	123.501	35.5013	Environmental risk assessment of triazine herbicides in the Bohai Sea and the Yellow Sea and their toxicity to phytoplankton at environmental concentrations
71	0.0438139	0.474467	0.0107083	0.0042152	0.503032	0.00289221	0.00195166	0.0793384	NA	NA	0.00260645	0.00406553	1.12709	8.83143	North Yellow Sea and Bohai Sea	2017.09	122.674	35.4983	Environmental risk assessment of triazine herbicides in the Bohai Sea and the Yellow Sea and their toxicity to phytoplankton at environmental concentrations
72	0.0360128	0.323476	0.00720416	0.0028236	0.300536	0.00238848	0.00143512	0.0494887	NA	NA	0.00144853	0.00311139	0.727925	8.57378	North Yellow Sea and Bohai Sea	2017.09	121.665	35.5001	Environmental risk assessment of triazine herbicides in the Bohai Sea and the Yellow Sea and their toxicity to phytoplankton at environmental concentrations
73	0.0524645	0.622097	0.00530826	0.0305147	0.246818	0.0119646	0.0071069	0.218746	NA	NA	0.0150374	0.0330913	1.24315	9.52199	North Yellow Sea and Bohai Sea	2017.09	120.999	35.5013	Environmental risk assessment of triazine herbicides in the Bohai Sea and the Yellow Sea and their toxicity to phytoplankton at environmental concentrations
74	0.0828557	0.937128	0.0295748	0.0552023	0.570356	0.00422419	0.00858171	0.308603	NA	NA	0.0109912	0.0335551	2.04107	10.2173	North Yellow Sea and Bohai Sea	2017.09	119.347	34.9995	Environmental risk assessment of triazine herbicides in the Bohai Sea and the Yellow Sea and their toxicity to phytoplankton at environmental concentrations
75	0.0678043	0.773783	0.0279012	0.0265561	0.777749	0.00613895	0.0041731	0.288668	NA	NA	0.00996717	0.00813928	1.99088	9.9692	North Yellow Sea and Bohai Sea	2017.09	120.999	34.9994	Environmental risk assessment of triazine herbicides in the Bohai Sea and the Yellow Sea and their toxicity to phytoplankton at environmental concentrations
76	0.0631783	0.591229	0.0229987	0.0036063	0.640357	0.020413	0.00398054	0.230565	NA	NA	0.00792706	0.00833532	1.59259	9.54256	North Yellow Sea and Bohai Sea	2017.09	121.661	34.9992	Environmental risk assessment of triazine herbicides in the Bohai Sea and the Yellow Sea and their toxicity to phytoplankton at environmental concentrations
77	0.0542847	0.594314	0.0204349	0.0214181	0.546978	0.00515346	0.00359498	0.203546	NA	NA	0.00687174	0.00655809	1.46315	9.43187	North Yellow Sea and Bohai Sea	2017.09	122.338	34.9995	Environmental risk assessment of triazine herbicides in the Bohai Sea and the Yellow Sea and their toxicity to phytoplankton at environmental concentrations
78	0.03076	0.327114	0.00913376	0.00890166	0.235738	0.00255722	0.00112827	0.0879376	NA	NA	0.00207184	0.00316172	0.708504	8.71331	North Yellow Sea and Bohai Sea	2017.09	122.996	35.0004	Environmental risk assessment of triazine herbicides in the Bohai Sea and the Yellow Sea and their toxicity to phytoplankton at environmental concentrations
79	0.0249653	0.2604	0.00640865	0.00588904	0.158028	0.00200833	0.000648103	0.0591358	NA	NA	0.000988343	0.00241279	0.520885	8.54312	North Yellow Sea and Bohai Sea	2017.09	123.997	34.9999	Environmental risk assessment of triazine herbicides in the Bohai Sea and the Yellow Sea and their toxicity to phytoplankton at environmental concentrations
80	0.0205699	0.262527	0.00234617	0.00913514	0.0714352	0.00425037	0.0022709	0.0634045	NA	NA	0.00385078	0.0102941	0.450084	8.56045	North Yellow Sea and Bohai Sea	2017.09	124.001	34.0016	Environmental risk assessment of triazine herbicides in the Bohai Sea and the Yellow Sea and their toxicity to phytoplankton at environmental concentrations
81	0.0379746	0.443718	0.0140442	0.0392524	0.140909	0.000706295	0.00681341	0.149129	NA	NA	0.00669008	0.028933	0.86817	9.06213	North Yellow Sea and Bohai Sea	2017.09	122.661	34.005	Environmental risk assessment of triazine herbicides in the Bohai Sea and the Yellow Sea and their toxicity to phytoplankton at environmental concentrations
82	0.044923	0.489519	0.0036209	0.023352	0.187657	0.0086932	0.00504074	0.166265	NA	NA	0.0109395	0.0247922	0.964803	9.17632	North Yellow Sea and Bohai Sea	2017.09	122	34.0027	Environmental risk assessment of triazine herbicides in the Bohai Sea and the Yellow Sea and their toxicity to phytoplankton at environmental concentrations
83	0.0423474	0.542848	0.018065	0.00397223	0.424165	0.0063224	0.00424856	0.282374	NA	NA	0.00766813	0.00677006	1.33878	9.70819	North Yellow Sea and Bohai Sea	2017.09	121.401	34.0006	Environmental risk assessment of triazine herbicides in the Bohai Sea and the Yellow Sea and their toxicity to phytoplankton at environmental concentrations
84	0.0123007	0.18965	0.00531564	0.01274	0.086544	0.00615033	0.00259193	0.0792953	NA	NA	0.00531564	0.00817115	0.408075	8.54442	North Yellow Sea and Bohai Sea	2017.09	123	33.0009	Environmental risk assessment of triazine herbicides in the Bohai Sea and the Yellow Sea and their toxicity to phytoplankton at environmental concentrations
85	0.00754148	0.132578	0.00168736	0.00716268	0.059161	0.00327142	0.00206616	0.0524804	NA	NA	0.00409788	0.00829907	0.278346	8.39228	North Yellow Sea and Bohai Sea	2017.09	124.001	33.0035	Environmental risk assessment of triazine herbicides in the Bohai Sea and the Yellow Sea and their toxicity to phytoplankton at environmental concentrations
86	0.0109221	0.159524	0.00556283	0.00471484	0.0898533	0.00278141	0.00183166	0.0763193	NA	NA	0.00549499	0.00512187	0.362127	8.50312	North Yellow Sea and Bohai Sea	2017.09	124.006	32.0117	Environmental risk assessment of triazine herbicides in the Bohai Sea and the Yellow Sea and their toxicity to phytoplankton at environmental concentrations
87	0.0752168	0.726883	0.0163255	0.0115345	0.724526	0.00898646	0.00536769	0.151685	NA	NA	0.00523671	0.00937526	1.73514	9.35954	North Yellow Sea and Bohai Sea	2017.09	121.35	31.5489	Environmental risk assessment of triazine herbicides in the Bohai Sea and the Yellow Sea and their toxicity to phytoplankton at environmental concentrations
88	0.0784246	0.79213	0.0173459	0.00728242	0.542425	0.00672449	0.00893558	0.0683688	NA	NA	0.00843219	0.00374246	1.53381	9.11079	North Yellow Sea and Bohai Sea	2017.09	121.79	31.24	Environmental risk assessment of triazine herbicides in the Bohai Sea and the Yellow Sea and their toxicity to phytoplankton at environmental concentrations
89	0.0537765	0.516204	0.00514797	0.034768	0.219469	0.0128346	0.00425799	0.146249	NA	NA	0.0126579	0.022468	1.02783	9.12511	North Yellow Sea and Bohai Sea	2017.09	122.077	31.0489	Environmental risk assessment of triazine herbicides in the Bohai Sea and the Yellow Sea and their toxicity to phytoplankton at environmental concentrations
90	0.0410987	0.379297	0.0113875	0.00674383	0.225362	0.00352852	0.00236175	0.0645825	NA	NA	0.00421887	0.00353268	0.742113	8.68178	North Yellow Sea and Bohai Sea	2017.09	122.628	30.8456	Environmental risk assessment of triazine herbicides in the Bohai Sea and the Yellow Sea and their toxicity to phytoplankton at environmental concentrations
91	0.0227492	0.160623	0.00328446	0.0118457	0.0535893	0.00637935	0.00385285	0.0714682	NA	NA	0.00528459	0.0137482	0.352825	8.48747	North Yellow Sea and Bohai Sea	2017.09	123.514	30.5839	Environmental risk assessment of triazine herbicides in the Bohai Sea and the Yellow Sea and their toxicity to phytoplankton at environmental concentrations
92	0.0346678	0.443412	0.0160292	0.0410049	0.168493	0.0042262	0.00652351	0.178371	NA	NA	0.00838736	0.0339222	0.935037	9.17807	North Yellow Sea and Bohai Sea	2017.09	122.495	32.004	Environmental risk assessment of triazine herbicides in the Bohai Sea and the Yellow Sea and their toxicity to phytoplankton at environmental concentrations
93	0.0711329	0.718211	0.0129645	0.00630261	0.741777	0.0036478	0.00272646	0.104113	NA	NA	0.00434332	0.00549673	1.67071	9.16838	North Yellow Sea and Bohai Sea	2017.09	122.962	36.465	Environmental risk assessment of triazine herbicides in the Bohai Sea and the Yellow Sea and their toxicity to phytoplankton at environmental concentrations
94	0.0821132	0.775952	0.0185707	0.00703332	0.963531	0.00356863	0.00294499	0.150298	NA	NA	0.00602856	0.00582068	2.01586	9.40485	North Yellow Sea and Bohai Sea	2017.09	122.596	36.8225	Environmental risk assessment of triazine herbicides in the Bohai Sea and the Yellow Sea and their toxicity to phytoplankton at environmental concentrations
95	0.0921125	0.949798	0.0204961	0.0127833	1.28756	0.00494328	0.00258927	0.189007	NA	NA	0.008622	0.0110377	2.57895	9.73637	North Yellow Sea and Bohai Sea	2017.09	122.648	36.9963	Environmental risk assessment of triazine herbicides in the Bohai Sea and the Yellow Sea and their toxicity to phytoplankton at environmental concentrations
96	0.0723496	0.706424	0.0130472	0.00919551	0.84217	0.00343531	0.002082	0.133977	NA	NA	0.00655831	0.00846681	1.79771	9.27092	North Yellow Sea and Bohai Sea	2017.09	123.173	37	Environmental risk assessment of triazine herbicides in the Bohai Sea and the Yellow Sea and their toxicity to phytoplankton at environmental concentrations
97	0.0646253	0.664295	0.0121883	0.00896588	0.745324	0.00368916	0.00184977	0.119118	NA	NA	0.00525412	0.00813817	1.63345	9.17106	North Yellow Sea and Bohai Sea	2017.09	124.001	36.9987	Environmental risk assessment of triazine herbicides in the Bohai Sea and the Yellow Sea and their toxicity to phytoplankton at environmental concentrations
98	0.0457264	0.602321	0.0112964	0.00878739	0.511426	0.000767329	0.00380351	0.131082	NA	NA	0.00529773	0.00719005	1.3277	9.15234	North Yellow Sea and Bohai Sea	2017.09	123.978	37.3944	Environmental risk assessment of triazine herbicides in the Bohai Sea and the Yellow Sea and their toxicity to phytoplankton at environmental concentrations
99	0.0637278	0.800651	0.014933	0.0117223	0.723725	1.10527e-05	0.0045689	0.184695	NA	NA	0.00719387	0.00911344	1.82034	9.56326	North Yellow Sea and Bohai Sea	2017.09	123.372	37.4006	Environmental risk assessment of triazine herbicides in the Bohai Sea and the Yellow Sea and their toxicity to phytoplankton at environmental concentrations
100	0.0770101	0.811325	0.0200139	0.00590991	1.00004	0.0003465	0.0020304	0.171351	NA	NA	0.00931808	0.00590991	2.10326	9.52341	North Yellow Sea and Bohai Sea	2017.09	122.833	37.4001	Environmental risk assessment of triazine herbicides in the Bohai Sea and the Yellow Sea and their toxicity to phytoplankton at environmental concentrations
101	0.0649719	0.661358	0.0124374	0.00641859	0.67066	0.00402304	0.00330547	0.0947576	NA	NA	0.00455222	0.0056929	1.52818	9.07625	North Yellow Sea and Bohai Sea	2017.09	123.061	37.8929	Environmental risk assessment of triazine herbicides in the Bohai Sea and the Yellow Sea and their toxicity to phytoplankton at environmental concentrations
102	0.0559911	0.584435	0.0110185	0.00574702	0.574496	0.00381533	0.00311309	0.0814894	NA	NA	0.00400535	0.00524482	1.32936	8.94995	North Yellow Sea and Bohai Sea	2017.09	122.482	38.4395	Environmental risk assessment of triazine herbicides in the Bohai Sea and the Yellow Sea and their toxicity to phytoplankton at environmental concentrations
103	0.0836242	0.82112	0.0153843	0.0078134	0.870387	0.00445445	0.00370502	0.122315	NA	NA	0.00568802	0.00662351	1.94111	9.34129	North Yellow Sea and Bohai Sea	2017.09	123.719	38.7417	Environmental risk assessment of triazine herbicides in the Bohai Sea and the Yellow Sea and their toxicity to phytoplankton at environmental concentrations
104	0.00710808	0.197807	0.00431019	0.0032502	0.048315	0.00285812	0.00167227	0.0412494	NA	NA	0.00272384	0.00407999	0.313374	8.41906	North Yellow Sea and Bohai Sea	2017.09	123.003	38.8621	Environmental risk assessment of triazine herbicides in the Bohai Sea and the Yellow Sea and their toxicity to phytoplankton at environmental concentrations
105	0.00745243	0.204798	0.00437475	0.0032738	0.05278	0.00277748	0.00149478	0.0450079	NA	NA	0.0027948	0.00412153	0.328876	8.43871	North Yellow Sea and Bohai Sea	2017.09	122.738	38.222	Environmental risk assessment of triazine herbicides in the Bohai Sea and the Yellow Sea and their toxicity to phytoplankton at environmental concentrations
106	0.0069441	0.196617	0.00419003	0.00311853	0.0475056	0.00276071	0.00155009	0.0405507	NA	NA	0.00258475	0.00396343	0.309785	8.41551	North Yellow Sea and Bohai Sea	2017.09	122.472	37.6929	Environmental risk assessment of triazine herbicides in the Bohai Sea and the Yellow Sea and their toxicity to phytoplankton at environmental concentrations
107	0.268967	2.0618	0.0941432	0.00539958	1.22058	0.0513356	0.00400699	1.1227	NA	NA	0.0290175	0.0131368	4.87108	17.2778	North Yellow Sea and Bohai Sea	2017.09	121.99	37.9485	Environmental risk assessment of triazine herbicides in the Bohai Sea and the Yellow Sea and their toxicity to phytoplankton at environmental concentrations
108	0.0508454	0.625069	0.0119076	0.00889101	0.577518	0.0021672	0.00357228	0.147376	NA	NA	0.00646979	0.00726363	1.44108	9.2388	North Yellow Sea and Bohai Sea	2017.09	122.032	38.7174	Environmental risk assessment of triazine herbicides in the Bohai Sea and the Yellow Sea and their toxicity to phytoplankton at environmental concentrations
109	0.154013	1.22741	0.0545744	0.00372686	0.695284	0.0302257	0.00301065	0.639611	NA	NA	0.0167294	0.00849842	2.83308	12.8848	North Yellow Sea and Bohai Sea	2017.09	121.326	38.4024	Environmental risk assessment of triazine herbicides in the Bohai Sea and the Yellow Sea and their toxicity to phytoplankton at environmental concentrations
110	0.095248	1.06862	0.038805	0.0416666	1.09947	0.00802237	0.00559659	0.40766	NA	NA	0.013379	0.0108518	2.78931	10.7911	North Yellow Sea and Bohai Sea	2017.09	121.217	38.107	Environmental risk assessment of triazine herbicides in the Bohai Sea and the Yellow Sea and their toxicity to phytoplankton at environmental concentrations
111	0.104503	1.14674	0.0363068	0.00608705	1.04347	0.00269339	0.00479423	0.310871	NA	NA	0.0129821	0.0115816	2.68003	10.4403	North Yellow Sea and Bohai Sea	2017.09	121.163	37.9086	Environmental risk assessment of triazine herbicides in the Bohai Sea and the Yellow Sea and their toxicity to phytoplankton at environmental concentrations
112	0.233422	2.3525	0.0797656	0.0123308	2.34905	0.00402964	0.00876314	0.698397	NA	NA	0.0293971	0.024056	5.79171	15.0742	North Yellow Sea and Bohai Sea	2017.09	120.189	38.3406	Environmental risk assessment of triazine herbicides in the Bohai Sea and the Yellow Sea and their toxicity to phytoplankton at environmental concentrations
113	0.438219	2.5546	0.195117	0.00783722	2.60292	0.000739361	0.0121994	0.623207	NA	NA	0.0258776	0.00650637	6.46722	16.6496	North Yellow Sea and Bohai Sea	2017.09	119.347	38.3168	Environmental risk assessment of triazine herbicides in the Bohai Sea and the Yellow Sea and their toxicity to phytoplankton at environmental concentrations
114	0.207759	1.8548	0.114167	0.00160742	1.32029	0.00590727	0.0159135	0.497818	NA	NA	0.0202133	0.00948378	4.04797	13.3643	North Yellow Sea and Bohai Sea	2017.09	118.994	38.3229	Environmental risk assessment of triazine herbicides in the Bohai Sea and the Yellow Sea and their toxicity to phytoplankton at environmental concentrations
115	0.210858	1.71491	0.098494	0.0106869	1.38361	0.00394128	0.012847	0.413379	NA	NA	0.0171294	0.00860259	3.87446	12.8661	North Yellow Sea and Bohai Sea	2017.09	118.985	38.6831	Environmental risk assessment of triazine herbicides in the Bohai Sea and the Yellow Sea and their toxicity to phytoplankton at environmental concentrations
116	0.187088	1.59727	0.0768003	0.0205934	1.31293	0.0065321	0.00958823	0.364778	NA	NA	0.0148783	0.0101078	3.60056	12.3062	North Yellow Sea and Bohai Sea	2017.09	118.984	38.9483	Environmental risk assessment of triazine herbicides in the Bohai Sea and the Yellow Sea and their toxicity to phytoplankton at environmental concentrations
117	0.15864	1.40891	0.0645964	0.00421964	1.1406	0.0428163	0.00606012	0.307629	NA	NA	0.0121651	0.00978597	3.15543	11.5903	North Yellow Sea and Bohai Sea	2017.09	120.069	39.1839	Environmental risk assessment of triazine herbicides in the Bohai Sea and the Yellow Sea and their toxicity to phytoplankton at environmental concentrations
118	0.205201	1.32883	0.0733795	0.0197232	1.05287	0.0230847	0.00441	0.532197	NA	NA	0.0137722	0.0055466	3.25901	12.9743	North Yellow Sea and Bohai Sea	2017.09	120.607	39.0605	Environmental risk assessment of triazine herbicides in the Bohai Sea and the Yellow Sea and their toxicity to phytoplankton at environmental concentrations
119	0.189321	1.23463	0.0678306	0.0183148	0.970558	0.0214776	0.00421868	0.490688	NA	NA	0.0127519	0.0053141	3.0151	12.5347	North Yellow Sea and Bohai Sea	2017.09	120.804	38.9983	Environmental risk assessment of triazine herbicides in the Bohai Sea and the Yellow Sea and their toxicity to phytoplankton at environmental concentrations
120	0.141198	1.49928	0.0613565	0.00692668	1.18073	0.00221326	0.00397567	0.28883	NA	NA	0.0124598	0.0080743	3.20505	11.4128	North Yellow Sea and Bohai Sea	2017.09	120.839	39.2816	Environmental risk assessment of triazine herbicides in the Bohai Sea and the Yellow Sea and their toxicity to phytoplankton at environmental concentrations
121	0.225709	1.22907	0.0514388	0.00294728	1.09333	0.00347861	0.00436852	0.500595	NA	NA	0.0433024	0.00591789	3.16015	12.9146	North Yellow Sea and Bohai Sea	2017.09	120.617	39.6226	Environmental risk assessment of triazine herbicides in the Bohai Sea and the Yellow Sea and their toxicity to phytoplankton at environmental concentrations
122	0.230328	1.16867	0.0514388	0.00294728	1.16333	0.00347861	0.00436852	0.500595	NA	NA	0.0433024	0.00591789	3.17437	12.8968	North Yellow Sea and Bohai Sea	2017.09	119.893	39.0465	Environmental risk assessment of triazine herbicides in the Bohai Sea and the Yellow Sea and their toxicity to phytoplankton at environmental concentrations
123	0.177249	1.21931	0.111654	0.0197633	0.757604	1.10527e-05	0.00537557	0.506857	NA	NA	0.0241049	0.0359654	2.8579	12.4751	North Yellow Sea and Bohai Sea	2017.09	119.399	38.6531	Environmental risk assessment of triazine herbicides in the Bohai Sea and the Yellow Sea and their toxicity to phytoplankton at environmental concentrations
124	0.303988	2.1531	0.165032	0.00702698	1.88587	0.00268081	0.0121855	0.581696	NA	NA	0.0232337	0.0103171	5.14513	14.9238	North Yellow Sea and Bohai Sea	2017.09	119.036	38.2229	Environmental risk assessment of triazine herbicides in the Bohai Sea and the Yellow Sea and their toxicity to phytoplankton at environmental concentrations
125	0.141434	1.09204	0.0970702	0.0144089	0.716272	0.0017453	0.00404459	0.404459	NA	NA	0.0180743	0.0286913	2.51824	11.5125	North Yellow Sea and Bohai Sea	2017.09	119.187	38.0512	Environmental risk assessment of triazine herbicides in the Bohai Sea and the Yellow Sea and their toxicity to phytoplankton at environmental concentrations
126	0.463877	2.50072	0.103177	0.00417565	2.40453	0.00390993	0.00569407	1.03283	NA	NA	0.077781	0.00895867	6.60565	18.809	North Yellow Sea and Bohai Sea	2017.09	119.446	37.7597	Environmental risk assessment of triazine herbicides in the Bohai Sea and the Yellow Sea and their toxicity to phytoplankton at environmental concentrations
127	0.228912	1.56151	0.0813199	0.0193517	1.178	0.0250078	0.00405532	0.59503	NA	NA	0.0145849	0.00537152	3.71315	13.7251	North Yellow Sea and Bohai Sea	2017.09	119.909	37.7571	Environmental risk assessment of triazine herbicides in the Bohai Sea and the Yellow Sea and their toxicity to phytoplankton at environmental concentrations
128	0.193739	1.61375	0.0680979	0.00454734	0.877637	0.0373331	0.0033684	0.807294	NA	NA	0.0197613	0.00988065	3.6354	14.4975	North Yellow Sea and Bohai Sea	2017.09	120.321	37.9397	Environmental risk assessment of triazine herbicides in the Bohai Sea and the Yellow Sea and their toxicity to phytoplankton at environmental concentrations
129	NA	NA	NA	NA	NA	NA	NA	NA	NA	0.0859253	NA	NA	0.0859253	1.01069	Napoli gulf	2004.10	14.0826	40.791	Assessment of the Potential Ecological Risks Posed by Antifouling Booster Biocides to the Marine Ecosystem of the Gulf of Napoli (Italy)
130	NA	NA	NA	NA	NA	NA	NA	NA	NA	0.0171851	NA	NA	0.0171851	0	Napoli gulf	2005.03	14.0826	40.791	Assessment of the Potential Ecological Risks Posed by Antifouling Booster Biocides to the Marine Ecosystem of the Gulf of Napoli (Italy)
131	NA	NA	NA	NA	NA	NA	NA	NA	NA	0.226843	NA	NA	0.226843	3.71109	Napoli gulf	2005.05	14.0826	40.791	Assessment of the Potential Ecological Risks Posed by Antifouling Booster Biocides to the Marine Ecosystem of the Gulf of Napoli (Italy)
132	NA	NA	NA	NA	NA	NA	NA	NA	NA	0.366042	NA	NA	0.366042	6.74158	Napoli gulf	2005.06	14.0826	40.791	Assessment of the Potential Ecological Risks Posed by Antifouling Booster Biocides to the Marine Ecosystem of the Gulf of Napoli (Italy)
133	NA	NA	NA	NA	NA	NA	NA	NA	NA	0.190755	NA	NA	0.190755	2.97514	Napoli gulf	2005.07	14.0826	40.791	Assessment of the Potential Ecological Risks Posed by Antifouling Booster Biocides to the Marine Ecosystem of the Gulf of Napoli (Italy)
134	NA	NA	NA	NA	NA	NA	NA	NA	NA	0.0687403	NA	NA	0.0687403	0.723682	Napoli gulf	2005.09	14.0826	40.791	Assessment of the Potential Ecological Risks Posed by Antifouling Booster Biocides to the Marine Ecosystem of the Gulf of Napoli (Italy)
135	NA	NA	NA	NA	NA	NA	NA	NA	NA	0.0395257	NA	NA	0.0395257	0.274141	Napoli gulf	2005.10	14.0826	40.791	Assessment of the Potential Ecological Risks Posed by Antifouling Booster Biocides to the Marine Ecosystem of the Gulf of Napoli (Italy)
136	NA	NA	NA	NA	NA	NA	NA	NA	NA	0.0257776	NA	NA	0.0257776	0.0887539	Napoli gulf	2005.11	14.0826	40.791	Assessment of the Potential Ecological Risks Posed by Antifouling Booster Biocides to the Marine Ecosystem of the Gulf of Napoli (Italy)
137	NA	NA	NA	NA	NA	NA	NA	NA	NA	0.0360887	NA	NA	0.0360887	0.225636	Napoli gulf	2004.10	14.0759	40.8184	Assessment of the Potential Ecological Risks Posed by Antifouling Booster Biocides to the Marine Ecosystem of the Gulf of Napoli (Italy)
138	NA	NA	NA	NA	NA	NA	NA	NA	NA	0.0103111	NA	NA	0.0103111	0	Napoli gulf	2005.05	14.0759	40.8184	Assessment of the Potential Ecological Risks Posed by Antifouling Booster Biocides to the Marine Ecosystem of the Gulf of Napoli (Italy)
139	NA	NA	NA	NA	NA	NA	NA	NA	NA	0.0481182	NA	NA	0.0481182	0.400124	Napoli gulf	2005.06	14.0759	40.8184	Assessment of the Potential Ecological Risks Posed by Antifouling Booster Biocides to the Marine Ecosystem of the Gulf of Napoli (Italy)
140	NA	NA	NA	NA	NA	NA	NA	NA	NA	0.0206221	NA	NA	0.0206221	0.0276743	Napoli gulf	2005.07	14.0759	40.8184	Assessment of the Potential Ecological Risks Posed by Antifouling Booster Biocides to the Marine Ecosystem of the Gulf of Napoli (Italy)
141	NA	NA	NA	NA	NA	NA	NA	NA	NA	0.0343702	NA	NA	0.0343702	0.201853	Napoli gulf	2005.09	14.0759	40.8184	Assessment of the Potential Ecological Risks Posed by Antifouling Booster Biocides to the Marine Ecosystem of the Gulf of Napoli (Italy)
142	NA	NA	NA	NA	NA	NA	NA	NA	NA	0.00859253	NA	NA	0.00859253	0	Napoli gulf	2005.10	14.0759	40.8184	Assessment of the Potential Ecological Risks Posed by Antifouling Booster Biocides to the Marine Ecosystem of the Gulf of Napoli (Italy)
143	NA	NA	NA	NA	NA	NA	NA	NA	NA	0.00687403	NA	NA	0.00687403	0	Napoli gulf	2005.11	14.0759	40.8184	Assessment of the Potential Ecological Risks Posed by Antifouling Booster Biocides to the Marine Ecosystem of the Gulf of Napoli (Italy)
144	NA	NA	NA	NA	NA	NA	NA	NA	NA	0.0103111	NA	NA	0.0103111	0	Napoli gulf	2005.05	14.0733	40.8169	Assessment of the Potential Ecological Risks Posed by Antifouling Booster Biocides to the Marine Ecosystem of the Gulf of Napoli (Italy)
145	NA	NA	NA	NA	NA	NA	NA	NA	NA	0.0206221	NA	NA	0.0206221	0.0276743	Napoli gulf	2005.07	14.0733	40.8169	Assessment of the Potential Ecological Risks Posed by Antifouling Booster Biocides to the Marine Ecosystem of the Gulf of Napoli (Italy)
146	NA	NA	NA	NA	NA	NA	NA	NA	NA	0.0343702	NA	NA	0.0343702	0.201853	Napoli gulf	2005.09	14.0733	40.8169	Assessment of the Potential Ecological Risks Posed by Antifouling Booster Biocides to the Marine Ecosystem of the Gulf of Napoli (Italy)
147	NA	NA	NA	NA	NA	NA	NA	NA	NA	0.00859253	NA	NA	0.00859253	0	Napoli gulf	2005.10	14.0733	40.8169	Assessment of the Potential Ecological Risks Posed by Antifouling Booster Biocides to the Marine Ecosystem of the Gulf of Napoli (Italy)
148	NA	NA	NA	NA	NA	NA	NA	NA	NA	0.00687403	NA	NA	0.00687403	0	Napoli gulf	2005.11	14.0733	40.8169	Assessment of the Potential Ecological Risks Posed by Antifouling Booster Biocides to the Marine Ecosystem of the Gulf of Napoli (Italy)
149	NA	NA	NA	NA	NA	NA	NA	NA	NA	0.0197628	NA	NA	0.0197628	0.0183719	Napoli gulf	2004.10	14.1151	40.8248	Assessment of the Potential Ecological Risks Posed by Antifouling Booster Biocides to the Marine Ecosystem of the Gulf of Napoli (Italy)
150	NA	NA	NA	NA	NA	NA	NA	NA	NA	0.00930016	NA	NA	0.00930016	0	Napoli gulf	2005.03	14.1151	40.8248	Assessment of the Potential Ecological Risks Posed by Antifouling Booster Biocides to the Marine Ecosystem of the Gulf of Napoli (Italy)
151	NA	NA	NA	NA	NA	NA	NA	NA	NA	0.0174378	NA	NA	0.0174378	0	Napoli gulf	2005.05	14.1151	40.8248	Assessment of the Potential Ecological Risks Posed by Antifouling Booster Biocides to the Marine Ecosystem of the Gulf of Napoli (Italy)
152	NA	NA	NA	NA	NA	NA	NA	NA	NA	0.0662636	NA	NA	0.0662636	0.683502	Napoli gulf	2005.06	14.1151	40.8248	Assessment of the Potential Ecological Risks Posed by Antifouling Booster Biocides to the Marine Ecosystem of the Gulf of Napoli (Italy)
153	NA	NA	NA	NA	NA	NA	NA	NA	NA	0.0279005	NA	NA	0.0279005	0.115649	Napoli gulf	2005.07	14.1151	40.8248	Assessment of the Potential Ecological Risks Posed by Antifouling Booster Biocides to the Marine Ecosystem of the Gulf of Napoli (Italy)
154	NA	NA	NA	NA	NA	NA	NA	NA	NA	0.0209254	NA	NA	0.0209254	0.03104	Napoli gulf	2005.09	14.1151	40.8248	Assessment of the Potential Ecological Risks Posed by Antifouling Booster Biocides to the Marine Ecosystem of the Gulf of Napoli (Italy)
155	NA	NA	NA	NA	NA	NA	NA	NA	NA	0.0197628	NA	NA	0.0197628	0.0183719	Napoli gulf	2005.10	14.1151	40.8248	Assessment of the Potential Ecological Risks Posed by Antifouling Booster Biocides to the Marine Ecosystem of the Gulf of Napoli (Italy)
156	NA	NA	NA	NA	NA	NA	NA	NA	NA	0.0197628	NA	NA	0.0197628	0.0183719	Napoli gulf	2005.11	14.1151	40.8248	Assessment of the Potential Ecological Risks Posed by Antifouling Booster Biocides to the Marine Ecosystem of the Gulf of Napoli (Italy)
157	NA	NA	NA	NA	NA	NA	NA	NA	NA	0.00465008	NA	NA	0.00465008	0	Napoli gulf	2006.01	14.1151	40.8248	Assessment of the Potential Ecological Risks Posed by Antifouling Booster Biocides to the Marine Ecosystem of the Gulf of Napoli (Italy)
158	NA	NA	NA	NA	NA	NA	NA	NA	NA	0.11044	NA	NA	0.11044	1.44105	Napoli gulf	2004.10	14.1159	40.8266	Assessment of the Potential Ecological Risks Posed by Antifouling Booster Biocides to the Marine Ecosystem of the Gulf of Napoli (Italy)
159	NA	NA	NA	NA	NA	NA	NA	NA	NA	0.0127877	NA	NA	0.0127877	0	Napoli gulf	2005.03	14.1159	40.8266	Assessment of the Potential Ecological Risks Posed by Antifouling Booster Biocides to the Marine Ecosystem of the Gulf of Napoli (Italy)
160	NA	NA	NA	NA	NA	NA	NA	NA	NA	0.159265	NA	NA	0.159265	2.35455	Napoli gulf	2005.05	14.1159	40.8266	Assessment of the Potential Ecological Risks Posed by Antifouling Booster Biocides to the Marine Ecosystem of the Gulf of Napoli (Italy)
161	NA	NA	NA	NA	NA	NA	NA	NA	NA	0.206928	NA	NA	0.206928	3.30194	Napoli gulf	2005.06	14.1159	40.8266	Assessment of the Potential Ecological Risks Posed by Antifouling Booster Biocides to the Marine Ecosystem of the Gulf of Napoli (Italy)
162	NA	NA	NA	NA	NA	NA	NA	NA	NA	0.196466	NA	NA	0.196466	3.08995	Napoli gulf	2005.07	14.1159	40.8266	Assessment of the Potential Ecological Risks Posed by Antifouling Booster Biocides to the Marine Ecosystem of the Gulf of Napoli (Italy)
163	NA	NA	NA	NA	NA	NA	NA	NA	NA	0.084864	NA	NA	0.084864	0.992579	Napoli gulf	2005.09	14.1159	40.8266	Assessment of the Potential Ecological Risks Posed by Antifouling Booster Biocides to the Marine Ecosystem of the Gulf of Napoli (Italy)
164	NA	NA	NA	NA	NA	NA	NA	NA	NA	0.0802138	NA	NA	0.0802138	0.913803	Napoli gulf	2005.10	14.1159	40.8266	Assessment of the Potential Ecological Risks Posed by Antifouling Booster Biocides to the Marine Ecosystem of the Gulf of Napoli (Italy)
165	NA	NA	NA	NA	NA	NA	NA	NA	NA	0.0279005	NA	NA	0.0279005	0.115649	Napoli gulf	2005.11	14.1159	40.8266	Assessment of the Potential Ecological Risks Posed by Antifouling Booster Biocides to the Marine Ecosystem of the Gulf of Napoli (Italy)
166	NA	NA	NA	NA	NA	NA	NA	NA	NA	0.0174378	NA	NA	0.0174378	0	Napoli gulf	2006.01	14.1159	40.8266	Assessment of the Potential Ecological Risks Posed by Antifouling Booster Biocides to the Marine Ecosystem of the Gulf of Napoli (Italy)
167	NA	NA	NA	NA	NA	NA	NA	NA	NA	0.0778889	NA	NA	0.0778889	0.874776	Napoli gulf	2005.03	14.2224	40.8264	Assessment of the Potential Ecological Risks Posed by Antifouling Booster Biocides to the Marine Ecosystem of the Gulf of Napoli (Italy)
168	NA	NA	NA	NA	NA	NA	NA	NA	NA	0.232504	NA	NA	0.232504	3.82868	Napoli gulf	2005.05	14.2224	40.8264	Assessment of the Potential Ecological Risks Posed by Antifouling Booster Biocides to the Marine Ecosystem of the Gulf of Napoli (Italy)
169	NA	NA	NA	NA	NA	NA	NA	NA	NA	0.141828	NA	NA	0.141828	2.02083	Napoli gulf	2005.06	14.2224	40.8264	Assessment of the Potential Ecological Risks Posed by Antifouling Booster Biocides to the Marine Ecosystem of the Gulf of Napoli (Italy)
170	NA	NA	NA	NA	NA	NA	NA	NA	NA	0.060451	NA	NA	0.060451	0.590517	Napoli gulf	2005.07	14.2224	40.8264	Assessment of the Potential Ecological Risks Posed by Antifouling Booster Biocides to the Marine Ecosystem of the Gulf of Napoli (Italy)
171	NA	NA	NA	NA	NA	NA	NA	NA	NA	0.151128	NA	NA	0.151128	2.19787	Napoli gulf	2005.09	14.2224	40.8264	Assessment of the Potential Ecological Risks Posed by Antifouling Booster Biocides to the Marine Ecosystem of the Gulf of Napoli (Italy)
172	NA	NA	NA	NA	NA	NA	NA	NA	NA	0.148803	NA	NA	0.148803	2.1534	Napoli gulf	2005.10	14.2224	40.8264	Assessment of the Potential Ecological Risks Posed by Antifouling Booster Biocides to the Marine Ecosystem of the Gulf of Napoli (Italy)
173	NA	NA	NA	NA	NA	NA	NA	NA	NA	0.0732387	NA	NA	0.0732387	0.797467	Napoli gulf	2005.11	14.2224	40.8264	Assessment of the Potential Ecological Risks Posed by Antifouling Booster Biocides to the Marine Ecosystem of the Gulf of Napoli (Italy)
174	NA	NA	NA	NA	NA	NA	NA	NA	NA	0.0302255	NA	NA	0.0302255	0.145961	Napoli gulf	2006.01	14.2224	40.8264	Assessment of the Potential Ecological Risks Posed by Antifouling Booster Biocides to the Marine Ecosystem of the Gulf of Napoli (Italy)
175	NA	NA	NA	NA	NA	NA	NA	NA	NA	0.0825391	NA	NA	0.0825391	0.953077	Napoli gulf	2005.03	14.2218	40.8266	Assessment of the Potential Ecological Risks Posed by Antifouling Booster Biocides to the Marine Ecosystem of the Gulf of Napoli (Italy)
176	NA	NA	NA	NA	NA	NA	NA	NA	NA	0.237154	NA	NA	0.237154	3.92569	Napoli gulf	2005.05	14.2218	40.8266	Assessment of the Potential Ecological Risks Posed by Antifouling Booster Biocides to the Marine Ecosystem of the Gulf of Napoli (Italy)
177	NA	NA	NA	NA	NA	NA	NA	NA	NA	0.155778	NA	NA	0.155778	2.28721	Napoli gulf	2005.06	14.2218	40.8266	Assessment of the Potential Ecological Risks Posed by Antifouling Booster Biocides to the Marine Ecosystem of the Gulf of Napoli (Italy)
178	NA	NA	NA	NA	NA	NA	NA	NA	NA	0.0651012	NA	NA	0.0651012	0.664756	Napoli gulf	2005.07	14.2218	40.8266	Assessment of the Potential Ecological Risks Posed by Antifouling Booster Biocides to the Marine Ecosystem of the Gulf of Napoli (Italy)
179	NA	NA	NA	NA	NA	NA	NA	NA	NA	0.131365	NA	NA	0.131365	1.82439	Napoli gulf	2005.09	14.2218	40.8266	Assessment of the Potential Ecological Risks Posed by Antifouling Booster Biocides to the Marine Ecosystem of the Gulf of Napoli (Italy)
180	NA	NA	NA	NA	NA	NA	NA	NA	NA	0.0592885	NA	NA	0.0592885	0.572155	Napoli gulf	2005.10	14.2218	40.8266	Assessment of the Potential Ecological Risks Posed by Antifouling Booster Biocides to the Marine Ecosystem of the Gulf of Napoli (Italy)
181	NA	NA	NA	NA	NA	NA	NA	NA	NA	0.0813763	NA	NA	0.0813763	0.933407	Napoli gulf	2005.11	14.2218	40.8266	Assessment of the Potential Ecological Risks Posed by Antifouling Booster Biocides to the Marine Ecosystem of the Gulf of Napoli (Italy)
182	NA	NA	NA	NA	NA	NA	NA	NA	NA	0.0348756	NA	NA	0.0348756	0.208814	Napoli gulf	2006.01	14.2218	40.8266	Assessment of the Potential Ecological Risks Posed by Antifouling Booster Biocides to the Marine Ecosystem of the Gulf of Napoli (Italy)
183	NA	NA	NA	NA	NA	NA	NA	NA	NA	0.0653032	NA	NA	0.0653032	0.668007	Napoli gulf	2005.03	14.249	40.8291	Assessment of the Potential Ecological Risks Posed by Antifouling Booster Biocides to the Marine Ecosystem of the Gulf of Napoli (Italy)
184	NA	NA	NA	NA	NA	NA	NA	NA	NA	0.144355	NA	NA	0.144355	2.06871	Napoli gulf	2005.05	14.249	40.8291	Assessment of the Potential Ecological Risks Posed by Antifouling Booster Biocides to the Marine Ecosystem of the Gulf of Napoli (Italy)
185	NA	NA	NA	NA	NA	NA	NA	NA	NA	0.140918	NA	NA	0.140918	2.00363	Napoli gulf	2005.06	14.249	40.8291	Assessment of the Potential Ecological Risks Posed by Antifouling Booster Biocides to the Marine Ecosystem of the Gulf of Napoli (Italy)
186	NA	NA	NA	NA	NA	NA	NA	NA	NA	0.0549921	NA	NA	0.0549921	0.505006	Napoli gulf	2005.07	14.249	40.8291	Assessment of the Potential Ecological Risks Posed by Antifouling Booster Biocides to the Marine Ecosystem of the Gulf of Napoli (Italy)
187	NA	NA	NA	NA	NA	NA	NA	NA	NA	0.0240591	NA	NA	0.0240591	0.0676259	Napoli gulf	2005.09	14.249	40.8291	Assessment of the Potential Ecological Risks Posed by Antifouling Booster Biocides to the Marine Ecosystem of the Gulf of Napoli (Italy)
188	NA	NA	NA	NA	NA	NA	NA	NA	NA	0.0515553	NA	NA	0.0515553	0.452155	Napoli gulf	2005.10	14.249	40.8291	Assessment of the Potential Ecological Risks Posed by Antifouling Booster Biocides to the Marine Ecosystem of the Gulf of Napoli (Italy)
189	NA	NA	NA	NA	NA	NA	NA	NA	NA	0.113422	NA	NA	0.113422	1.49485	Napoli gulf	2005.11	14.249	40.8291	Assessment of the Potential Ecological Risks Posed by Antifouling Booster Biocides to the Marine Ecosystem of the Gulf of Napoli (Italy)
190	NA	NA	NA	NA	NA	NA	NA	NA	NA	0.0653032	NA	NA	0.0653032	0.668007	Napoli gulf	2006.01	14.249	40.8291	Assessment of the Potential Ecological Risks Posed by Antifouling Booster Biocides to the Marine Ecosystem of the Gulf of Napoli (Italy)
191	NA	NA	NA	NA	NA	NA	NA	NA	NA	0.0274961	NA	NA	0.0274961	0.110465	Napoli gulf	2005.03	14.2605	40.8397	Assessment of the Potential Ecological Risks Posed by Antifouling Booster Biocides to the Marine Ecosystem of the Gulf of Napoli (Italy)
192	NA	NA	NA	NA	NA	NA	NA	NA	NA	0.0515553	NA	NA	0.0515553	0.452155	Napoli gulf	2005.05	14.2605	40.8397	Assessment of the Potential Ecological Risks Posed by Antifouling Booster Biocides to the Marine Ecosystem of the Gulf of Napoli (Italy)
193	NA	NA	NA	NA	NA	NA	NA	NA	NA	0.044681	NA	NA	0.044681	0.348987	Napoli gulf	2005.06	14.2605	40.8397	Assessment of the Potential Ecological Risks Posed by Antifouling Booster Biocides to the Marine Ecosystem of the Gulf of Napoli (Italy)
194	NA	NA	NA	NA	NA	NA	NA	NA	NA	0.0687403	NA	NA	0.0687403	0.723682	Napoli gulf	2005.07	14.2605	40.8397	Assessment of the Potential Ecological Risks Posed by Antifouling Booster Biocides to the Marine Ecosystem of the Gulf of Napoli (Italy)
195	NA	NA	NA	NA	NA	NA	NA	NA	NA	0.0274961	NA	NA	0.0274961	0.110465	Napoli gulf	2005.09	14.2605	40.8397	Assessment of the Potential Ecological Risks Posed by Antifouling Booster Biocides to the Marine Ecosystem of the Gulf of Napoli (Italy)
196	NA	NA	NA	NA	NA	NA	NA	NA	NA	0.044681	NA	NA	0.044681	0.348987	Napoli gulf	2005.10	14.2605	40.8397	Assessment of the Potential Ecological Risks Posed by Antifouling Booster Biocides to the Marine Ecosystem of the Gulf of Napoli (Italy)
197	NA	NA	NA	NA	NA	NA	NA	NA	NA	0.0206221	NA	NA	0.0206221	0.0276743	Napoli gulf	2005.11	14.2605	40.8397	Assessment of the Potential Ecological Risks Posed by Antifouling Booster Biocides to the Marine Ecosystem of the Gulf of Napoli (Italy)
198	NA	NA	NA	NA	NA	NA	NA	NA	NA	0.0412443	NA	NA	0.0412443	0.298828	Napoli gulf	2006.01	14.2605	40.8397	Assessment of the Potential Ecological Risks Posed by Antifouling Booster Biocides to the Marine Ecosystem of the Gulf of Napoli (Italy)
199	NA	NA	NA	NA	NA	NA	NA	NA	NA	0.0721775	NA	NA	0.0721775	0.779969	Napoli gulf	2005.03	14.2752	882.2	Assessment of the Potential Ecological Risks Posed by Antifouling Booster Biocides to the Marine Ecosystem of the Gulf of Napoli (Italy)
200	NA	NA	NA	NA	NA	NA	NA	NA	NA	0.0584292	NA	NA	0.0584292	0.558634	Napoli gulf	2005.05	14.2752	882.2	Assessment of the Potential Ecological Risks Posed by Antifouling Booster Biocides to the Marine Ecosystem of the Gulf of Napoli (Italy)
201	NA	NA	NA	NA	NA	NA	NA	NA	NA	0.0240591	NA	NA	0.0240591	0.0676259	Napoli gulf	2005.06	14.2752	882.2	Assessment of the Potential Ecological Risks Posed by Antifouling Booster Biocides to the Marine Ecosystem of the Gulf of Napoli (Italy)
202	NA	NA	NA	NA	NA	NA	NA	NA	NA	0.0274961	NA	NA	0.0274961	0.110465	Napoli gulf	2005.07	14.2752	882.2	Assessment of the Potential Ecological Risks Posed by Antifouling Booster Biocides to the Marine Ecosystem of the Gulf of Napoli (Italy)
203	NA	NA	NA	NA	NA	NA	NA	NA	NA	0.0549921	NA	NA	0.0549921	0.505006	Napoli gulf	2005.09	14.2752	882.2	Assessment of the Potential Ecological Risks Posed by Antifouling Booster Biocides to the Marine Ecosystem of the Gulf of Napoli (Italy)
204	NA	NA	NA	NA	NA	NA	NA	NA	NA	0.175288	NA	NA	0.175288	2.6676	Napoli gulf	2005.10	14.2752	882.2	Assessment of the Potential Ecological Risks Posed by Antifouling Booster Biocides to the Marine Ecosystem of the Gulf of Napoli (Italy)
205	NA	NA	NA	NA	NA	NA	NA	NA	NA	0.0412443	NA	NA	0.0412443	0.298828	Napoli gulf	2005.11	14.2752	882.2	Assessment of the Potential Ecological Risks Posed by Antifouling Booster Biocides to the Marine Ecosystem of the Gulf of Napoli (Italy)
206	NA	NA	NA	NA	NA	NA	NA	NA	NA	0.0687403	NA	NA	0.0687403	0.723682	Napoli gulf	2006.01	14.2752	882.2	Assessment of the Potential Ecological Risks Posed by Antifouling Booster Biocides to the Marine Ecosystem of the Gulf of Napoli (Italy)
207	NA	NA	NA	NA	NA	NA	NA	NA	NA	0.0206221	NA	NA	0.0206221	0.0276743	Napoli gulf	2004.10	14.3342	40.6086	Assessment of the Potential Ecological Risks Posed by Antifouling Booster Biocides to the Marine Ecosystem of the Gulf of Napoli (Italy)
208	NA	NA	NA	NA	NA	NA	NA	NA	NA	0.120296	NA	NA	0.120296	1.61995	Napoli gulf	2005.03	14.3342	40.6086	Assessment of the Potential Ecological Risks Posed by Antifouling Booster Biocides to the Marine Ecosystem of the Gulf of Napoli (Italy)
209	NA	NA	NA	NA	NA	NA	NA	NA	NA	0.240591	NA	NA	0.240591	3.99763	Napoli gulf	2005.05	14.3342	40.6086	Assessment of the Potential Ecological Risks Posed by Antifouling Booster Biocides to the Marine Ecosystem of the Gulf of Napoli (Italy)
210	NA	NA	NA	NA	NA	NA	NA	NA	NA	0.683964	NA	NA	0.683964	14.43	Napoli gulf	2005.06	14.3342	40.6086	Assessment of the Potential Ecological Risks Posed by Antifouling Booster Biocides to the Marine Ecosystem of the Gulf of Napoli (Italy)
211	NA	NA	NA	NA	NA	NA	NA	NA	NA	0.292146	NA	NA	0.292146	5.09896	Napoli gulf	2005.07	14.3342	40.6086	Assessment of the Potential Ecological Risks Posed by Antifouling Booster Biocides to the Marine Ecosystem of the Gulf of Napoli (Italy)
212	NA	NA	NA	NA	NA	NA	NA	NA	NA	0.164977	NA	NA	0.164977	2.46547	Napoli gulf	2005.09	14.3342	40.6086	Assessment of the Potential Ecological Risks Posed by Antifouling Booster Biocides to the Marine Ecosystem of the Gulf of Napoli (Italy)
213	NA	NA	NA	NA	NA	NA	NA	NA	NA	0.0790514	NA	NA	0.0790514	0.894259	Napoli gulf	2005.10	14.3342	40.6086	Assessment of the Potential Ecological Risks Posed by Antifouling Booster Biocides to the Marine Ecosystem of the Gulf of Napoli (Italy)
214	NA	NA	NA	NA	NA	NA	NA	NA	NA	0.0206221	NA	NA	0.0206221	0.0276743	Napoli gulf	2005.11	14.3342	40.6086	Assessment of the Potential Ecological Risks Posed by Antifouling Booster Biocides to the Marine Ecosystem of the Gulf of Napoli (Italy)
215	NA	NA	NA	NA	NA	NA	NA	NA	NA	0.0137481	NA	NA	0.0137481	0	Napoli gulf	2006.01	14.3342	40.6086	Assessment of the Potential Ecological Risks Posed by Antifouling Booster Biocides to the Marine Ecosystem of the Gulf of Napoli (Italy)
216	NA	NA	NA	NA	NA	NA	NA	NA	NA	0.0354368	NA	NA	0.0354368	0.216576	Napoli gulf	2004.10	14.4739	40.6956	Assessment of the Potential Ecological Risks Posed by Antifouling Booster Biocides to the Marine Ecosystem of the Gulf of Napoli (Italy)
217	NA	NA	NA	NA	NA	NA	NA	NA	NA	0.147199	NA	NA	0.147199	2.12281	Napoli gulf	2005.03	14.4739	40.6956	Assessment of the Potential Ecological Risks Posed by Antifouling Booster Biocides to the Marine Ecosystem of the Gulf of Napoli (Italy)
218	NA	NA	NA	NA	NA	NA	NA	NA	NA	0.130843	NA	NA	0.130843	1.81468	Napoli gulf	2005.05	14.4739	40.6956	Assessment of the Potential Ecological Risks Posed by Antifouling Booster Biocides to the Marine Ecosystem of the Gulf of Napoli (Italy)
219	NA	NA	NA	NA	NA	NA	NA	NA	NA	0.0872292	NA	NA	0.0872292	1.033	Napoli gulf	2005.06	14.4739	40.6956	Assessment of the Potential Ecological Risks Posed by Antifouling Booster Biocides to the Marine Ecosystem of the Gulf of Napoli (Italy)
220	NA	NA	NA	NA	NA	NA	NA	NA	NA	0.05997	NA	NA	0.05997	0.582909	Napoli gulf	2005.07	14.4739	40.6956	Assessment of the Potential Ecological Risks Posed by Antifouling Booster Biocides to the Marine Ecosystem of the Gulf of Napoli (Italy)
221	NA	NA	NA	NA	NA	NA	NA	NA	NA	0.0381627	NA	NA	0.0381627	0.254763	Napoli gulf	2005.09	14.4739	40.6956	Assessment of the Potential Ecological Risks Posed by Antifouling Booster Biocides to the Marine Ecosystem of the Gulf of Napoli (Italy)
222	NA	NA	NA	NA	NA	NA	NA	NA	NA	0.0136296	NA	NA	0.0136296	0	Napoli gulf	2005.10	14.4739	40.6956	Assessment of the Potential Ecological Risks Posed by Antifouling Booster Biocides to the Marine Ecosystem of the Gulf of Napoli (Italy)
223	NA	NA	NA	NA	NA	NA	NA	NA	NA	0.0218073	NA	NA	0.0218073	0.0410289	Napoli gulf	2005.11	14.4739	40.6956	Assessment of the Potential Ecological Risks Posed by Antifouling Booster Biocides to the Marine Ecosystem of the Gulf of Napoli (Italy)
224	NA	NA	NA	NA	NA	NA	NA	NA	NA	0.00272591	NA	NA	0.00272591	0	Napoli gulf	2006.01	14.4739	40.6956	Assessment of the Potential Ecological Risks Posed by Antifouling Booster Biocides to the Marine Ecosystem of the Gulf of Napoli (Italy)
225	NA	NA	NA	NA	NA	NA	NA	NA	NA	0.207169	NA	NA	0.207169	3.30684	Napoli gulf	2005.03	14.4758	40.6928	Assessment of the Potential Ecological Risks Posed by Antifouling Booster Biocides to the Marine Ecosystem of the Gulf of Napoli (Italy)
226	NA	NA	NA	NA	NA	NA	NA	NA	NA	0.340739	NA	NA	0.340739	6.17139	Napoli gulf	2005.05	14.4758	40.6928	Assessment of the Potential Ecological Risks Posed by Antifouling Booster Biocides to the Marine Ecosystem of the Gulf of Napoli (Italy)
227	NA	NA	NA	NA	NA	NA	NA	NA	NA	0.577893	NA	NA	0.577893	11.7716	Napoli gulf	2005.06	14.4758	40.6928	Assessment of the Potential Ecological Risks Posed by Antifouling Booster Biocides to the Marine Ecosystem of the Gulf of Napoli (Italy)
228	NA	NA	NA	NA	NA	NA	NA	NA	NA	0.11994	NA	NA	0.11994	1.61344	Napoli gulf	2005.07	14.4758	40.6928	Assessment of the Potential Ecological Risks Posed by Antifouling Booster Biocides to the Marine Ecosystem of the Gulf of Napoli (Italy)
229	NA	NA	NA	NA	NA	NA	NA	NA	NA	0.0381627	NA	NA	0.0381627	0.254763	Napoli gulf	2005.09	14.4758	40.6928	Assessment of the Potential Ecological Risks Posed by Antifouling Booster Biocides to the Marine Ecosystem of the Gulf of Napoli (Italy)
230	NA	NA	NA	NA	NA	NA	NA	NA	NA	0.0272591	NA	NA	0.0272591	0.107439	Napoli gulf	2005.10	14.4758	40.6928	Assessment of the Potential Ecological Risks Posed by Antifouling Booster Biocides to the Marine Ecosystem of the Gulf of Napoli (Italy)
231	NA	NA	NA	NA	NA	NA	NA	NA	NA	0.0408885	NA	NA	0.0408885	0.293696	Napoli gulf	2005.11	14.4758	40.6928	Assessment of the Potential Ecological Risks Posed by Antifouling Booster Biocides to the Marine Ecosystem of the Gulf of Napoli (Italy)
232	NA	NA	NA	NA	NA	NA	NA	NA	NA	0.0163555	NA	NA	0.0163555	0	Napoli gulf	2004.10	14.3764	40.6299	Assessment of the Potential Ecological Risks Posed by Antifouling Booster Biocides to the Marine Ecosystem of the Gulf of Napoli (Italy)
233	NA	NA	NA	NA	NA	NA	NA	NA	NA	0.0136296	NA	NA	0.0136296	0	Napoli gulf	2005.03	14.3764	40.6299	Assessment of the Potential Ecological Risks Posed by Antifouling Booster Biocides to the Marine Ecosystem of the Gulf of Napoli (Italy)
234	NA	NA	NA	NA	NA	NA	NA	NA	NA	0.029985	NA	NA	0.029985	0.142788	Napoli gulf	2005.05	14.3764	40.6299	Assessment of the Potential Ecological Risks Posed by Antifouling Booster Biocides to the Marine Ecosystem of the Gulf of Napoli (Italy)
235	NA	NA	NA	NA	NA	NA	NA	NA	NA	0.0381627	NA	NA	0.0381627	0.254763	Napoli gulf	2005.06	14.3764	40.6299	Assessment of the Potential Ecological Risks Posed by Antifouling Booster Biocides to the Marine Ecosystem of the Gulf of Napoli (Italy)
236	NA	NA	NA	NA	NA	NA	NA	NA	NA	0.0572443	NA	NA	0.0572443	0.540061	Napoli gulf	2005.07	14.3764	40.6299	Assessment of the Potential Ecological Risks Posed by Antifouling Booster Biocides to the Marine Ecosystem of the Gulf of Napoli (Italy)
237	NA	NA	NA	NA	NA	NA	NA	NA	NA	0.0408885	NA	NA	0.0408885	0.293696	Napoli gulf	2005.09	14.3764	40.6299	Assessment of the Potential Ecological Risks Posed by Antifouling Booster Biocides to the Marine Ecosystem of the Gulf of Napoli (Italy)
238	NA	NA	NA	NA	NA	NA	NA	NA	NA	0.0272591	NA	NA	0.0272591	0.107439	Napoli gulf	2005.10	14.3764	40.6299	Assessment of the Potential Ecological Risks Posed by Antifouling Booster Biocides to the Marine Ecosystem of the Gulf of Napoli (Italy)
239	NA	NA	NA	NA	NA	NA	NA	NA	NA	0.0654217	NA	NA	0.0654217	0.669918	Napoli gulf	2005.11	14.3764	40.6299	Assessment of the Potential Ecological Risks Posed by Antifouling Booster Biocides to the Marine Ecosystem of the Gulf of Napoli (Italy)
240	NA	NA	NA	NA	NA	NA	NA	NA	NA	0.0163555	NA	NA	0.0163555	0	Napoli gulf	2005.03	14.3752	40.6295	Assessment of the Potential Ecological Risks Posed by Antifouling Booster Biocides to the Marine Ecosystem of the Gulf of Napoli (Italy)
241	NA	NA	NA	NA	NA	NA	NA	NA	NA	0.029985	NA	NA	0.029985	0.142788	Napoli gulf	2005.05	14.3752	40.6295	Assessment of the Potential Ecological Risks Posed by Antifouling Booster Biocides to the Marine Ecosystem of the Gulf of Napoli (Italy)
242	NA	NA	NA	NA	NA	NA	NA	NA	NA	0.163555	NA	NA	0.163555	2.43778	Napoli gulf	2005.06	14.3752	40.6295	Assessment of the Potential Ecological Risks Posed by Antifouling Booster Biocides to the Marine Ecosystem of the Gulf of Napoli (Italy)
243	NA	NA	NA	NA	NA	NA	NA	NA	NA	0.111762	NA	NA	0.111762	1.46488	Napoli gulf	2005.07	14.3752	40.6295	Assessment of the Potential Ecological Risks Posed by Antifouling Booster Biocides to the Marine Ecosystem of the Gulf of Napoli (Italy)
244	NA	NA	NA	NA	NA	NA	NA	NA	NA	0.0899549	NA	NA	0.0899549	1.07987	Napoli gulf	2005.09	14.3752	40.6295	Assessment of the Potential Ecological Risks Posed by Antifouling Booster Biocides to the Marine Ecosystem of the Gulf of Napoli (Italy)
245	NA	NA	NA	NA	NA	NA	NA	NA	NA	0.0845032	NA	NA	0.0845032	0.986432	Napoli gulf	2005.10	14.3752	40.6295	Assessment of the Potential Ecological Risks Posed by Antifouling Booster Biocides to the Marine Ecosystem of the Gulf of Napoli (Italy)
246	NA	NA	NA	NA	NA	NA	NA	NA	NA	0.128118	NA	NA	0.128118	1.76405	Napoli gulf	2005.11	14.3752	40.6295	Assessment of the Potential Ecological Risks Posed by Antifouling Booster Biocides to the Marine Ecosystem of the Gulf of Napoli (Italy)
247	NA	NA	NA	NA	NA	NA	NA	NA	NA	0.0763253	NA	NA	0.0763253	0.848668	Napoli gulf	2006.01	14.3752	40.6295	Assessment of the Potential Ecological Risks Posed by Antifouling Booster Biocides to the Marine Ecosystem of the Gulf of Napoli (Italy)
248	NA	0.0084175	NA	NA	NA	NA	0.00660064	NA	NA	NA	NA	NA	0.0150181	0.0084175	Camps bay	2017	18.3751	-33.9527	Presence and risk assessment of herbicides in the marine environment of Camps Bay (Cape Town, South Africa)
249	NA	0.00701458	NA	NA	NA	NA	0.019877	NA	NA	NA	NA	NA	0.0268916	0.00701458	Camps bay	2018	18.375	-33.9522	Presence and risk assessment of herbicides in the marine environment of Camps Bay (Cape Town, South Africa)
250	NA	0	NA	NA	NA	NA	0.0039754	NA	NA	NA	NA	NA	0.0039754	0	Camps bay	2019	18.3754	-33.9518	Presence and risk assessment of herbicides in the marine environment of Camps Bay (Cape Town, South Africa)
251	NA	0.035	NA	NA	NA	NA	NA	NA	NA	1.00417	NA	NA	1.03917	22.9123	Biscayne bay	2007	-80.2673	25.5684	Risk assessment of triazine herbicides in surface waters and bioaccumulation of Irgarol and M1 by submerged aquatic vegetation in Southeast Florida
252	NA	0.015	NA	NA	NA	NA	NA	NA	NA	0.4875	NA	NA	0.5025	9.58968	Biscayne bay	2008	-80.2673	25.5684	Risk assessment of triazine herbicides in surface waters and bioaccumulation of Irgarol and M2 by submerged aquatic vegetation in Southeast Florida
253	NA	0.025	NA	NA	NA	NA	NA	NA	NA	0.295833	NA	NA	0.320833	5.20422	Biscayne bay	2007	-80.2673	25.5684	Risk assessment of triazine herbicides in surface waters and bioaccumulation of Irgarol and M3 by submerged aquatic vegetation in Southeast Florida
254	NA	0.035	NA	NA	NA	NA	NA	NA	NA	0.358333	NA	NA	0.393333	6.60207	Biscayne bay	2008	-80.2673	25.5684	Risk assessment of triazine herbicides in surface waters and bioaccumulation of Irgarol and M4 by submerged aquatic vegetation in Southeast Florida
255	NA	0.02	NA	NA	NA	NA	NA	NA	NA	0.191667	NA	NA	0.211667	3.01343	Biscayne bay	2007	-80.2673	25.5684	Risk assessment of triazine herbicides in surface waters and bioaccumulation of Irgarol and M5 by submerged aquatic vegetation in Southeast Florida
256	NA	0.03	NA	NA	NA	NA	NA	NA	NA	0.120833	NA	NA	0.150833	1.65979	Biscayne bay	2008	-80.2673	25.5684	Risk assessment of triazine herbicides in surface waters and bioaccumulation of Irgarol and M6 by submerged aquatic vegetation in Southeast Florida
257	NA	1.232	0.06	NA	NA	NA	NA	NA	NA	NA	NA	NA	1.292	1.232	Amvrakikos gulf	1991	21.0268	38.9509	Herbicide Contamination of Mediterranean Estuarine Waters: Results from a MED POL Pilot Survey
258	NA	0.76	0.2	NA	NA	NA	NA	NA	NA	NA	NA	NA	0.96	0.826101	Amvrakikos gulf	1991	21.0268	38.9509	Herbicide Contamination of Mediterranean Estuarine Waters: Results from a MED POL Pilot Survey
259	NA	0.228	0.088	NA	NA	NA	NA	NA	NA	NA	NA	NA	0.316	0.228	Amvrakikos gulf	1991	21.0268	38.9509	Herbicide Contamination of Mediterranean Estuarine Waters: Results from a MED POL Pilot Survey
260	NA	1.164	0.064	NA	NA	NA	NA	NA	NA	NA	NA	NA	1.228	1.164	Amvrakikos gulf	1991	21.0268	38.9509	Herbicide Contamination of Mediterranean Estuarine Waters: Results from a MED POL Pilot Survey
261	NA	1.544	0.8	NA	NA	NA	NA	NA	NA	NA	NA	NA	2.344	2.69286	Amvrakikos gulf	1991	21.0268	38.9509	Herbicide Contamination of Mediterranean Estuarine Waters: Results from a MED POL Pilot Survey
262	NA	0.472	0.108	NA	NA	NA	NA	NA	NA	NA	NA	NA	0.58	0.472	Amvrakikos gulf	1991	21.0268	38.9509	Herbicide Contamination of Mediterranean Estuarine Waters: Results from a MED POL Pilot Survey
263	NA	0.072	0.32	NA	NA	NA	NA	NA	NA	NA	NA	NA	0.392	0.34413	Amvrakikos gulf	1991	21.0268	38.9509	Herbicide Contamination of Mediterranean Estuarine Waters: Results from a MED POL Pilot Survey
264	NA	2.8	0.332	NA	NA	NA	NA	NA	NA	NA	NA	NA	3.132	3.0934	Amvrakikos gulf	1991	21.0268	38.9509	Herbicide Contamination of Mediterranean Estuarine Waters: Results from a MED POL Pilot Survey
265	NA	1.04	0.048	NA	NA	NA	NA	NA	NA	NA	NA	NA	1.088	1.04	Amvrakikos gulf	1991	21.0268	38.9509	Herbicide Contamination of Mediterranean Estuarine Waters: Results from a MED POL Pilot Survey
266	NA	3.2	0.104	NA	NA	NA	NA	NA	NA	NA	NA	NA	3.304	3.2	Amvrakikos gulf	1991	21.0268	38.9509	Herbicide Contamination of Mediterranean Estuarine Waters: Results from a MED POL Pilot Survey
267	NA	0.6	0.284	NA	NA	NA	NA	NA	NA	NA	NA	NA	0.884	0.808821	Amvrakikos gulf	1991	21.0268	38.9509	Herbicide Contamination of Mediterranean Estuarine Waters: Results from a MED POL Pilot Survey
268	NA	0.472	0.068	NA	NA	NA	NA	NA	NA	NA	NA	NA	0.54	0.472	Amvrakikos gulf	1991	21.0268	38.9509	Herbicide Contamination of Mediterranean Estuarine Waters: Results from a MED POL Pilot Survey
269	NA	2.4	NA	NA	NA	NA	NA	NA	NA	NA	NA	NA	2.4	2.4	Winyah Bay	1990	-79.2638	33.2795	Organic Contaminants in Winyah Bay, South Carolina II: Using Natural Fluorescence to Follow Atrazine Levels and River Mixing
270	NA	0.576	NA	NA	NA	NA	NA	NA	NA	NA	NA	NA	0.576	0.576	Winyah Bay	1990	-79.2638	33.2795	Organic Contaminants in Winyah Bay, South Carolina II: Using Natural Fluorescence to Follow Atrazine Levels and River Mixing
271	NA	2.38	NA	NA	NA	NA	NA	NA	NA	NA	NA	NA	2.38	2.38	Winyah Bay	1990	-79.2638	33.2795	Organic Contaminants in Winyah Bay, South Carolina II: Using Natural Fluorescence to Follow Atrazine Levels and River Mixing
272	NA	3.364	NA	NA	NA	NA	NA	NA	NA	NA	NA	NA	3.364	3.364	Winyah Bay	1990	-79.2638	33.2795	Organic Contaminants in Winyah Bay, South Carolina II: Using Natural Fluorescence to Follow Atrazine Levels and River Mixing
273	NA	2.804	NA	NA	NA	NA	NA	NA	NA	NA	NA	NA	2.804	2.804	Winyah Bay	1990	-79.2638	33.2795	Organic Contaminants in Winyah Bay, South Carolina II: Using Natural Fluorescence to Follow Atrazine Levels and River Mixing
274	NA	2.612	NA	NA	NA	NA	NA	NA	NA	NA	NA	NA	2.612	2.612	Winyah Bay	1990	-79.2638	33.2795	Organic Contaminants in Winyah Bay, South Carolina II: Using Natural Fluorescence to Follow Atrazine Levels and River Mixing
275	NA	2.756	NA	NA	NA	NA	NA	NA	NA	NA	NA	NA	2.756	2.756	Winyah Bay	1990	-79.2638	33.2795	Organic Contaminants in Winyah Bay, South Carolina II: Using Natural Fluorescence to Follow Atrazine Levels and River Mixing
276	NA	3.02	NA	NA	NA	NA	NA	NA	NA	NA	NA	NA	3.02	3.02	Winyah Bay	1990	-79.2638	33.2795	Organic Contaminants in Winyah Bay, South Carolina II: Using Natural Fluorescence to Follow Atrazine Levels and River Mixing
277	NA	0.128	NA	NA	NA	NA	NA	NA	NA	NA	NA	NA	0.128	0.128	Winyah Bay	1990	-79.2638	33.2795	Organic Contaminants in Winyah Bay, South Carolina II: Using Natural Fluorescence to Follow Atrazine Levels and River Mixing
278	NA	2.968	NA	NA	NA	NA	NA	NA	NA	NA	NA	NA	2.968	2.968	Winyah Bay	1990	-79.2638	33.2795	Organic Contaminants in Winyah Bay, South Carolina II: Using Natural Fluorescence to Follow Atrazine Levels and River Mixing
279	NA	0.036	NA	NA	NA	NA	NA	NA	NA	NA	NA	NA	0.036	0.036	Winyah Bay	1990	-79.2638	33.2795	Organic Contaminants in Winyah Bay, South Carolina II: Using Natural Fluorescence to Follow Atrazine Levels and River Mixing
280	NA	0.792	NA	NA	NA	NA	NA	NA	NA	NA	NA	NA	0.792	0.792	Winyah Bay	1990	-79.2638	33.2795	Organic Contaminants in Winyah Bay, South Carolina II: Using Natural Fluorescence to Follow Atrazine Levels and River Mixing
281	NA	1.564	NA	NA	NA	NA	NA	NA	NA	NA	NA	NA	1.564	1.564	Winyah Bay	1990	-79.2638	33.2795	Organic Contaminants in Winyah Bay, South Carolina II: Using Natural Fluorescence to Follow Atrazine Levels and River Mixing
282	NA	1.572	NA	NA	NA	NA	NA	NA	NA	NA	NA	NA	1.572	1.572	Winyah Bay	1990	-79.2638	33.2795	Organic Contaminants in Winyah Bay, South Carolina II: Using Natural Fluorescence to Follow Atrazine Levels and River Mixing
283	NA	1.628	NA	NA	NA	NA	NA	NA	NA	NA	NA	NA	1.628	1.628	Winyah Bay	1990	-79.2638	33.2795	Organic Contaminants in Winyah Bay, South Carolina II: Using Natural Fluorescence to Follow Atrazine Levels and River Mixing
284	NA	0.496	NA	NA	NA	NA	NA	NA	NA	NA	NA	NA	0.496	0.496	Winyah Bay	1990	-79.2638	33.2795	Organic Contaminants in Winyah Bay, South Carolina II: Using Natural Fluorescence to Follow Atrazine Levels and River Mixing
285	NA	1.9	NA	NA	NA	NA	NA	NA	NA	NA	NA	NA	1.9	1.9	Winyah Bay	1990	-79.2638	33.2795	Organic Contaminants in Winyah Bay, South Carolina II: Using Natural Fluorescence to Follow Atrazine Levels and River Mixing
286	NA	0.02	NA	NA	NA	NA	NA	NA	NA	NA	NA	NA	0.02	0.02	Winyah Bay	1990	-79.2638	33.2795	Organic Contaminants in Winyah Bay, South Carolina II: Using Natural Fluorescence to Follow Atrazine Levels and River Mixing
287	NA	1.08	NA	NA	NA	NA	NA	NA	NA	NA	NA	NA	1.08	1.08	Winyah Bay	1990	-79.2638	33.2795	Organic Contaminants in Winyah Bay, South Carolina II: Using Natural Fluorescence to Follow Atrazine Levels and River Mixing
288	NA	0.008	NA	NA	NA	NA	NA	NA	NA	NA	NA	NA	0.008	0.008	Winyah Bay	1990	-79.2638	33.2795	Organic Contaminants in Winyah Bay, South Carolina II: Using Natural Fluorescence to Follow Atrazine Levels and River Mixing
289	NA	0.532	NA	NA	NA	NA	NA	NA	NA	NA	NA	NA	0.532	0.532	Winyah Bay	1990	-79.2638	33.2795	Organic Contaminants in Winyah Bay, South Carolina II: Using Natural Fluorescence to Follow Atrazine Levels and River Mixing
290	NA	0.652	NA	NA	NA	NA	NA	NA	NA	NA	NA	NA	0.652	0.652	Winyah Bay	1990	-79.2638	33.2795	Organic Contaminants in Winyah Bay, South Carolina II: Using Natural Fluorescence to Follow Atrazine Levels and River Mixing
291	NA	0.772	NA	NA	NA	NA	NA	NA	NA	NA	NA	NA	0.772	0.772	Winyah Bay	1990	-79.2638	33.2795	Organic Contaminants in Winyah Bay, South Carolina II: Using Natural Fluorescence to Follow Atrazine Levels and River Mixing
292	NA	0.604	NA	NA	NA	NA	NA	NA	NA	NA	NA	NA	0.604	0.604	Winyah Bay	1990	-79.2638	33.2795	Organic Contaminants in Winyah Bay, South Carolina II: Using Natural Fluorescence to Follow Atrazine Levels and River Mixing
293	NA	12.5	NA	NA	NA	NA	NA	NA	NA	NA	NA	NA	12.5	12.5	Thermaikos Gulf	1992	22.9762	40.2846	Herbicide losses in runoff from the agricultural area of Thessaloniki in Thermaikos Gulf, N. Greece
294	NA	16.5	NA	NA	NA	NA	NA	NA	NA	NA	NA	NA	16.5	16.5	Thermaikos Gulf	1993	22.9762	40.2846	Herbicide losses in runoff from the agricultural area of Thessaloniki in Thermaikos Gulf, N. Greece
295	NA	9.5	NA	NA	NA	NA	NA	NA	NA	NA	NA	NA	9.5	9.5	Thermaikos Gulf	1994	22.9762	40.2846	Herbicide losses in runoff from the agricultural area of Thessaloniki in Thermaikos Gulf, N. Greece
296	NA	15.5	NA	NA	NA	NA	NA	NA	NA	NA	NA	NA	15.5	15.5	Thermaikos Gulf	1995	22.9762	40.2846	Herbicide losses in runoff from the agricultural area of Thessaloniki in Thermaikos Gulf, N. Greece
297	NA	10.5	NA	NA	NA	NA	NA	NA	NA	NA	NA	NA	10.5	10.5	Thermaikos Gulf	1996	22.9762	40.2846	Herbicide losses in runoff from the agricultural area of Thessaloniki in Thermaikos Gulf, N. Greece
298	NA	5.5	NA	NA	NA	NA	NA	NA	NA	NA	NA	NA	5.5	5.5	Thermaikos Gulf	1997	22.9762	40.2846	Herbicide losses in runoff from the agricultural area of Thessaloniki in Thermaikos Gulf, N. Greece
299	NA	4	NA	NA	NA	NA	NA	NA	NA	NA	NA	NA	4	4	Thermaikos Gulf	1998	22.9762	40.2846	Herbicide losses in runoff from the agricultural area of Thessaloniki in Thermaikos Gulf, N. Greece
300	NA	1.5	NA	NA	NA	NA	NA	NA	NA	NA	NA	NA	1.5	1.5	Thermaikos Gulf	1999	22.9762	40.2846	Herbicide losses in runoff from the agricultural area of Thessaloniki in Thermaikos Gulf, N. Greece
301	NA	0.5	NA	NA	NA	NA	NA	NA	NA	NA	NA	NA	0.5	0.5	Thermaikos Gulf	2000	22.9762	40.2846	Herbicide losses in runoff from the agricultural area of Thessaloniki in Thermaikos Gulf, N. Greece
302	NA	16.5	NA	NA	NA	NA	NA	NA	NA	NA	NA	NA	16.5	16.5	Thermaikos Gulf	2001	22.9762	40.2846	Herbicide losses in runoff from the agricultural area of Thessaloniki in Thermaikos Gulf, N. Greece
303	NA	5	NA	NA	NA	NA	NA	NA	NA	NA	NA	NA	5	5	Thermaikos Gulf	2002	22.9762	40.2846	Herbicide losses in runoff from the agricultural area of Thessaloniki in Thermaikos Gulf, N. Greece
304	NA	29.5	NA	NA	NA	NA	NA	NA	NA	NA	NA	NA	29.5	29.5	Thermaikos Gulf	2003	22.9762	40.2846	Herbicide losses in runoff from the agricultural area of Thessaloniki in Thermaikos Gulf, N. Greece
305	NA	7.5	NA	NA	NA	NA	NA	NA	NA	NA	NA	NA	7.5	7.5	Thermaikos Gulf	2004	22.9762	40.2846	Herbicide losses in runoff from the agricultural area of Thessaloniki in Thermaikos Gulf, N. Greece
306	NA	2	NA	NA	NA	NA	NA	NA	NA	NA	NA	NA	2	2	Thermaikos Gulf	2005	22.9762	40.2846	Herbicide losses in runoff from the agricultural area of Thessaloniki in Thermaikos Gulf, N. Greece
307	NA	7	NA	NA	NA	NA	NA	NA	NA	NA	NA	NA	7	7	Thermaikos Gulf	2006	22.9762	40.2846	Herbicide losses in runoff from the agricultural area of Thessaloniki in Thermaikos Gulf, N. Greece
308	NA	2.5	NA	NA	NA	NA	NA	NA	NA	NA	NA	NA	2.5	2.5	Thermaikos Gulf	2007	22.9762	40.2846	Herbicide losses in runoff from the agricultural area of Thessaloniki in Thermaikos Gulf, N. Greece
309	NA	0.55	NA	NA	NA	NA	0.085	NA	0.435	NA	NA	NA	1.07	1.57329	Mexico gulf	1992	-91.5138	25.4018	Spatial and temporal trends of pesticide residues in water and particulates in the Mississippi River plume and the northwestern Gulf of Mexico
310	NA	2.035	NA	NA	NA	NA	0.115	NA	0.7	NA	NA	NA	2.85	3.54841	Mexico gulf	1992	-91.5138	25.4018	Spatial and temporal trends of pesticide residues in water and particulates in the Mississippi River plume and the northwestern Gulf of Mexico
311	NA	0.49	NA	NA	NA	NA	0.055	NA	0.17	NA	NA	NA	0.715	0.926759	Mexico gulf	1993	-91.5138	25.4018	Spatial and temporal trends of pesticide residues in water and particulates in the Mississippi River plume and the northwestern Gulf of Mexico
312	NA	1.51	NA	NA	NA	NA	0.15	NA	0.78	NA	NA	NA	2.44	3.18664	Mexico gulf	1993	-91.5138	25.4018	Spatial and temporal trends of pesticide residues in water and particulates in the Mississippi River plume and the northwestern Gulf of Mexico
313	NA	0.165	NA	NA	NA	NA	0.0265	NA	0.043	NA	NA	NA	0.2345	0.231042	Mexico gulf	1994	-91.5138	25.4018	Spatial and temporal trends of pesticide residues in water and particulates in the Mississippi River plume and the northwestern Gulf of Mexico
314	NA	1.23	NA	NA	NA	NA	0.15	NA	0.675	NA	NA	NA	2.055	2.72582	Mexico gulf	1994	-91.5138	25.4018	Spatial and temporal trends of pesticide residues in water and particulates in the Mississippi River plume and the northwestern Gulf of Mexico
315		5.35146	NA	NA	NA	NA	NA	NA	5.53271	NA	NA	NA	10.8842	12.6806	Mexico gulf	1995	-91.5138	25.4018	Seasonal and Annual Load of Herbicides from the Mississippi River Basin to the Gulf of Mexico
316		9.74292	NA	NA	NA	NA	NA	NA	3.22582	NA	NA	NA	12.9687	14.653	Mexico gulf	1996	-91.5138	25.4018	Seasonal and Annual Load of Herbicides from the Mississippi River Basin to the Gulf of Mexico
317		12.3372	NA	NA	NA	NA	NA	NA	1.33737	NA	NA	NA	13.6745	14.8561	Mexico gulf	1997	-91.5138	25.4018	Seasonal and Annual Load of Herbicides from the Mississippi River Basin to the Gulf of Mexico
318		7.56741	NA	NA	NA	NA	NA	NA	4.29172	NA	NA	NA	11.8591	13.6404	Mexico gulf	1997	-91.5138	25.4018	Seasonal and Annual Load of Herbicides from the Mississippi River Basin to the Gulf of Mexico
319	NA	0.152315	NA	NA	NA	NA	NA	NA	NA	NA	NA	NA	0.152315	0.152315	Xiangshan Harbor	2019.05	121.51	29.51	Aquaculture derived distribution, partitioning, migration, and transformation of atrazine and its metabolites in seawater, sediment, and organisms from a typical semiNAclosed mariculture bay
320	NA	0.171296	NA	NA	NA	NA	NA	NA	NA	NA	NA	NA	0.171296	0.171296	Xiangshan Harbor	2019.05	121.51	29.52	Aquaculture derived distribution, partitioning, migration, and transformation of atrazine and its metabolites in seawater, sediment, and organisms from a typical semiNAclosed mariculture bay
321	NA	0.322222	NA	NA	NA	NA	NA	NA	NA	NA	NA	NA	0.322222	0.322222	Xiangshan Harbor	2019.05	121.52	29.44	Aquaculture derived distribution, partitioning, migration, and transformation of atrazine and its metabolites in seawater, sediment, and organisms from a typical semiNAclosed mariculture bay
322	NA	0.026713	NA	NA	NA	NA	NA	NA	NA	NA	NA	NA	0.026713	0.026713	Xiangshan Harbor	2019.05	121.5	29.42	Aquaculture derived distribution, partitioning, migration, and transformation of atrazine and its metabolites in seawater, sediment, and organisms from a typical semiNAclosed mariculture bay
323	NA	0.173611	NA	NA	NA	NA	NA	NA	NA	NA	NA	NA	0.173611	0.173611	Xiangshan Harbor	2019.05	121.54	29.46	Aquaculture derived distribution, partitioning, migration, and transformation of atrazine and its metabolites in seawater, sediment, and organisms from a typical semiNAclosed mariculture bay
324	NA	0.135185	NA	NA	NA	NA	NA	NA	NA	NA	NA	NA	0.135185	0.135185	Xiangshan Harbor	2019.05	121.58	29.5	Aquaculture derived distribution, partitioning, migration, and transformation of atrazine and its metabolites in seawater, sediment, and organisms from a typical semiNAclosed mariculture bay
325	NA	0.0671296	NA	NA	NA	NA	NA	NA	NA	NA	NA	NA	0.0671296	0.0671296	Xiangshan Harbor	2019.05	121.66	29.53	Aquaculture derived distribution, partitioning, migration, and transformation of atrazine and its metabolites in seawater, sediment, and organisms from a typical semiNAclosed mariculture bay
326	NA	0.134259	NA	NA	NA	NA	NA	NA	NA	NA	NA	NA	0.134259	0.134259	Xiangshan Harbor	2019.05	121.72	29.58	Aquaculture derived distribution, partitioning, migration, and transformation of atrazine and its metabolites in seawater, sediment, and organisms from a typical semiNAclosed mariculture bay
327	NA	0.136574	NA	NA	NA	NA	NA	NA	NA	NA	NA	NA	0.136574	0.136574	Xiangshan Harbor	2019.05	121.76	29.54	Aquaculture derived distribution, partitioning, migration, and transformation of atrazine and its metabolites in seawater, sediment, and organisms from a typical semiNAclosed mariculture bay
328	NA	0.0898148	NA	NA	NA	NA	NA	NA	NA	NA	NA	NA	0.0898148	0.0898148	Xiangshan Harbor	2019.05	121.81	29.54	Aquaculture derived distribution, partitioning, migration, and transformation of atrazine and its metabolites in seawater, sediment, and organisms from a typical semiNAclosed mariculture bay
329	NA	0.107407	NA	NA	NA	NA	NA	NA	NA	NA	NA	NA	0.107407	0.107407	Xiangshan Harbor	2019.05	121.79	29.52	Aquaculture derived distribution, partitioning, migration, and transformation of atrazine and its metabolites in seawater, sediment, and organisms from a typical semiNAclosed mariculture bay
330	NA	0.152315	NA	NA	NA	NA	NA	NA	NA	NA	NA	NA	0.152315	0.152315	Xiangshan Harbor	2019.05	121.8	29.62	Aquaculture derived distribution, partitioning, migration, and transformation of atrazine and its metabolites in seawater, sediment, and organisms from a typical semiNAclosed mariculture bay
331	NA	0.2625	NA	NA	NA	NA	NA	NA	NA	NA	NA	NA	0.2625	0.2625	Xiangshan Harbor	2019.05	121.84	29.68	Aquaculture derived distribution, partitioning, migration, and transformation of atrazine and its metabolites in seawater, sediment, and organisms from a typical semiNAclosed mariculture bay
332	NA	0.0648148	NA	NA	NA	NA	NA	NA	NA	NA	NA	NA	0.0648148	0.0648148	Xiangshan Harbor	2019.05	121.87	29.67	Aquaculture derived distribution, partitioning, migration, and transformation of atrazine and its metabolites in seawater, sediment, and organisms from a typical semiNAclosed mariculture bay
333	NA	0.0241204	NA	NA	NA	NA	NA	NA	NA	NA	NA	NA	0.0241204	0.0241204	Xiangshan Harbor	2019.05	121.94	29.71	Aquaculture derived distribution, partitioning, migration, and transformation of atrazine and its metabolites in seawater, sediment, and organisms from a typical semiNAclosed mariculture bay
334	NA	0.0394907	NA	NA	NA	NA	NA	NA	NA	NA	NA	NA	0.0394907	0.0394907	Xiangshan Harbor	2019.05	121.54	29.49	Aquaculture derived distribution, partitioning, migration, and transformation of atrazine and its metabolites in seawater, sediment, and organisms from a typical semiNAclosed mariculture bay
335	NA	0.208333	NA	NA	NA	NA	NA	NA	NA	NA	NA	NA	0.208333	0.208333	Xiangshan Harbor	2019.05	121.49	29.48	Aquaculture derived distribution, partitioning, migration, and transformation of atrazine and its metabolites in seawater, sediment, and organisms from a typical semiNAclosed mariculture bay
336	NA	0.220833	NA	NA	NA	NA	NA	NA	NA	NA	NA	NA	0.220833	0.220833	Xiangshan Harbor	2019.05	121.46	29.5	Aquaculture derived distribution, partitioning, migration, and transformation of atrazine and its metabolites in seawater, sediment, and organisms from a typical semiNAclosed mariculture bay
337	NA	0.230556	NA	NA	NA	NA	NA	NA	NA	NA	NA	NA	0.230556	0.230556	Xiangshan Harbor	2019.05	121.54	29.52	Aquaculture derived distribution, partitioning, migration, and transformation of atrazine and its metabolites in seawater, sediment, and organisms from a typical semiNAclosed mariculture bay
338	NA	0.200463	NA	NA	NA	NA	NA	NA	NA	NA	NA	NA	0.200463	0.200463	Xiangshan Harbor	2019.05	121.57	29.48	Aquaculture derived distribution, partitioning, migration, and transformation of atrazine and its metabolites in seawater, sediment, and organisms from a typical semiNAclosed mariculture bay
339	NA	0.161111	NA	NA	NA	NA	NA	NA	NA	NA	NA	NA	0.161111	0.161111	Xiangshan Harbor	2019.05	121.62	29.51	Aquaculture derived distribution, partitioning, migration, and transformation of atrazine and its metabolites in seawater, sediment, and organisms from a typical semiNAclosed mariculture bay
340	NA	0.121759	NA	NA	NA	NA	NA	NA	NA	NA	NA	NA	0.121759	0.121759	Xiangshan Harbor	2019.05	121.64	29.54	Aquaculture derived distribution, partitioning, migration, and transformation of atrazine and its metabolites in seawater, sediment, and organisms from a typical semiNAclosed mariculture bay
341	NA	0.156481	NA	NA	NA	NA	NA	NA	NA	NA	NA	NA	0.156481	0.156481	Xiangshan Harbor	2019.05	121.7	29.56	Aquaculture derived distribution, partitioning, migration, and transformation of atrazine and its metabolites in seawater, sediment, and organisms from a typical semiNAclosed mariculture bay
342	NA	0.220833	NA	NA	NA	NA	NA	NA	NA	NA	NA	NA	0.220833	0.220833	Xiangshan Harbor	2019.05	121.73	29.55	Aquaculture derived distribution, partitioning, migration, and transformation of atrazine and its metabolites in seawater, sediment, and organisms from a typical semiNAclosed mariculture bay
343	NA	0.0763889	NA	NA	NA	NA	NA	NA	NA	NA	NA	NA	0.0763889	0.0763889	Xiangshan Harbor	2019.05	121.76	29.59	Aquaculture derived distribution, partitioning, migration, and transformation of atrazine and its metabolites in seawater, sediment, and organisms from a typical semiNAclosed mariculture bay
344	NA	0.012037	NA	NA	NA	NA	NA	NA	NA	NA	NA	NA	0.012037	0.012037	Xiangshan Harbor	2019.05	121.81	29.67	Aquaculture derived distribution, partitioning, migration, and transformation of atrazine and its metabolites in seawater, sediment, and organisms from a typical semiNAclosed mariculture bay
345	NA	0.2	NA	NA	NA	NA	NA	NA	NA	NA	NA	NA	0.2	0.2	Xiangshan Harbor	2019.05	121.87	29.63	Aquaculture derived distribution, partitioning, migration, and transformation of atrazine and its metabolites in seawater, sediment, and organisms from a typical semiNAclosed mariculture bay
346	NA	0.246759	NA	NA	NA	NA	NA	NA	NA	NA	NA	NA	0.246759	0.246759	Xiangshan Harbor	2019.05	121.87	29.71	Aquaculture derived distribution, partitioning, migration, and transformation of atrazine and its metabolites in seawater, sediment, and organisms from a typical semiNAclosed mariculture bay
347	NA	0.0796296	NA	NA	NA	NA	NA	NA	NA	NA	NA	NA	0.0796296	0.0796296	Xiangshan Harbor	2019.05	121.9	29.71	Aquaculture derived distribution, partitioning, migration, and transformation of atrazine and its metabolites in seawater, sediment, and organisms from a typical semiNAclosed mariculture bay
348	NA	0.0109259	NA	NA	NA	NA	NA	NA	NA	NA	NA	NA	0.0109259	0.0109259	Xiangshan Harbor	2019.05	121.92	29.74	Aquaculture derived distribution, partitioning, migration, and transformation of atrazine and its metabolites in seawater, sediment, and organisms from a typical semiNAclosed mariculture bay
349	NA	0.0791667	NA	NA	NA	NA	NA	NA	NA	NA	NA	NA	0.0791667	0.0791667	Xiangshan Harbor	2019.05	121.93	29.68	Aquaculture derived distribution, partitioning, migration, and transformation of atrazine and its metabolites in seawater, sediment, and organisms from a typical semiNAclosed mariculture bay
350	NA	0	NA	NA	NA	NA	0	NA	NA	0	0.197228	0	0.197228	1.46624	Vilaine Bay	24/04/2006	-2.389	47.93	Risk assessment of herbicides and booster biocides along estuarine continuums in the Bay of Vilaine area (Brittany, France)
351	NA	0	NA	NA	NA	NA	0	NA	NA	0	0.197228	0	0.197228	1.46624	Vilaine Bay	02/05/2006	-2.389	47.93	Risk assessment of herbicides and booster biocides along estuarine continuums in the Bay of Vilaine area (Brittany, France)
352	NA	0	NA	NA	NA	NA	11.6436	NA	NA	0	0	0	11.6436	28.0063	Vilaine Bay	09/05/2006	-2.389	47.93	Risk assessment of herbicides and booster biocides along estuarine continuums in the Bay of Vilaine area (Brittany, France)
353	NA	0	NA	NA	NA	NA	7.92079	NA	NA	0	0	0	7.92079	19.5135	Vilaine Bay	15/05/2006	-2.389	47.93	Risk assessment of herbicides and booster biocides along estuarine continuums in the Bay of Vilaine area (Brittany, France)
354	NA	0	NA	NA	NA	NA	1.63366	NA	NA	0	0	0	1.63366	4.95489	Vilaine Bay	19/05/2006	-2.389	47.93	Risk assessment of herbicides and booster biocides along estuarine continuums in the Bay of Vilaine area (Brittany, France)
355	NA	0	NA	NA	NA	NA	1.42079	NA	NA	0	0	0	1.42079	4.45396	Vilaine Bay	29/05/2006	-2.389	47.93	Risk assessment of herbicides and booster biocides along estuarine continuums in the Bay of Vilaine area (Brittany, France)
356	NA	10.8889	NA	NA	NA	NA	0.658416	NA	NA	0	0.127932	0	11.6752	13.5507	Vilaine Bay	04/07/2006	-2.389	47.93	Risk assessment of herbicides and booster biocides along estuarine continuums in the Bay of Vilaine area (Brittany, France)
357	NA	7.40741	NA	NA	NA	NA	0.49505	NA	NA	0.134387	0.159915	0	8.19676	11.5669	Vilaine Bay	10/07/2006	-2.389	47.93	Risk assessment of herbicides and booster biocides along estuarine continuums in the Bay of Vilaine area (Brittany, France)
358	NA	1.52778	NA	NA	NA	NA	1.9802	NA	NA	0.102767	0.245203	0	3.85595	8.61458	Vilaine Bay	17/07/2006	-2.389	47.93	Risk assessment of herbicides and booster biocides along estuarine continuums in the Bay of Vilaine area (Brittany, France)
359	NA	1.3287	NA	NA	NA	NA	0.0990099	NA	NA	0.102767	0.293177	0	1.82366	4.10513	Vilaine Bay	24/07/2006	-2.389	47.93	Risk assessment of herbicides and booster biocides along estuarine continuums in the Bay of Vilaine area (Brittany, France)
360	NA	0.615741	NA	NA	NA	NA	0	NA	NA	0	0	0	0.615741	2.07104	Vilaine Bay	03/04/2007	-2.389	47.93	Risk assessment of herbicides and booster biocides along estuarine continuums in the Bay of Vilaine area (Brittany, France)
361	NA	0.462963	NA	NA	NA	NA	0	NA	NA	0	0	0	0.462963	1.91826	Vilaine Bay	10/04/2007	-2.389	47.93	Risk assessment of herbicides and booster biocides along estuarine continuums in the Bay of Vilaine area (Brittany, France)
362	NA	1.85185	NA	NA	NA	NA	0	NA	NA	0	0	0	1.85185	3.30715	Vilaine Bay	16/04/2007	-2.389	47.93	Risk assessment of herbicides and booster biocides along estuarine continuums in the Bay of Vilaine area (Brittany, France)
363	NA	0.0925926	NA	NA	NA	NA	0	NA	NA	0	0	0	0.0925926	1.54789	Vilaine Bay	23/04/2007	-2.389	47.93	Risk assessment of herbicides and booster biocides along estuarine continuums in the Bay of Vilaine area (Brittany, France)
364	NA	0	NA	NA	NA	NA	0.00148515	NA	NA	0	0.117271	0	0.118756	1.46138	Vilaine Bay	27/04/2007	-2.389	47.93	Risk assessment of herbicides and booster biocides along estuarine continuums in the Bay of Vilaine area (Brittany, France)
365	NA	0	NA	NA	NA	NA	0	NA	NA	0	0.101279	0	0.101279	1.46045	Vilaine Bay	02/05/2007	-2.389	47.93	Risk assessment of herbicides and booster biocides along estuarine continuums in the Bay of Vilaine area (Brittany, France)
366	NA	0	NA	NA	NA	NA	0	NA	NA	0	0.122601	0	0.122601	1.46169	Vilaine Bay	14/05/2007	-2.389	47.93	Risk assessment of herbicides and booster biocides along estuarine continuums in the Bay of Vilaine area (Brittany, France)
367	NA	0.125	NA	NA	NA	NA	0.118812	NA	NA	0	0.101279	0	0.345091	1.58545	Vilaine Bay	28/05/2007	-2.389	47.93	Risk assessment of herbicides and booster biocides along estuarine continuums in the Bay of Vilaine area (Brittany, France)
368	NA	0.138889	NA	NA	NA	NA	0	NA	NA	0.735178	0.10661	0	0.980677	17.3408	Vilaine Bay	12/06/2007	-2.389	47.93	Risk assessment of herbicides and booster biocides along estuarine continuums in the Bay of Vilaine area (Brittany, France)
369	NA	0.143519	NA	NA	NA	NA	0	NA	NA	0.150198	0.101279	0	0.394995	3.78403	Vilaine Bay	18/06/2007	-2.389	47.93	Risk assessment of herbicides and booster biocides along estuarine continuums in the Bay of Vilaine area (Brittany, France)
370	NA	0	NA	NA	NA	NA	0	NA	NA	0.083004	0.0799574	0	0.162961	2.4202	Vilaine Bay	16/07/2007	-2.389	47.93	Risk assessment of herbicides and booster biocides along estuarine continuums in the Bay of Vilaine area (Brittany, France)
371	NA	0	NA	NA	NA	NA	0	NA	NA	0	0.10661	0	0.10661	1.46076	Vilaine Bay	28/05/2007	-2.42342	48.0517	Risk assessment of herbicides and booster biocides along estuarine continuums in the Bay of Vilaine area (Brittany, France)
372	NA	0	NA	NA	NA	NA	0.0990099	NA	NA	0	0.10661	0	0.20562	1.46076	Vilaine Bay	25/04/2007	-2.42342	48.0517	Risk assessment of herbicides and booster biocides along estuarine continuums in the Bay of Vilaine area (Brittany, France)
373	NA	0	NA	NA	NA	NA	0.0990099	NA	NA	0	0.10661	0	0.20562	1.46076	Vilaine Bay	28/05/2007	-2.42342	48.0517	Risk assessment of herbicides and booster biocides along estuarine continuums in the Bay of Vilaine area (Brittany, France)
374	NA	0	NA	NA	NA	NA	0	NA	NA	0	0.10661	0.114943	0.221552	1.4667	Vilaine Bay	12/06/2007	-2.42342	48.0517	Risk assessment of herbicides and booster biocides along estuarine continuums in the Bay of Vilaine area (Brittany, France)
375	NA	0	NA	NA	NA	NA	0	NA	NA	0	0.341151	0.166667	0.507818	1.48467	Vilaine Bay	02/07/2007	-2.49908	47.6133	Risk assessment of herbicides and booster biocides along estuarine continuums in the Bay of Vilaine area (Brittany, France)
376	NA	0	NA	NA	NA	NA	0	NA	NA	0	0.10661	0	0.10661	1.46076	Vilaine Bay	25/04/2007	-2.49908	47.6133	Risk assessment of herbicides and booster biocides along estuarine continuums in the Bay of Vilaine area (Brittany, France)
377	NA	0	NA	NA	NA	NA	0	NA	NA	0	0.10661	0	0.10661	1.46076	Vilaine Bay	02/05/2007	-2.49908	47.6133	Risk assessment of herbicides and booster biocides along estuarine continuums in the Bay of Vilaine area (Brittany, France)
378	NA	0	NA	NA	NA	NA	0	NA	NA	0	0.10661	0	0.10661	1.46076	Vilaine Bay	28/05/2007	-2.49908	47.6133	Risk assessment of herbicides and booster biocides along estuarine continuums in the Bay of Vilaine area (Brittany, France)
379	NA	0	NA	NA	NA	NA	0	NA	NA	NA	0.10661	NA	0.10661	0.733106	Vilaine Bay	12/06/2007	-2.49908	47.6133	Risk assessment of herbicides and booster biocides along estuarine continuums in the Bay of Vilaine area (Brittany, France)
380	NA	0	NA	NA	NA	NA	0	NA	NA	NA	0.10661	NA	0.10661	0.733106	Vilaine Bay	18/06/2007	-2.49908	47.6133	Risk assessment of herbicides and booster biocides along estuarine continuums in the Bay of Vilaine area (Brittany, France)
381	NA	0	NA	NA	NA	NA	0	NA	NA	NA	0.0639659	NA	0.0639659	0.730713	Vilaine Bay	02/07/2007	-2.49908	47.6133	Risk assessment of herbicides and booster biocides along estuarine continuums in the Bay of Vilaine area (Brittany, France)
382	NA	0.0925926	NA	NA	NA	NA	0	NA	NA	NA	0	NA	0.0925926	0.820242	Vilaine Bay	14/05/2007	-2.42058	47.525	Risk assessment of herbicides and booster biocides along estuarine continuums in the Bay of Vilaine area (Brittany, France)
383	NA	0	NA	NA	NA	NA	0	NA	NA	NA	0.10661	NA	0.10661	0.733106	Vilaine Bay	18/06/2007	-2.42058	47.525	Risk assessment of herbicides and booster biocides along estuarine continuums in the Bay of Vilaine area (Brittany, France)
384	NA	3.24074	NA	NA	NA	NA	NA	NA	NA	NA	0	NA	3.24074	3.96839	Liberty Bay	2007.03	-122.652	47.7468	Occurrence of Herbicides and Pharmaceutical and Personal Care Products in Surface Water and Groundwater around Liberty Bay, Puget Sound, Washington
385	NA	NA	NA	NA	NA	NA	NA	NA	NA	0.0859253	NA	NA	0.0859253	1.01069	Napoli gulf	2004.10	14.0826	40.791	Assessment of the Potential Ecological Risks Posed by Antifouling Booster Biocides to the Marine Ecosystem of the Gulf of Napoli (Italy)
386	NA	NA	NA	NA	NA	NA	NA	NA	NA	0.0171851	NA	NA	0.0171851	0	Napoli gulf	2005.03	14.0826	40.791	Assessment of the Potential Ecological Risks Posed by Antifouling Booster Biocides to the Marine Ecosystem of the Gulf of Napoli (Italy)
387	NA	NA	NA	NA	NA	NA	NA	NA	NA	0.226843	NA	NA	0.226843	3.71109	Napoli gulf	2005.05	14.0826	40.791	Assessment of the Potential Ecological Risks Posed by Antifouling Booster Biocides to the Marine Ecosystem of the Gulf of Napoli (Italy)
388	NA	NA	NA	NA	NA	NA	NA	NA	NA	0.366042	NA	NA	0.366042	6.74158	Napoli gulf	2005.06	14.0826	40.791	Assessment of the Potential Ecological Risks Posed by Antifouling Booster Biocides to the Marine Ecosystem of the Gulf of Napoli (Italy)
389	NA	NA	NA	NA	NA	NA	NA	NA	NA	0.190755	NA	NA	0.190755	2.97514	Napoli gulf	2005.07	14.0826	40.791	Assessment of the Potential Ecological Risks Posed by Antifouling Booster Biocides to the Marine Ecosystem of the Gulf of Napoli (Italy)
390	NA	NA	NA	NA	NA	NA	NA	NA	NA	0.0687403	NA	NA	0.0687403	0.723682	Napoli gulf	2005.09	14.0826	40.791	Assessment of the Potential Ecological Risks Posed by Antifouling Booster Biocides to the Marine Ecosystem of the Gulf of Napoli (Italy)
391	NA	NA	NA	NA	NA	NA	NA	NA	NA	0.0395257	NA	NA	0.0395257	0.274141	Napoli gulf	2005.10	14.0826	40.791	Assessment of the Potential Ecological Risks Posed by Antifouling Booster Biocides to the Marine Ecosystem of the Gulf of Napoli (Italy)
392	NA	NA	NA	NA	NA	NA	NA	NA	NA	0.0257776	NA	NA	0.0257776	0.0887539	Napoli gulf	2005.11	14.0826	40.791	Assessment of the Potential Ecological Risks Posed by Antifouling Booster Biocides to the Marine Ecosystem of the Gulf of Napoli (Italy)
393	NA	NA	NA	NA	NA	NA	NA	NA	NA	0.0360887	NA	NA	0.0360887	0.225636	Napoli gulf	2004.10	14.0759	40.8184	Assessment of the Potential Ecological Risks Posed by Antifouling Booster Biocides to the Marine Ecosystem of the Gulf of Napoli (Italy)
394	NA	NA	NA	NA	NA	NA	NA	NA	NA	0	NA	NA	0	0	Napoli gulf	2005.03	14.0759	40.8184	Assessment of the Potential Ecological Risks Posed by Antifouling Booster Biocides to the Marine Ecosystem of the Gulf of Napoli (Italy)
395	NA	NA	NA	NA	NA	NA	NA	NA	NA	0.0103111	NA	NA	0.0103111	0	Napoli gulf	2005.05	14.0759	40.8184	Assessment of the Potential Ecological Risks Posed by Antifouling Booster Biocides to the Marine Ecosystem of the Gulf of Napoli (Italy)
396	NA	NA	NA	NA	NA	NA	NA	NA	NA	0.0481182	NA	NA	0.0481182	0.400124	Napoli gulf	2005.06	14.0759	40.8184	Assessment of the Potential Ecological Risks Posed by Antifouling Booster Biocides to the Marine Ecosystem of the Gulf of Napoli (Italy)
397	NA	NA	NA	NA	NA	NA	NA	NA	NA	0.0206221	NA	NA	0.0206221	0.0276743	Napoli gulf	2005.07	14.0759	40.8184	Assessment of the Potential Ecological Risks Posed by Antifouling Booster Biocides to the Marine Ecosystem of the Gulf of Napoli (Italy)
398	NA	NA	NA	NA	NA	NA	NA	NA	NA	0.0343702	NA	NA	0.0343702	0.201853	Napoli gulf	2005.09	14.0759	40.8184	Assessment of the Potential Ecological Risks Posed by Antifouling Booster Biocides to the Marine Ecosystem of the Gulf of Napoli (Italy)
399	NA	NA	NA	NA	NA	NA	NA	NA	NA	0.00859253	NA	NA	0.00859253	0	Napoli gulf	2005.10	14.0759	40.8184	Assessment of the Potential Ecological Risks Posed by Antifouling Booster Biocides to the Marine Ecosystem of the Gulf of Napoli (Italy)
400	NA	NA	NA	NA	NA	NA	NA	NA	NA	0.00687403	NA	NA	0.00687403	0	Napoli gulf	2005.11	14.0759	40.8184	Assessment of the Potential Ecological Risks Posed by Antifouling Booster Biocides to the Marine Ecosystem of the Gulf of Napoli (Italy)
401	NA	NA	NA	NA	NA	NA	NA	NA	NA	0	NA	NA	0	0	Napoli gulf	2005.03	14.0733	40.8169	Assessment of the Potential Ecological Risks Posed by Antifouling Booster Biocides to the Marine Ecosystem of the Gulf of Napoli (Italy)
402	NA	NA	NA	NA	NA	NA	NA	NA	NA	0.0103111	NA	NA	0.0103111	0	Napoli gulf	2005.05	14.0733	40.8169	Assessment of the Potential Ecological Risks Posed by Antifouling Booster Biocides to the Marine Ecosystem of the Gulf of Napoli (Italy)
403	NA	NA	NA	NA	NA	NA	NA	NA	NA	0.0206221	NA	NA	0.0206221	0.0276743	Napoli gulf	2005.07	14.0733	40.8169	Assessment of the Potential Ecological Risks Posed by Antifouling Booster Biocides to the Marine Ecosystem of the Gulf of Napoli (Italy)
404	NA	NA	NA	NA	NA	NA	NA	NA	NA	0.0343702	NA	NA	0.0343702	0.201853	Napoli gulf	2005.09	14.0733	40.8169	Assessment of the Potential Ecological Risks Posed by Antifouling Booster Biocides to the Marine Ecosystem of the Gulf of Napoli (Italy)
405	NA	NA	NA	NA	NA	NA	NA	NA	NA	0.00859253	NA	NA	0.00859253	0	Napoli gulf	2005.10	14.0733	40.8169	Assessment of the Potential Ecological Risks Posed by Antifouling Booster Biocides to the Marine Ecosystem of the Gulf of Napoli (Italy)
406	NA	NA	NA	NA	NA	NA	NA	NA	NA	0.00687403	NA	NA	0.00687403	0	Napoli gulf	2005.11	14.0733	40.8169	Assessment of the Potential Ecological Risks Posed by Antifouling Booster Biocides to the Marine Ecosystem of the Gulf of Napoli (Italy)
407	NA	NA	NA	NA	NA	NA	NA	NA	NA	0	NA	NA	0	0	Napoli gulf	2006.01	14.0733	40.8169	Assessment of the Potential Ecological Risks Posed by Antifouling Booster Biocides to the Marine Ecosystem of the Gulf of Napoli (Italy)
408	NA	NA	NA	NA	NA	NA	NA	NA	NA	0.0197628	NA	NA	0.0197628	0.0183719	Napoli gulf	2004.10	14.1151	40.8248	Assessment of the Potential Ecological Risks Posed by Antifouling Booster Biocides to the Marine Ecosystem of the Gulf of Napoli (Italy)
409	NA	NA	NA	NA	NA	NA	NA	NA	NA	0.00930016	NA	NA	0.00930016	0	Napoli gulf	2005.03	14.1151	40.8248	Assessment of the Potential Ecological Risks Posed by Antifouling Booster Biocides to the Marine Ecosystem of the Gulf of Napoli (Italy)
410	NA	NA	NA	NA	NA	NA	NA	NA	NA	0.0174378	NA	NA	0.0174378	0	Napoli gulf	2005.05	14.1151	40.8248	Assessment of the Potential Ecological Risks Posed by Antifouling Booster Biocides to the Marine Ecosystem of the Gulf of Napoli (Italy)
411	NA	NA	NA	NA	NA	NA	NA	NA	NA	0.0662636	NA	NA	0.0662636	0.683502	Napoli gulf	2005.06	14.1151	40.8248	Assessment of the Potential Ecological Risks Posed by Antifouling Booster Biocides to the Marine Ecosystem of the Gulf of Napoli (Italy)
412	NA	NA	NA	NA	NA	NA	NA	NA	NA	0.0279005	NA	NA	0.0279005	0.115649	Napoli gulf	2005.07	14.1151	40.8248	Assessment of the Potential Ecological Risks Posed by Antifouling Booster Biocides to the Marine Ecosystem of the Gulf of Napoli (Italy)
413	NA	NA	NA	NA	NA	NA	NA	NA	NA	0.0209254	NA	NA	0.0209254	0.03104	Napoli gulf	2005.09	14.1151	40.8248	Assessment of the Potential Ecological Risks Posed by Antifouling Booster Biocides to the Marine Ecosystem of the Gulf of Napoli (Italy)
414	NA	NA	NA	NA	NA	NA	NA	NA	NA	0.0197628	NA	NA	0.0197628	0.0183719	Napoli gulf	2005.10	14.1151	40.8248	Assessment of the Potential Ecological Risks Posed by Antifouling Booster Biocides to the Marine Ecosystem of the Gulf of Napoli (Italy)
415	NA	NA	NA	NA	NA	NA	NA	NA	NA	0.0197628	NA	NA	0.0197628	0.0183719	Napoli gulf	2005.11	14.1151	40.8248	Assessment of the Potential Ecological Risks Posed by Antifouling Booster Biocides to the Marine Ecosystem of the Gulf of Napoli (Italy)
416	NA	NA	NA	NA	NA	NA	NA	NA	NA	0.00465008	NA	NA	0.00465008	0	Napoli gulf	2006.01	14.1151	40.8248	Assessment of the Potential Ecological Risks Posed by Antifouling Booster Biocides to the Marine Ecosystem of the Gulf of Napoli (Italy)
417	NA	NA	NA	NA	NA	NA	NA	NA	NA	0.11044	NA	NA	0.11044	1.44105	Napoli gulf	2004.10	14.1159	40.8266	Assessment of the Potential Ecological Risks Posed by Antifouling Booster Biocides to the Marine Ecosystem of the Gulf of Napoli (Italy)
418	NA	NA	NA	NA	NA	NA	NA	NA	NA	0.0127877	NA	NA	0.0127877	0	Napoli gulf	2005.03	14.1159	40.8266	Assessment of the Potential Ecological Risks Posed by Antifouling Booster Biocides to the Marine Ecosystem of the Gulf of Napoli (Italy)
419	NA	NA	NA	NA	NA	NA	NA	NA	NA	0.159265	NA	NA	0.159265	2.35455	Napoli gulf	2005.05	14.1159	40.8266	Assessment of the Potential Ecological Risks Posed by Antifouling Booster Biocides to the Marine Ecosystem of the Gulf of Napoli (Italy)
420	NA	NA	NA	NA	NA	NA	NA	NA	NA	0.206928	NA	NA	0.206928	3.30194	Napoli gulf	2005.06	14.1159	40.8266	Assessment of the Potential Ecological Risks Posed by Antifouling Booster Biocides to the Marine Ecosystem of the Gulf of Napoli (Italy)
421	NA	NA	NA	NA	NA	NA	NA	NA	NA	0.196466	NA	NA	0.196466	3.08995	Napoli gulf	2005.07	14.1159	40.8266	Assessment of the Potential Ecological Risks Posed by Antifouling Booster Biocides to the Marine Ecosystem of the Gulf of Napoli (Italy)
422	NA	NA	NA	NA	NA	NA	NA	NA	NA	0.084864	NA	NA	0.084864	0.992579	Napoli gulf	2005.09	14.1159	40.8266	Assessment of the Potential Ecological Risks Posed by Antifouling Booster Biocides to the Marine Ecosystem of the Gulf of Napoli (Italy)
423	NA	NA	NA	NA	NA	NA	NA	NA	NA	0.0802138	NA	NA	0.0802138	0.913803	Napoli gulf	2005.10	14.1159	40.8266	Assessment of the Potential Ecological Risks Posed by Antifouling Booster Biocides to the Marine Ecosystem of the Gulf of Napoli (Italy)
424	NA	NA	NA	NA	NA	NA	NA	NA	NA	0.0279005	NA	NA	0.0279005	0.115649	Napoli gulf	2005.11	14.1159	40.8266	Assessment of the Potential Ecological Risks Posed by Antifouling Booster Biocides to the Marine Ecosystem of the Gulf of Napoli (Italy)
425	NA	NA	NA	NA	NA	NA	NA	NA	NA	0.0174378	NA	NA	0.0174378	0	Napoli gulf	2006.01	14.1159	40.8266	Assessment of the Potential Ecological Risks Posed by Antifouling Booster Biocides to the Marine Ecosystem of the Gulf of Napoli (Italy)
426	NA	NA	NA	NA	NA	NA	NA	NA	NA	0.0778889	NA	NA	0.0778889	0.874776	Napoli gulf	2005.03	14.2224	40.8264	Assessment of the Potential Ecological Risks Posed by Antifouling Booster Biocides to the Marine Ecosystem of the Gulf of Napoli (Italy)
427	NA	NA	NA	NA	NA	NA	NA	NA	NA	0.232504	NA	NA	0.232504	3.82868	Napoli gulf	2005.05	14.2224	40.8264	Assessment of the Potential Ecological Risks Posed by Antifouling Booster Biocides to the Marine Ecosystem of the Gulf of Napoli (Italy)
428	NA	NA	NA	NA	NA	NA	NA	NA	NA	0.141828	NA	NA	0.141828	2.02083	Napoli gulf	2005.06	14.2224	40.8264	Assessment of the Potential Ecological Risks Posed by Antifouling Booster Biocides to the Marine Ecosystem of the Gulf of Napoli (Italy)
429	NA	NA	NA	NA	NA	NA	NA	NA	NA	0.060451	NA	NA	0.060451	0.590517	Napoli gulf	2005.07	14.2224	40.8264	Assessment of the Potential Ecological Risks Posed by Antifouling Booster Biocides to the Marine Ecosystem of the Gulf of Napoli (Italy)
430	NA	NA	NA	NA	NA	NA	NA	NA	NA	0.151128	NA	NA	0.151128	2.19787	Napoli gulf	2005.09	14.2224	40.8264	Assessment of the Potential Ecological Risks Posed by Antifouling Booster Biocides to the Marine Ecosystem of the Gulf of Napoli (Italy)
431	NA	NA	NA	NA	NA	NA	NA	NA	NA	0.148803	NA	NA	0.148803	2.1534	Napoli gulf	2005.10	14.2224	40.8264	Assessment of the Potential Ecological Risks Posed by Antifouling Booster Biocides to the Marine Ecosystem of the Gulf of Napoli (Italy)
432	NA	NA	NA	NA	NA	NA	NA	NA	NA	0.0732387	NA	NA	0.0732387	0.797467	Napoli gulf	2005.11	14.2224	40.8264	Assessment of the Potential Ecological Risks Posed by Antifouling Booster Biocides to the Marine Ecosystem of the Gulf of Napoli (Italy)
433	NA	NA	NA	NA	NA	NA	NA	NA	NA	0.0302255	NA	NA	0.0302255	0.145961	Napoli gulf	2006.01	14.2224	40.8264	Assessment of the Potential Ecological Risks Posed by Antifouling Booster Biocides to the Marine Ecosystem of the Gulf of Napoli (Italy)
434	NA	NA	NA	NA	NA	NA	NA	NA	NA	0.0825391	NA	NA	0.0825391	0.953077	Napoli gulf	2005.03	14.2218	40.8266	Assessment of the Potential Ecological Risks Posed by Antifouling Booster Biocides to the Marine Ecosystem of the Gulf of Napoli (Italy)
435	NA	NA	NA	NA	NA	NA	NA	NA	NA	0.237154	NA	NA	0.237154	3.92569	Napoli gulf	2005.05	14.2218	40.8266	Assessment of the Potential Ecological Risks Posed by Antifouling Booster Biocides to the Marine Ecosystem of the Gulf of Napoli (Italy)
436	NA	NA	NA	NA	NA	NA	NA	NA	NA	0.155778	NA	NA	0.155778	2.28721	Napoli gulf	2005.06	14.2218	40.8266	Assessment of the Potential Ecological Risks Posed by Antifouling Booster Biocides to the Marine Ecosystem of the Gulf of Napoli (Italy)
437	NA	NA	NA	NA	NA	NA	NA	NA	NA	0.0651012	NA	NA	0.0651012	0.664756	Napoli gulf	2005.07	14.2218	40.8266	Assessment of the Potential Ecological Risks Posed by Antifouling Booster Biocides to the Marine Ecosystem of the Gulf of Napoli (Italy)
438	NA	NA	NA	NA	NA	NA	NA	NA	NA	0.131365	NA	NA	0.131365	1.82439	Napoli gulf	2005.09	14.2218	40.8266	Assessment of the Potential Ecological Risks Posed by Antifouling Booster Biocides to the Marine Ecosystem of the Gulf of Napoli (Italy)
439	NA	NA	NA	NA	NA	NA	NA	NA	NA	0.0592885	NA	NA	0.0592885	0.572155	Napoli gulf	2005.10	14.2218	40.8266	Assessment of the Potential Ecological Risks Posed by Antifouling Booster Biocides to the Marine Ecosystem of the Gulf of Napoli (Italy)
440	NA	NA	NA	NA	NA	NA	NA	NA	NA	0.0813763	NA	NA	0.0813763	0.933407	Napoli gulf	2005.11	14.2218	40.8266	Assessment of the Potential Ecological Risks Posed by Antifouling Booster Biocides to the Marine Ecosystem of the Gulf of Napoli (Italy)
441	NA	NA	NA	NA	NA	NA	NA	NA	NA	0.0348756	NA	NA	0.0348756	0.208814	Napoli gulf	2006.01	14.2218	40.8266	Assessment of the Potential Ecological Risks Posed by Antifouling Booster Biocides to the Marine Ecosystem of the Gulf of Napoli (Italy)
442	NA	NA	NA	NA	NA	NA	NA	NA	NA	0.0653032	NA	NA	0.0653032	0.668007	Napoli gulf	2005.03	14.249	40.8291	Assessment of the Potential Ecological Risks Posed by Antifouling Booster Biocides to the Marine Ecosystem of the Gulf of Napoli (Italy)
443	NA	NA	NA	NA	NA	NA	NA	NA	NA	0.144355	NA	NA	0.144355	2.06871	Napoli gulf	2005.05	14.249	40.8291	Assessment of the Potential Ecological Risks Posed by Antifouling Booster Biocides to the Marine Ecosystem of the Gulf of Napoli (Italy)
444	NA	NA	NA	NA	NA	NA	NA	NA	NA	0.140918	NA	NA	0.140918	2.00363	Napoli gulf	2005.06	14.249	40.8291	Assessment of the Potential Ecological Risks Posed by Antifouling Booster Biocides to the Marine Ecosystem of the Gulf of Napoli (Italy)
445	NA	NA	NA	NA	NA	NA	NA	NA	NA	0.0549921	NA	NA	0.0549921	0.505006	Napoli gulf	2005.07	14.249	40.8291	Assessment of the Potential Ecological Risks Posed by Antifouling Booster Biocides to the Marine Ecosystem of the Gulf of Napoli (Italy)
446	NA	NA	NA	NA	NA	NA	NA	NA	NA	0.0240591	NA	NA	0.0240591	0.0676259	Napoli gulf	2005.09	14.249	40.8291	Assessment of the Potential Ecological Risks Posed by Antifouling Booster Biocides to the Marine Ecosystem of the Gulf of Napoli (Italy)
447	NA	NA	NA	NA	NA	NA	NA	NA	NA	0.0515553	NA	NA	0.0515553	0.452155	Napoli gulf	2005.10	14.249	40.8291	Assessment of the Potential Ecological Risks Posed by Antifouling Booster Biocides to the Marine Ecosystem of the Gulf of Napoli (Italy)
448	NA	NA	NA	NA	NA	NA	NA	NA	NA	0.113422	NA	NA	0.113422	1.49485	Napoli gulf	2005.11	14.249	40.8291	Assessment of the Potential Ecological Risks Posed by Antifouling Booster Biocides to the Marine Ecosystem of the Gulf of Napoli (Italy)
449	NA	NA	NA	NA	NA	NA	NA	NA	NA	0.0653032	NA	NA	0.0653032	0.668007	Napoli gulf	2006.01	14.249	40.8291	Assessment of the Potential Ecological Risks Posed by Antifouling Booster Biocides to the Marine Ecosystem of the Gulf of Napoli (Italy)
450	NA	NA	NA	NA	NA	NA	NA	NA	NA	0.0274961	NA	NA	0.0274961	0.110465	Napoli gulf	2005.03	14.2605	40.8397	Assessment of the Potential Ecological Risks Posed by Antifouling Booster Biocides to the Marine Ecosystem of the Gulf of Napoli (Italy)
451	NA	NA	NA	NA	NA	NA	NA	NA	NA	0.0515553	NA	NA	0.0515553	0.452155	Napoli gulf	2005.05	14.2605	40.8397	Assessment of the Potential Ecological Risks Posed by Antifouling Booster Biocides to the Marine Ecosystem of the Gulf of Napoli (Italy)
452	NA	NA	NA	NA	NA	NA	NA	NA	NA	0.044681	NA	NA	0.044681	0.348987	Napoli gulf	2005.06	14.2605	40.8397	Assessment of the Potential Ecological Risks Posed by Antifouling Booster Biocides to the Marine Ecosystem of the Gulf of Napoli (Italy)
453	NA	NA	NA	NA	NA	NA	NA	NA	NA	0.0687403	NA	NA	0.0687403	0.723682	Napoli gulf	2005.07	14.2605	40.8397	Assessment of the Potential Ecological Risks Posed by Antifouling Booster Biocides to the Marine Ecosystem of the Gulf of Napoli (Italy)
454	NA	NA	NA	NA	NA	NA	NA	NA	NA	0.0274961	NA	NA	0.0274961	0.110465	Napoli gulf	2005.09	14.2605	40.8397	Assessment of the Potential Ecological Risks Posed by Antifouling Booster Biocides to the Marine Ecosystem of the Gulf of Napoli (Italy)
455	NA	NA	NA	NA	NA	NA	NA	NA	NA	0.044681	NA	NA	0.044681	0.348987	Napoli gulf	2005.10	14.2605	40.8397	Assessment of the Potential Ecological Risks Posed by Antifouling Booster Biocides to the Marine Ecosystem of the Gulf of Napoli (Italy)
456	NA	NA	NA	NA	NA	NA	NA	NA	NA	0.0206221	NA	NA	0.0206221	0.0276743	Napoli gulf	2005.11	14.2605	40.8397	Assessment of the Potential Ecological Risks Posed by Antifouling Booster Biocides to the Marine Ecosystem of the Gulf of Napoli (Italy)
457	NA	NA	NA	NA	NA	NA	NA	NA	NA	0.0412443	NA	NA	0.0412443	0.298828	Napoli gulf	2006.01	14.2605	40.8397	Assessment of the Potential Ecological Risks Posed by Antifouling Booster Biocides to the Marine Ecosystem of the Gulf of Napoli (Italy)
458	NA	NA	NA	NA	NA	NA	NA	NA	NA	0.0721775	NA	NA	0.0721775	0.779969	Napoli gulf	2005.03	14.2752	882.2	Assessment of the Potential Ecological Risks Posed by Antifouling Booster Biocides to the Marine Ecosystem of the Gulf of Napoli (Italy)
459	NA	NA	NA	NA	NA	NA	NA	NA	NA	0.0584292	NA	NA	0.0584292	0.558634	Napoli gulf	2005.05	14.2752	882.2	Assessment of the Potential Ecological Risks Posed by Antifouling Booster Biocides to the Marine Ecosystem of the Gulf of Napoli (Italy)
460	NA	NA	NA	NA	NA	NA	NA	NA	NA	0.0240591	NA	NA	0.0240591	0.0676259	Napoli gulf	2005.06	14.2752	882.2	Assessment of the Potential Ecological Risks Posed by Antifouling Booster Biocides to the Marine Ecosystem of the Gulf of Napoli (Italy)
461	NA	NA	NA	NA	NA	NA	NA	NA	NA	0.0274961	NA	NA	0.0274961	0.110465	Napoli gulf	2005.07	14.2752	882.2	Assessment of the Potential Ecological Risks Posed by Antifouling Booster Biocides to the Marine Ecosystem of the Gulf of Napoli (Italy)
462	NA	NA	NA	NA	NA	NA	NA	NA	NA	0.0549921	NA	NA	0.0549921	0.505006	Napoli gulf	2005.09	14.2752	882.2	Assessment of the Potential Ecological Risks Posed by Antifouling Booster Biocides to the Marine Ecosystem of the Gulf of Napoli (Italy)
463	NA	NA	NA	NA	NA	NA	NA	NA	NA	0.175288	NA	NA	0.175288	2.6676	Napoli gulf	2005.10	14.2752	882.2	Assessment of the Potential Ecological Risks Posed by Antifouling Booster Biocides to the Marine Ecosystem of the Gulf of Napoli (Italy)
464	NA	NA	NA	NA	NA	NA	NA	NA	NA	0.0412443	NA	NA	0.0412443	0.298828	Napoli gulf	2005.11	14.2752	882.2	Assessment of the Potential Ecological Risks Posed by Antifouling Booster Biocides to the Marine Ecosystem of the Gulf of Napoli (Italy)
465	NA	NA	NA	NA	NA	NA	NA	NA	NA	0.0687403	NA	NA	0.0687403	0.723682	Napoli gulf	2006.01	14.2752	882.2	Assessment of the Potential Ecological Risks Posed by Antifouling Booster Biocides to the Marine Ecosystem of the Gulf of Napoli (Italy)
466	NA	NA	NA	NA	NA	NA	NA	NA	NA	0.0206221	NA	NA	0.0206221	0.0276743	Napoli gulf	2004.10	14.3342	40.6086	Assessment of the Potential Ecological Risks Posed by Antifouling Booster Biocides to the Marine Ecosystem of the Gulf of Napoli (Italy)
467	NA	NA	NA	NA	NA	NA	NA	NA	NA	0.120296	NA	NA	0.120296	1.61995	Napoli gulf	2005.03	14.3342	40.6086	Assessment of the Potential Ecological Risks Posed by Antifouling Booster Biocides to the Marine Ecosystem of the Gulf of Napoli (Italy)
468	NA	NA	NA	NA	NA	NA	NA	NA	NA	0.240591	NA	NA	0.240591	3.99763	Napoli gulf	2005.05	14.3342	40.6086	Assessment of the Potential Ecological Risks Posed by Antifouling Booster Biocides to the Marine Ecosystem of the Gulf of Napoli (Italy)
469	NA	NA	NA	NA	NA	NA	NA	NA	NA	0.683964	NA	NA	0.683964	14.43	Napoli gulf	2005.06	14.3342	40.6086	Assessment of the Potential Ecological Risks Posed by Antifouling Booster Biocides to the Marine Ecosystem of the Gulf of Napoli (Italy)
470	NA	NA	NA	NA	NA	NA	NA	NA	NA	0.292146	NA	NA	0.292146	5.09896	Napoli gulf	2005.07	14.3342	40.6086	Assessment of the Potential Ecological Risks Posed by Antifouling Booster Biocides to the Marine Ecosystem of the Gulf of Napoli (Italy)
471	NA	NA	NA	NA	NA	NA	NA	NA	NA	0.164977	NA	NA	0.164977	2.46547	Napoli gulf	2005.09	14.3342	40.6086	Assessment of the Potential Ecological Risks Posed by Antifouling Booster Biocides to the Marine Ecosystem of the Gulf of Napoli (Italy)
472	NA	NA	NA	NA	NA	NA	NA	NA	NA	0.0790514	NA	NA	0.0790514	0.894259	Napoli gulf	2005.10	14.3342	40.6086	Assessment of the Potential Ecological Risks Posed by Antifouling Booster Biocides to the Marine Ecosystem of the Gulf of Napoli (Italy)
473	NA	NA	NA	NA	NA	NA	NA	NA	NA	0.0206221	NA	NA	0.0206221	0.0276743	Napoli gulf	2005.11	14.3342	40.6086	Assessment of the Potential Ecological Risks Posed by Antifouling Booster Biocides to the Marine Ecosystem of the Gulf of Napoli (Italy)
474	NA	NA	NA	NA	NA	NA	NA	NA	NA	0.0137481	NA	NA	0.0137481	0	Napoli gulf	2006.01	14.3342	40.6086	Assessment of the Potential Ecological Risks Posed by Antifouling Booster Biocides to the Marine Ecosystem of the Gulf of Napoli (Italy)
475	NA	NA	NA	NA	NA	NA	NA	NA	NA	0.0354368	NA	NA	0.0354368	0.216576	Napoli gulf	2004.10	14.4739	40.6956	Assessment of the Potential Ecological Risks Posed by Antifouling Booster Biocides to the Marine Ecosystem of the Gulf of Napoli (Italy)
476	NA	NA	NA	NA	NA	NA	NA	NA	NA	0.147199	NA	NA	0.147199	2.12281	Napoli gulf	2005.03	14.4739	40.6956	Assessment of the Potential Ecological Risks Posed by Antifouling Booster Biocides to the Marine Ecosystem of the Gulf of Napoli (Italy)
477	NA	NA	NA	NA	NA	NA	NA	NA	NA	0.130843	NA	NA	0.130843	1.81468	Napoli gulf	2005.05	14.4739	40.6956	Assessment of the Potential Ecological Risks Posed by Antifouling Booster Biocides to the Marine Ecosystem of the Gulf of Napoli (Italy)
478	NA	NA	NA	NA	NA	NA	NA	NA	NA	0.0872292	NA	NA	0.0872292	1.033	Napoli gulf	2005.06	14.4739	40.6956	Assessment of the Potential Ecological Risks Posed by Antifouling Booster Biocides to the Marine Ecosystem of the Gulf of Napoli (Italy)
479	NA	NA	NA	NA	NA	NA	NA	NA	NA	0.05997	NA	NA	0.05997	0.582909	Napoli gulf	2005.07	14.4739	40.6956	Assessment of the Potential Ecological Risks Posed by Antifouling Booster Biocides to the Marine Ecosystem of the Gulf of Napoli (Italy)
480	NA	NA	NA	NA	NA	NA	NA	NA	NA	0.0381627	NA	NA	0.0381627	0.254763	Napoli gulf	2005.09	14.4739	40.6956	Assessment of the Potential Ecological Risks Posed by Antifouling Booster Biocides to the Marine Ecosystem of the Gulf of Napoli (Italy)
481	NA	NA	NA	NA	NA	NA	NA	NA	NA	0.0136296	NA	NA	0.0136296	0	Napoli gulf	2005.10	14.4739	40.6956	Assessment of the Potential Ecological Risks Posed by Antifouling Booster Biocides to the Marine Ecosystem of the Gulf of Napoli (Italy)
482	NA	NA	NA	NA	NA	NA	NA	NA	NA	0.0218073	NA	NA	0.0218073	0.0410289	Napoli gulf	2005.11	14.4739	40.6956	Assessment of the Potential Ecological Risks Posed by Antifouling Booster Biocides to the Marine Ecosystem of the Gulf of Napoli (Italy)
483	NA	NA	NA	NA	NA	NA	NA	NA	NA	0.00272591	NA	NA	0.00272591	0	Napoli gulf	2006.01	14.4739	40.6956	Assessment of the Potential Ecological Risks Posed by Antifouling Booster Biocides to the Marine Ecosystem of the Gulf of Napoli (Italy)
484	NA	NA	NA	NA	NA	NA	NA	NA	NA	0.207169	NA	NA	0.207169	3.30684	Napoli gulf	2005.03	14.4758	40.6928	Assessment of the Potential Ecological Risks Posed by Antifouling Booster Biocides to the Marine Ecosystem of the Gulf of Napoli (Italy)
485	NA	NA	NA	NA	NA	NA	NA	NA	NA	0.340739	NA	NA	0.340739	6.17139	Napoli gulf	2005.05	14.4758	40.6928	Assessment of the Potential Ecological Risks Posed by Antifouling Booster Biocides to the Marine Ecosystem of the Gulf of Napoli (Italy)
486	NA	NA	NA	NA	NA	NA	NA	NA	NA	0.577893	NA	NA	0.577893	11.7716	Napoli gulf	2005.06	14.4758	40.6928	Assessment of the Potential Ecological Risks Posed by Antifouling Booster Biocides to the Marine Ecosystem of the Gulf of Napoli (Italy)
487	NA	NA	NA	NA	NA	NA	NA	NA	NA	0.11994	NA	NA	0.11994	1.61344	Napoli gulf	2005.07	14.4758	40.6928	Assessment of the Potential Ecological Risks Posed by Antifouling Booster Biocides to the Marine Ecosystem of the Gulf of Napoli (Italy)
488	NA	NA	NA	NA	NA	NA	NA	NA	NA	0.0381627	NA	NA	0.0381627	0.254763	Napoli gulf	2005.09	14.4758	40.6928	Assessment of the Potential Ecological Risks Posed by Antifouling Booster Biocides to the Marine Ecosystem of the Gulf of Napoli (Italy)
489	NA	NA	NA	NA	NA	NA	NA	NA	NA	0.0272591	NA	NA	0.0272591	0.107439	Napoli gulf	2005.10	14.4758	40.6928	Assessment of the Potential Ecological Risks Posed by Antifouling Booster Biocides to the Marine Ecosystem of the Gulf of Napoli (Italy)
490	NA	NA	NA	NA	NA	NA	NA	NA	NA	0.0408885	NA	NA	0.0408885	0.293696	Napoli gulf	2005.11	14.4758	40.6928	Assessment of the Potential Ecological Risks Posed by Antifouling Booster Biocides to the Marine Ecosystem of the Gulf of Napoli (Italy)
491	NA	NA	NA	NA	NA	NA	NA	NA	NA	0	NA	NA	0	0	Napoli gulf	2006.01	14.4758	40.6928	Assessment of the Potential Ecological Risks Posed by Antifouling Booster Biocides to the Marine Ecosystem of the Gulf of Napoli (Italy)
492	NA	NA	NA	NA	NA	NA	NA	NA	NA	0.0163555	NA	NA	0.0163555	0	Napoli gulf	2004.10	14.3764	40.6299	Assessment of the Potential Ecological Risks Posed by Antifouling Booster Biocides to the Marine Ecosystem of the Gulf of Napoli (Italy)
493	NA	NA	NA	NA	NA	NA	NA	NA	NA	0.0136296	NA	NA	0.0136296	0	Napoli gulf	2005.03	14.3764	40.6299	Assessment of the Potential Ecological Risks Posed by Antifouling Booster Biocides to the Marine Ecosystem of the Gulf of Napoli (Italy)
494	NA	NA	NA	NA	NA	NA	NA	NA	NA	0.029985	NA	NA	0.029985	0.142788	Napoli gulf	2005.05	14.3764	40.6299	Assessment of the Potential Ecological Risks Posed by Antifouling Booster Biocides to the Marine Ecosystem of the Gulf of Napoli (Italy)
495	NA	NA	NA	NA	NA	NA	NA	NA	NA	0.0381627	NA	NA	0.0381627	0.254763	Napoli gulf	2005.06	14.3764	40.6299	Assessment of the Potential Ecological Risks Posed by Antifouling Booster Biocides to the Marine Ecosystem of the Gulf of Napoli (Italy)
496	NA	NA	NA	NA	NA	NA	NA	NA	NA	0.0572443	NA	NA	0.0572443	0.540061	Napoli gulf	2005.07	14.3764	40.6299	Assessment of the Potential Ecological Risks Posed by Antifouling Booster Biocides to the Marine Ecosystem of the Gulf of Napoli (Italy)
497	NA	NA	NA	NA	NA	NA	NA	NA	NA	0.0408885	NA	NA	0.0408885	0.293696	Napoli gulf	2005.09	14.3764	40.6299	Assessment of the Potential Ecological Risks Posed by Antifouling Booster Biocides to the Marine Ecosystem of the Gulf of Napoli (Italy)
498	NA	NA	NA	NA	NA	NA	NA	NA	NA	0.0272591	NA	NA	0.0272591	0.107439	Napoli gulf	2005.10	14.3764	40.6299	Assessment of the Potential Ecological Risks Posed by Antifouling Booster Biocides to the Marine Ecosystem of the Gulf of Napoli (Italy)
499	NA	NA	NA	NA	NA	NA	NA	NA	NA	0.0654217	NA	NA	0.0654217	0.669918	Napoli gulf	2005.11	14.3764	40.6299	Assessment of the Potential Ecological Risks Posed by Antifouling Booster Biocides to the Marine Ecosystem of the Gulf of Napoli (Italy)
500	NA	NA	NA	NA	NA	NA	NA	NA	NA	0	NA	NA	0	0	Napoli gulf	2006.01	14.3764	40.6299	Assessment of the Potential Ecological Risks Posed by Antifouling Booster Biocides to the Marine Ecosystem of the Gulf of Napoli (Italy)
501	NA	NA	NA	NA	NA	NA	NA	NA	NA	0.0163555	NA	NA	0.0163555	0	Napoli gulf	2005.03	14.3752	40.6295	Assessment of the Potential Ecological Risks Posed by Antifouling Booster Biocides to the Marine Ecosystem of the Gulf of Napoli (Italy)
502	NA	NA	NA	NA	NA	NA	NA	NA	NA	0.029985	NA	NA	0.029985	0.142788	Napoli gulf	2005.05	14.3752	40.6295	Assessment of the Potential Ecological Risks Posed by Antifouling Booster Biocides to the Marine Ecosystem of the Gulf of Napoli (Italy)
503	NA	NA	NA	NA	NA	NA	NA	NA	NA	0.163555	NA	NA	0.163555	2.43778	Napoli gulf	2005.06	14.3752	40.6295	Assessment of the Potential Ecological Risks Posed by Antifouling Booster Biocides to the Marine Ecosystem of the Gulf of Napoli (Italy)
504	NA	NA	NA	NA	NA	NA	NA	NA	NA	0.111762	NA	NA	0.111762	1.46488	Napoli gulf	2005.07	14.3752	40.6295	Assessment of the Potential Ecological Risks Posed by Antifouling Booster Biocides to the Marine Ecosystem of the Gulf of Napoli (Italy)
505	NA	NA	NA	NA	NA	NA	NA	NA	NA	0.0899549	NA	NA	0.0899549	1.07987	Napoli gulf	2005.09	14.3752	40.6295	Assessment of the Potential Ecological Risks Posed by Antifouling Booster Biocides to the Marine Ecosystem of the Gulf of Napoli (Italy)
506	NA	NA	NA	NA	NA	NA	NA	NA	NA	0.0845032	NA	NA	0.0845032	0.986432	Napoli gulf	2005.10	14.3752	40.6295	Assessment of the Potential Ecological Risks Posed by Antifouling Booster Biocides to the Marine Ecosystem of the Gulf of Napoli (Italy)
507	NA	NA	NA	NA	NA	NA	NA	NA	NA	0.128118	NA	NA	0.128118	1.76405	Napoli gulf	2005.11	14.3752	40.6295	Assessment of the Potential Ecological Risks Posed by Antifouling Booster Biocides to the Marine Ecosystem of the Gulf of Napoli (Italy)
508	NA	NA	NA	NA	NA	NA	NA	NA	NA	0.0763253	NA	NA	0.0763253	0.848668	Napoli gulf	2006.01	14.3752	40.6295	Assessment of the Potential Ecological Risks Posed by Antifouling Booster Biocides to the Marine Ecosystem of the Gulf of Napoli (Italy)
509	NA	0.0833333	NA	NA	NA	NA	0	NA	NA	NA	NA	NA	0.0833333	0.0833333	Chesapeake Bay	2000.05	-76.0317	39.4198	Agricultural pesticides and selected degradation products in five tidal regions and the main stem of Chesapeake Bay, USA
510	NA	0.106481	NA	NA	NA	NA	0	NA	NA	NA	NA	NA	0.106481	0.106481	Chesapeake Bay	2000.05	-76.0317	39.4198	Agricultural pesticides and selected degradation products in five tidal regions and the main stem of Chesapeake Bay, USA
511	NA	0.138889	NA	NA	NA	NA	0	NA	NA	NA	NA	NA	0.138889	0.138889	Chesapeake Bay	2000.05	-76.1337	39.3663	Agricultural pesticides and selected degradation products in five tidal regions and the main stem of Chesapeake Bay, USA
512	NA	0.125	NA	NA	NA	NA	0	NA	NA	NA	NA	NA	0.125	0.125	Chesapeake Bay	2000.05	-76.1337	39.3663	Agricultural pesticides and selected degradation products in five tidal regions and the main stem of Chesapeake Bay, USA
513	NA	0.240741	NA	NA	NA	NA	0	NA	NA	NA	NA	NA	0.240741	0.240741	Chesapeake Bay	2000.05	-76.2368	39.2488	Agricultural pesticides and selected degradation products in five tidal regions and the main stem of Chesapeake Bay, USA
514	NA	0.199074	NA	NA	NA	NA	0	NA	NA	NA	NA	NA	0.199074	0.199074	Chesapeake Bay	2000.05	-76.2368	39.2488	Agricultural pesticides and selected degradation products in five tidal regions and the main stem of Chesapeake Bay, USA
515	NA	0.199074	NA	NA	NA	NA	0	NA	NA	NA	NA	NA	0.199074	0.199074	Chesapeake Bay	2000.05	-76.2368	39.2488	Agricultural pesticides and selected degradation products in five tidal regions and the main stem of Chesapeake Bay, USA
516	NA	0.212963	NA	NA	NA	NA	0	NA	NA	NA	NA	NA	0.212963	0.212963	Chesapeake Bay	2000.05	-76.2368	39.2488	Agricultural pesticides and selected degradation products in five tidal regions and the main stem of Chesapeake Bay, USA
517	NA	0.180556	NA	NA	NA	NA	0	NA	NA	NA	NA	NA	0.180556	0.180556	Chesapeake Bay	2000.05	-76.3162	39.1163	Agricultural pesticides and selected degradation products in five tidal regions and the main stem of Chesapeake Bay, USA
518	NA	0.171296	NA	NA	NA	NA	0	NA	NA	NA	NA	NA	0.171296	0.171296	Chesapeake Bay	2000.05	-76.3162	39.1163	Agricultural pesticides and selected degradation products in five tidal regions and the main stem of Chesapeake Bay, USA
519	NA	0.236111	NA	NA	NA	NA	0	NA	NA	NA	NA	NA	0.236111	0.236111	Chesapeake Bay	2000.05	-76.3547	39.002	Agricultural pesticides and selected degradation products in five tidal regions and the main stem of Chesapeake Bay, USA
520	NA	0.203704	NA	NA	NA	NA	0	NA	NA	NA	NA	NA	0.203704	0.203704	Chesapeake Bay	2000.05	-76.3547	39.002	Agricultural pesticides and selected degradation products in five tidal regions and the main stem of Chesapeake Bay, USA
521	NA	0.115741	NA	NA	NA	NA	0	NA	NA	NA	NA	NA	0.115741	0.115741	Chesapeake Bay	2000.05	-76.4705	38.668	Agricultural pesticides and selected degradation products in five tidal regions and the main stem of Chesapeake Bay, USA
522	NA	0.125	NA	NA	NA	NA	0	NA	NA	NA	NA	NA	0.125	0.125	Chesapeake Bay	2000.05	-76.4705	38.668	Agricultural pesticides and selected degradation products in five tidal regions and the main stem of Chesapeake Bay, USA
523	NA	0.194444	NA	NA	NA	NA	0	NA	NA	NA	NA	NA	0.194444	0.194444	Chesapeake Bay	2000.05	-76.4065	38.6747	Agricultural pesticides and selected degradation products in five tidal regions and the main stem of Chesapeake Bay, USA
524	NA	0.162037	NA	NA	NA	NA	0	NA	NA	NA	NA	NA	0.162037	0.162037	Chesapeake Bay	2000.05	-76.4065	38.6747	Agricultural pesticides and selected degradation products in five tidal regions and the main stem of Chesapeake Bay, USA
525	NA	0.111111	NA	NA	NA	NA	0	NA	NA	NA	NA	NA	0.111111	0.111111	Chesapeake Bay	2000.05	-76.4065	38.6747	Agricultural pesticides and selected degradation products in five tidal regions and the main stem of Chesapeake Bay, USA
526	NA	0.134259	NA	NA	NA	NA	0	NA	NA	NA	NA	NA	0.134259	0.134259	Chesapeake Bay	2000.05	-76.4065	38.6747	Agricultural pesticides and selected degradation products in five tidal regions and the main stem of Chesapeake Bay, USA
527	NA	0.171296	NA	NA	NA	NA	0	NA	NA	NA	NA	NA	0.171296	0.171296	Chesapeake Bay	2000.05	-76.456	38.5018	Agricultural pesticides and selected degradation products in five tidal regions and the main stem of Chesapeake Bay, USA
528	NA	0.175926	NA	NA	NA	NA	0	NA	NA	NA	NA	NA	0.175926	0.175926	Chesapeake Bay	2000.05	-76.456	38.5018	Agricultural pesticides and selected degradation products in five tidal regions and the main stem of Chesapeake Bay, USA
529	NA	0.180556	NA	NA	NA	NA	0	NA	NA	NA	NA	NA	0.180556	0.180556	Chesapeake Bay	2000.05	-76.374	38.5012	Agricultural pesticides and selected degradation products in five tidal regions and the main stem of Chesapeake Bay, USA
530	NA	0.115741	NA	NA	NA	NA	0	NA	NA	NA	NA	NA	0.115741	0.115741	Chesapeake Bay	2000.05	-76.374	38.5012	Agricultural pesticides and selected degradation products in five tidal regions and the main stem of Chesapeake Bay, USA
531	NA	0.157407	NA	NA	NA	NA	0	NA	NA	NA	NA	NA	0.157407	0.157407	Chesapeake Bay	2000.05	-76.3338	38.3347	Agricultural pesticides and selected degradation products in five tidal regions and the main stem of Chesapeake Bay, USA
532	NA	0.171296	NA	NA	NA	NA	0	NA	NA	NA	NA	NA	0.171296	0.171296	Chesapeake Bay	2000.05	-76.3338	38.3347	Agricultural pesticides and selected degradation products in five tidal regions and the main stem of Chesapeake Bay, USA
533	NA	0.111111	NA	NA	NA	NA	0	NA	NA	NA	NA	NA	0.111111	0.111111	Chesapeake Bay	2000.04	-76.318	38.0003	Agricultural pesticides and selected degradation products in five tidal regions and the main stem of Chesapeake Bay, USA
534	NA	0.134259	NA	NA	NA	NA	0	NA	NA	NA	NA	NA	0.134259	0.134259	Chesapeake Bay	2001.04	-76.2517	37.9963	Agricultural pesticides and selected degradation products in five tidal regions and the main stem of Chesapeake Bay, USA
535	NA	0.138889	NA	NA	NA	NA	0	NA	NA	NA	NA	NA	0.138889	0.138889	Chesapeake Bay	2002.04	-76.2517	37.9963	Agricultural pesticides and selected degradation products in five tidal regions and the main stem of Chesapeake Bay, USA
536	NA	0.115741	NA	NA	NA	NA	0	NA	NA	NA	NA	NA	0.115741	0.115741	Chesapeake Bay	2003.04	-76.1157	37.9973	Agricultural pesticides and selected degradation products in five tidal regions and the main stem of Chesapeake Bay, USA
537	NA	0.148148	NA	NA	NA	NA	0	NA	NA	NA	NA	NA	0.148148	0.148148	Chesapeake Bay	2004.04	-76.1157	37.9973	Agricultural pesticides and selected degradation products in five tidal regions and the main stem of Chesapeake Bay, USA
538	NA	0.0509259	NA	NA	NA	NA	0	NA	NA	NA	NA	NA	0.0509259	0.0509259	Chesapeake Bay	2005.04	-76.1645	37.668	Agricultural pesticides and selected degradation products in five tidal regions and the main stem of Chesapeake Bay, USA
539	NA	0.166667	NA	NA	NA	NA	0	NA	NA	NA	NA	NA	0.166667	0.166667	Chesapeake Bay	2000.04	-76.0865	37.4997	Agricultural pesticides and selected degradation products in five tidal regions and the main stem of Chesapeake Bay, USA
540	NA	0.143519	NA	NA	NA	NA	0	NA	NA	NA	NA	NA	0.143519	0.143519	Chesapeake Bay	2001.04	-76.0865	37.4997	Agricultural pesticides and selected degradation products in five tidal regions and the main stem of Chesapeake Bay, USA
541	NA	0.0972222	NA	NA	NA	NA	0	NA	NA	NA	NA	NA	0.0972222	0.0972222	Chesapeake Bay	2002.04	-76.0482	37.3337	Agricultural pesticides and selected degradation products in five tidal regions and the main stem of Chesapeake Bay, USA
542	NA	0.625	NA	NA	NA	NA	1.26238	NA	NA	NA	NA	NA	1.88738	3.2504	Chesapeake Bay	2016.07	-75.909	39.245	Agricultural pesticides and selected degradation products in five tidal regions and the main stem of Chesapeake Bay, USA
543	NA	0.541667	NA	NA	NA	NA	1.05446	NA	NA	NA	NA	NA	1.59612	2.67661	Chesapeake Bay	2016.07	-75.951	39.243	Agricultural pesticides and selected degradation products in five tidal regions and the main stem of Chesapeake Bay, USA
544	NA	0.75463	NA	NA	NA	NA	1.82673	NA	NA	NA	NA	NA	2.58136	4.70792	Chesapeake Bay	2016.07	-75.968	39.246	Agricultural pesticides and selected degradation products in five tidal regions and the main stem of Chesapeake Bay, USA
545	NA	1.93519	NA	NA	NA	NA	5.30693	NA	NA	NA	NA	NA	7.24212	13.9839	Chesapeake Bay	2016.07	-75.986	39.241	Agricultural pesticides and selected degradation products in five tidal regions and the main stem of Chesapeake Bay, USA
546	NA	3.81481	NA	NA	NA	NA	7.21287	NA	NA	NA	NA	NA	11.0277	20.2499	Chesapeake Bay	2017.07	-76.036	39.224	Agricultural pesticides and selected degradation products in five tidal regions and the main stem of Chesapeake Bay, USA
547	NA	1.96296	NA	NA	NA	NA	3.30198	NA	NA	NA	NA	NA	5.26494	9.36488	Chesapeake Bay	2015.07	-76.042	39.22	Agricultural pesticides and selected degradation products in five tidal regions and the main stem of Chesapeake Bay, USA
548	NA	3.55556	NA	NA	NA	NA	3.99505	NA	NA	NA	NA	NA	7.55061	12.5682	Chesapeake Bay	2015.07	-76.04	39.17	Agricultural pesticides and selected degradation products in five tidal regions and the main stem of Chesapeake Bay, USA
549	NA	1.47222	NA	NA	NA	NA	1.43069	NA	NA	NA	NA	NA	2.90292	4.4942	Chesapeake Bay	2015.07	-76.085	39.13	Agricultural pesticides and selected degradation products in five tidal regions and the main stem of Chesapeake Bay, USA
550	NA	1.55556	NA	NA	NA	NA	1.34158	NA	NA	NA	NA	NA	2.89714	4.36763	Chesapeake Bay	2015.07	-76.131	39.106	Agricultural pesticides and selected degradation products in five tidal regions and the main stem of Chesapeake Bay, USA
551	NA	1.54167	NA	NA	NA	NA	1.38614	NA	NA	NA	NA	NA	2.92781	4.45871	Chesapeake Bay	2015.07	-76.105	39.115	Agricultural pesticides and selected degradation products in five tidal regions and the main stem of Chesapeake Bay, USA
552	NA	1.16204	NA	NA	NA	NA	1.06436	NA	NA	NA	NA	NA	2.22639	3.32035	Chesapeake Bay	2015.07	-76.105	39.115	Agricultural pesticides and selected degradation products in five tidal regions and the main stem of Chesapeake Bay, USA
553	NA	0.949074	NA	NA	NA	NA	0.772277	NA	NA	NA	NA	NA	1.72135	2.41771	Chesapeake Bay	2014.07	-76.15	39.13	Agricultural pesticides and selected degradation products in five tidal regions and the main stem of Chesapeake Bay, USA
554	NA	1.11111	NA	NA	NA	NA	0.747525	NA	NA	NA	NA	NA	1.85864	2.52129	Chesapeake Bay	2014.07	-76.187	39.061	Agricultural pesticides and selected degradation products in five tidal regions and the main stem of Chesapeake Bay, USA
555	NA	0.74537	NA	NA	NA	NA	0.410891	NA	NA	NA	NA	NA	1.15626	1.36259	Chesapeake Bay	2014.07	-76.169	39.013	Agricultural pesticides and selected degradation products in five tidal regions and the main stem of Chesapeake Bay, USA
556	NA	0.930556	NA	NA	NA	NA	0.475248	NA	NA	NA	NA	NA	1.4058	1.69876	Chesapeake Bay	2014.07	-76.189	39	Agricultural pesticides and selected degradation products in five tidal regions and the main stem of Chesapeake Bay, USA
557	NA	0.101852	NA	NA	NA	NA	0	NA	NA	NA	NA	NA	0.101852	0.101852	Chesapeake Bay	2008.05	-75.617	38.633	Agricultural pesticides and selected degradation products in five tidal regions and the main stem of Chesapeake Bay, USA
558	NA	0.115741	NA	NA	NA	NA	0	NA	NA	NA	NA	NA	0.115741	0.115741	Chesapeake Bay	2008.05	-75.64	38.614	Agricultural pesticides and selected degradation products in five tidal regions and the main stem of Chesapeake Bay, USA
559	NA	0.421296	NA	NA	NA	NA	0.29703	NA	NA	NA	NA	NA	0.718326	0.773526	Chesapeake Bay	2008.05	-75.627	38.565	Agricultural pesticides and selected degradation products in five tidal regions and the main stem of Chesapeake Bay, USA
560	NA	0.152778	NA	NA	NA	NA	0.158416	NA	NA	NA	NA	NA	0.311194	0.195818	Chesapeake Bay	2008.05	-75.683	38.566	Agricultural pesticides and selected degradation products in five tidal regions and the main stem of Chesapeake Bay, USA
561	NA	0.236111	NA	NA	NA	NA	0.207921	NA	NA	NA	NA	NA	0.444032	0.385782	Chesapeake Bay	2008.05	-75.758	38.528	Agricultural pesticides and selected degradation products in five tidal regions and the main stem of Chesapeake Bay, USA
562	NA	0.231481	NA	NA	NA	NA	0.222772	NA	NA	NA	NA	NA	0.454254	0.414325	Chesapeake Bay	2008.05	-75.78	38.504	Agricultural pesticides and selected degradation products in five tidal regions and the main stem of Chesapeake Bay, USA
563	NA	0.74537	NA	NA	NA	NA	0.742574	NA	NA	NA	NA	NA	1.48794	2.14386	Chesapeake Bay	2018.07	-75.816	38.464	Agricultural pesticides and selected degradation products in five tidal regions and the main stem of Chesapeake Bay, USA
564	NA	0.62037	NA	NA	NA	NA	0.623762	NA	NA	NA	NA	NA	1.24413	1.7384	Chesapeake Bay	2018.07	-75.816	38.464	Agricultural pesticides and selected degradation products in five tidal regions and the main stem of Chesapeake Bay, USA
565	NA	0.449074	NA	NA	NA	NA	0.514851	NA	NA	NA	NA	NA	0.963926	1.31043	Chesapeake Bay	2018.07	-75.844	38.421	Agricultural pesticides and selected degradation products in five tidal regions and the main stem of Chesapeake Bay, USA
566	NA	0.782407	NA	NA	NA	NA	0.851485	NA	NA	NA	NA	NA	1.63389	2.43811	Chesapeake Bay	2018.07	-75.846	38.414	Agricultural pesticides and selected degradation products in five tidal regions and the main stem of Chesapeake Bay, USA
567	NA	0.472222	NA	NA	NA	NA	0.534653	NA	NA	NA	NA	NA	1.00688	1.38019	Chesapeake Bay	2018.07	-75.846	38.395	Agricultural pesticides and selected degradation products in five tidal regions and the main stem of Chesapeake Bay, USA
568	NA	0.240741	NA	NA	NA	NA	0.262376	NA	NA	NA	NA	NA	0.503117	0.513371	Chesapeake Bay	2008.06	-75.899	38.321	Agricultural pesticides and selected degradation products in five tidal regions and the main stem of Chesapeake Bay, USA
569	NA	0.194444	NA	NA	NA	NA	0.207921	NA	NA	NA	NA	NA	0.402365	0.344115	Chesapeake Bay	2008.06	-75.914	38.301	Agricultural pesticides and selected degradation products in five tidal regions and the main stem of Chesapeake Bay, USA
570	NA	0.185185	NA	NA	NA	NA	0.188119	NA	NA	NA	NA	NA	0.373304	0.291269	Chesapeake Bay	2008.06	-75.928	38.272	Agricultural pesticides and selected degradation products in five tidal regions and the main stem of Chesapeake Bay, USA
571	NA	0.236111	NA	NA	NA	NA	0	NA	NA	NA	NA	NA	0.236111	0.236111	Chesapeake Bay	2008.04	-75.401	38.178	Agricultural pesticides and selected degradation products in five tidal regions and the main stem of Chesapeake Bay, USA
572	NA	0.222222	NA	NA	NA	NA	0	NA	NA	NA	NA	NA	0.222222	0.222222	Chesapeake Bay	2008.04	-75.451	38.145	Agricultural pesticides and selected degradation products in five tidal regions and the main stem of Chesapeake Bay, USA
573	NA	0.166667	NA	NA	NA	NA	0.217822	NA	NA	NA	NA	NA	0.384488	0.338415	Chesapeake Bay	2008.03	-75.532	38.091	Agricultural pesticides and selected degradation products in five tidal regions and the main stem of Chesapeake Bay, USA
574	NA	0.222222	NA	NA	NA	NA	0.207921	NA	NA	NA	NA	NA	0.430143	0.371893	Chesapeake Bay	2008.03	-75.586	38.069	Agricultural pesticides and selected degradation products in five tidal regions and the main stem of Chesapeake Bay, USA
575	NA	0.458333	NA	NA	NA	NA	0.282178	NA	NA	NA	NA	NA	0.740512	0.776359	Chesapeake Bay	2008.03	-75.658	38.034	Agricultural pesticides and selected degradation products in five tidal regions and the main stem of Chesapeake Bay, USA
576	NA	0.814815	NA	NA	NA	NA	0.70297	NA	NA	NA	NA	NA	1.51779	2.11979	Chesapeake Bay	2008.03	-75.621	37.998	Agricultural pesticides and selected degradation products in five tidal regions and the main stem of Chesapeake Bay, USA
577	NA	0.402778	NA	NA	NA	NA	0.539604	NA	NA	NA	NA	NA	0.942382	1.32241	Chesapeake Bay	2008.02	-75.737	37.958	Agricultural pesticides and selected degradation products in five tidal regions and the main stem of Chesapeake Bay, USA
578	NA	0.185185	NA	NA	NA	NA	0.242574	NA	NA	NA	NA	NA	0.427759	0.412723	Chesapeake Bay	2008.02	-75.737	37.958	Agricultural pesticides and selected degradation products in five tidal regions and the main stem of Chesapeake Bay, USA
579	NA	0.208333	NA	NA	NA	NA	0.277228	NA	NA	NA	NA	NA	0.485561	0.514986	Chesapeake Bay	2008.02	-75.795	37.908	Agricultural pesticides and selected degradation products in five tidal regions and the main stem of Chesapeake Bay, USA
580	NA	0.171296	NA	NA	NA	NA	0.029703	NA	NA	NA	NA	NA	0.200999	0.171296	Chesapeake Bay	2008.02	-75.778	37.909	Agricultural pesticides and selected degradation products in five tidal regions and the main stem of Chesapeake Bay, USA
581	NA	0.12963	NA	NA	NA	NA	0.029703	NA	NA	NA	NA	NA	0.159333	0.12963	Chesapeake Bay	2008.02	-75.713	37.85	Agricultural pesticides and selected degradation products in five tidal regions and the main stem of Chesapeake Bay, USA
582	NA	0.106481	NA	NA	NA	NA	NA	NA	NA	NA	NA	NA	0.106481	0.106481	Chesapeake Bay	2009.12	-76.414	37.183	Agricultural pesticides and selected degradation products in five tidal regions and the main stem of Chesapeake Bay, USA
583	NA	0.111111	NA	NA	NA	NA	NA	NA	NA	NA	NA	NA	0.111111	0.111111	Chesapeake Bay	2009.12	-76.408	37.163	Agricultural pesticides and selected degradation products in five tidal regions and the main stem of Chesapeake Bay, USA
584	NA	0.0787037	NA	NA	NA	NA	NA	NA	NA	NA	NA	NA	0.0787037	0.0787037	Chesapeake Bay	2009.12	-76.418	37.154	Agricultural pesticides and selected degradation products in five tidal regions and the main stem of Chesapeake Bay, USA
585	NA	0.12963	NA	NA	NA	NA	NA	NA	NA	NA	NA	NA	0.12963	0.12963	Chesapeake Bay	2009.12	-76.376	37.157	Agricultural pesticides and selected degradation products in five tidal regions and the main stem of Chesapeake Bay, USA
586	NA	0.106481	NA	NA	NA	NA	NA	NA	NA	NA	NA	NA	0.106481	0.106481	Chesapeake Bay	2009.12	-76.325	37.17	Agricultural pesticides and selected degradation products in five tidal regions and the main stem of Chesapeake Bay, USA
587	NA	0.138889	NA	NA	NA	NA	NA	NA	NA	NA	NA	NA	0.138889	0.138889	Chesapeake Bay	2009.12	-76.325	37.17	Agricultural pesticides and selected degradation products in five tidal regions and the main stem of Chesapeake Bay, USA
588	NA	0.148148	NA	NA	NA	NA	NA	NA	NA	NA	NA	NA	0.148148	0.148148	Chesapeake Bay	2009.12	-76.295	37.162	Agricultural pesticides and selected degradation products in five tidal regions and the main stem of Chesapeake Bay, USA
589	NA	0.111111	NA	NA	NA	NA	NA	NA	NA	NA	NA	NA	0.111111	0.111111	Chesapeake Bay	2013.09	-76.317	37.101	Agricultural pesticides and selected degradation products in five tidal regions and the main stem of Chesapeake Bay, USA
590	NA	0.12037	NA	NA	NA	NA	NA	NA	NA	NA	NA	NA	0.12037	0.12037	Chesapeake Bay	2013.09	-76.332	37.098	Agricultural pesticides and selected degradation products in five tidal regions and the main stem of Chesapeake Bay, USA
591	NA	0.0833333	NA	NA	NA	NA	NA	NA	NA	NA	NA	NA	0.0833333	0.0833333	Chesapeake Bay	2013.09	-76.353	37.107	Agricultural pesticides and selected degradation products in five tidal regions and the main stem of Chesapeake Bay, USA
592	NA	0.518519	NA	NA	NA	NA	NA	NA	NA	NA	NA	NA	0.518519	0.518519	Chesapeake Bay	2009.1	-76.567	38.952	Agricultural pesticides and selected degradation products in five tidal regions and the main stem of Chesapeake Bay, USA
593	NA	0.458333	NA	NA	NA	NA	NA	NA	NA	NA	NA	NA	0.458333	0.458333	Chesapeake Bay	2009.1	-76.562	38.954	Agricultural pesticides and selected degradation products in five tidal regions and the main stem of Chesapeake Bay, USA
594	NA	0.486111	NA	NA	NA	NA	NA	NA	NA	NA	NA	NA	0.486111	0.486111	Chesapeake Bay	2009.1	-76.533	38.946	Agricultural pesticides and selected degradation products in five tidal regions and the main stem of Chesapeake Bay, USA
595	NA	0.472222	NA	NA	NA	NA	NA	NA	NA	NA	NA	NA	0.472222	0.472222	Chesapeake Bay	2009.09	-76.509	38.923	Agricultural pesticides and selected degradation products in five tidal regions and the main stem of Chesapeake Bay, USA
596	NA	0.449074	NA	NA	NA	NA	0.133663	NA	NA	NA	NA	NA	0.582737	0.449074	Chesapeake Bay	2009.09	-76.485	38.912	Agricultural pesticides and selected degradation products in five tidal regions and the main stem of Chesapeake Bay, USA
597	NA	0.435185	NA	NA	NA	NA	0.128713	NA	NA	NA	NA	NA	0.563898	0.435185	Chesapeake Bay	2009.09	-76.476	38.9	Agricultural pesticides and selected degradation products in five tidal regions and the main stem of Chesapeake Bay, USA
598	NA	0.444444	NA	NA	NA	NA	0.133663	NA	NA	NA	NA	NA	0.578108	0.444444	Chesapeake Bay	2009.09	-76.484	38.896	Agricultural pesticides and selected degradation products in five tidal regions and the main stem of Chesapeake Bay, USA
599	NA	0.490741	NA	NA	NA	NA	0.148515	NA	NA	NA	NA	NA	0.639256	0.513954	Chesapeake Bay	2009.09	-76.488	38.869	Agricultural pesticides and selected degradation products in five tidal regions and the main stem of Chesapeake Bay, USA
600	NA	0.384259	NA	NA	NA	NA	NA	NA	NA	NA	NA	NA	0.384259	0.384259	Chesapeake Bay	2009.09	-76.521	38.878	Agricultural pesticides and selected degradation products in five tidal regions and the main stem of Chesapeake Bay, USA
601	NA	0.444444	NA	NA	NA	NA	0.123762	NA	NA	NA	NA	NA	0.568207	0.444444	Chesapeake Bay	2009.1	-76.531	38.889	Agricultural pesticides and selected degradation products in five tidal regions and the main stem of Chesapeake Bay, USA
602	NA	0.786301	NA	NA	NA	NA	0.294279	NA	0.09031	NA	NA	NA	1.17089	1.3503	Chesapeake Bay	2003.03	-76.3622	38.9975	Are Neutral Chloroacetamide Herbicide Degradates of Potential Environmental Concern? Analysis and Occurrence in the Upper Chesapeake Bay
603	NA	0.643005	NA	NA	NA	NA	0.239274	NA	0.139126	NA	NA	NA	1.0214	1.21908	Chesapeake Bay	2003.04	-76.3622	38.9975	Are Neutral Chloroacetamide Herbicide Degradates of Potential Environmental Concern? Analysis and Occurrence in the Upper Chesapeake Bay
604	NA	0.584213	NA	NA	NA	NA	0.224148	NA	0.147262	NA	NA	NA	0.955623	1.14785	Chesapeake Bay	2003.05	-76.3622	38.9975	Are Neutral Chloroacetamide Herbicide Degradates of Potential Environmental Concern? Analysis and Occurrence in the Upper Chesapeake Bay
605	NA	0.393151	NA	NA	NA	NA	0.162266	NA	0.118786	NA	NA	NA	0.674204	0.744441	Chesapeake Bay	2003.06	-76.3622	38.9975	Are Neutral Chloroacetamide Herbicide Degradates of Potential Environmental Concern? Analysis and Occurrence in the Upper Chesapeake Bay
606	NA	0.510727	NA	NA	NA	NA	0.222772	NA	0.105768	NA	NA	NA	0.839268	0.95699	Chesapeake Bay	2003.07	-76.3622	38.9975	Are Neutral Chloroacetamide Herbicide Degradates of Potential Environmental Concern? Analysis and Occurrence in the Upper Chesapeake Bay
607	NA	0.488685	NA	NA	NA	NA	0.202145	NA	0.0878693	NA	NA	NA	0.7787	0.83635	Chesapeake Bay	2003.08	-76.3622	38.9975	Are Neutral Chloroacetamide Herbicide Degradates of Potential Environmental Concern? Analysis and Occurrence in the Upper Chesapeake Bay
608	NA	0.327013	NA	NA	NA	NA	0.159516	NA	0.126109	NA	NA	NA	0.612638	0.692939	Chesapeake Bay	2003.09	-76.3622	38.9975	Are Neutral Chloroacetamide Herbicide Degradates of Potential Environmental Concern? Analysis and Occurrence in the Upper Chesapeake Bay
609	NA	0.260876	NA	NA	NA	NA	0.119637	NA	0.121227	NA	NA	NA	0.50174	0.568	Chesapeake Bay	2003.10	-76.3622	38.9975	Are Neutral Chloroacetamide Herbicide Degradates of Potential Environmental Concern? Analysis and Occurrence in the Upper Chesapeake Bay
610	NA	0.257202	NA	NA	NA	NA	0.121012	NA	0.0732245	NA	NA	NA	0.451438	0.423023	Chesapeake Bay	2003.11	-76.3622	38.9975	Are Neutral Chloroacetamide Herbicide Degradates of Potential Environmental Concern? Analysis and Occurrence in the Upper Chesapeake Bay
611	NA	0.231481	NA	NA	NA	NA	0.114137	NA	0.0764788	NA	NA	NA	0.422097	0.407463	Chesapeake Bay	2003.12	-76.3622	38.9975	Are Neutral Chloroacetamide Herbicide Degradates of Potential Environmental Concern? Analysis and Occurrence in the Upper Chesapeake Bay
612	NA	0.220458	NA	NA	NA	NA	0.105886	NA	0.0642747	NA	NA	NA	0.390619	0.357798	Chesapeake Bay	2003.13	-76.3622	38.9975	Are Neutral Chloroacetamide Herbicide Degradates of Potential Environmental Concern? Analysis and Occurrence in the Upper Chesapeake Bay
613	NA	0.0462963	NA	NA	NA	NA	0.0247525	NA	NA	NA	NA	NA	0.0710488	0.0462963	Hervey Bay	2002.12	-25.252	152.848	Herbicide contamination and the potential impact to seagrass meadows in Hervey Bay, Queensland, Australia
614	NA	0.0462963	NA	NA	NA	NA	0.049505	NA	NA	NA	NA	NA	0.0958012	0.0462963	Hervey Bay	2002.4	-25.252	152.848	Herbicide contamination and the potential impact to seagrass meadows in Hervey Bay, Queensland, Australia
615	NA	0.014	NA	NA	NA	NA	0	NA	NA	NA	NA	NA	0.0462963	0.014	Hervey Bay	2002.12	-25.252	152.848	Herbicide contamination and the potential impact to seagrass meadows in Hervey Bay, Queensland, Australia
616	NA	0.033	NA	NA	NA	NA	0	NA	NA	NA	NA	NA	0.014	0.033	Hervey Bay	2002.12	-25.252	152.848	Herbicide contamination and the potential impact to seagrass meadows in Hervey Bay, Queensland, Australia
617	NA	0.0462963	NA	NA	NA	NA	0.0247525	NA	NA	NA	NA	NA	0.0710488	0.0462963	Hervey Bay	2003.02	-25.252	152.848	Herbicide contamination and the potential impact to seagrass meadows in Hervey Bay, Queensland, Australia
618	NA	0.045	NA	NA	NA	NA	0.03451	NA	NA	NA	NA	NA	0.07951	0.045	Hervey Bay	2022.04	-25.252	152.848	Application of a novel phytotoxicity assay for the detection of herbicides in Hervey Bay and the Great Sandy Straits
619	NA	0.125	NA	NA	NA	NA	0.14297	NA	NA	NA	NA	NA	0.26797	0.137647	Hervey Bay	2022.12	-25.252	152.848	Application of a novel phytotoxicity assay for the detection of herbicides in Hervey Bay and the Great Sandy Straits
620	NA	0.02	NA	NA	NA	NA	0.24157	NA	NA	NA	NA	NA	0.26157	0.245261	Hervey Bay	2022.12	-25.252	152.848	Application of a novel phytotoxicity assay for the detection of herbicides in Hervey Bay and the Great Sandy Straits
621	NA	0.04	NA	NA	NA	NA	0	NA	NA	NA	NA	NA	0.04	0.04	Hervey Bay	2022.12	-25.252	152.848	Application of a novel phytotoxicity assay for the detection of herbicides in Hervey Bay and the Great Sandy Straits
622	NA	0.04	NA	NA	NA	NA	0	NA	NA	NA	NA	NA	0.04	0.04	Hervey Bay	2022.12	-25.252	152.848	Application of a novel phytotoxicity assay for the detection of herbicides in Hervey Bay and the Great Sandy Straits
623	NA	0.55	NA	NA	NA	NA	0	NA	NA	NA	NA	NA	0.55	0.55	Hervey Bay	2022.12	-25.252	152.848	Application of a novel phytotoxicity assay for the detection of herbicides in Hervey Bay and the Great Sandy Straits
624	NA	0.025	NA	NA	NA	NA	0	NA	NA	NA	NA	NA	0.025	0.025	Hervey Bay	2022.12	-25.252	152.848	Application of a novel phytotoxicity assay for the detection of herbicides in Hervey Bay and the Great Sandy Straits
625	NA	0.0055	NA	NA	NA	NA	0.00986	NA	NA	NA	NA	NA	0.01536	0.0055	Hervey Bay	2022.12	-25.252	152.848	Application of a novel phytotoxicity assay for the detection of herbicides in Hervey Bay and the Great Sandy Straits
626	NA	0.0065	NA	NA	NA	NA	0.0001	NA	NA	NA	0.00095	0	0.00755	1.46182	Great Barrier Reef	2016-2017	-15.939	146.5	Marine Monitoring Program: Annual report for inshore pesticide monitoring 2016-2017
627	NA	0.006	NA	NA	NA	NA	0	NA	NA	NA	0.00035	0	0.00635	1.46131	Great Barrier Reef	2016-2017	-15.939	146.5	Marine Monitoring Program: Annual report for inshore pesticide monitoring 2016-2017
628	NA	0.008	NA	NA	NA	NA	NA	NA	NA	NA	0	0.0055	0.0135	1.46349	Great Barrier Reef	2016-2017	-15.939	146.5	Marine Monitoring Program: Annual report for inshore pesticide monitoring 2016-2017
629	NA	0.205	NA	NA	NA	NA	0	NA	NA	NA	0.033	0	0.238	1.66175	Great Barrier Reef	2016-2017	-15.939	146.5	Marine Monitoring Program: Annual report for inshore pesticide monitoring 2016-2017
630	NA	0.0085	NA	NA	NA	NA	NA	NA	NA	NA	0	0.0245	0.033	1.46483	Great Barrier Reef	2016-2017	-15.939	146.5	Marine Monitoring Program: Annual report for inshore pesticide monitoring 2016-2017
631	NA	1.6	NA	NA	NA	NA	0.0095	NA	NA	NA	0.1	0.00195	1.71145	3.06043	Great Barrier Reef	2016-2017	-15.939	146.5	Marine Monitoring Program: Annual report for inshore pesticide monitoring 2016-2017
632	NA	0.09	NA	NA	NA	NA	0.016	NA	NA	NA	0.0085	0	0.1145	1.54561	Great Barrier Reef	2016-2017	-15.939	146.5	Marine Monitoring Program: Annual report for inshore pesticide monitoring 2016-2017
633	NA	0.375	NA	NA	NA	NA	0.0014	NA	NA	NA	0.0225	0.0055	0.4044	1.83143	Great Barrier Reef	2016-2017	-15.939	146.5	Marine Monitoring Program: Annual report for inshore pesticide monitoring 2016-2017
634	NA	0.0462963	NA	NA	NA	NA	0.049505	NA	NA	NA	NA	NA	0.0958012	0.0462963	Great Barrier Reef	2016-2017	-15.939	146.5	Marine Monitoring Program: Annual report for inshore pesticide monitoring 2016-2017
635	NA	0.0740741	NA	NA	NA	NA	NA	NA	NA	NA	NA	NA	0.0740741	0.0740741	Maputo Bay	2020.10	-26.0915	32.7305	Effects of pesticides and metals on penaeid shrimps in Maputo Bay, Mozambique NA A field study
636	NA	0.0555556	NA	NA	NA	NA	NA	NA	NA	NA	NA	NA	0.0555556	0.0555556	Maputo Bay	2020.10	-26.0915	32.7305	Effects of pesticides and metals on penaeid shrimps in Maputo Bay, Mozambique NA A field study
637	NA	0.0217593	NA	NA	NA	NA	NA	NA	NA	NA	NA	NA	0.0217593	0.0217593	Maputo Bay	2020.10	-26.0915	32.7305	Effects of pesticides and metals on penaeid shrimps in Maputo Bay, Mozambique NA A field study
638	NA	0.0449074	NA	NA	NA	NA	NA	NA	NA	NA	NA	NA	0.0449074	0.0449074	Maputo Bay	2020.10	-26.0915	32.7305	Effects of pesticides and metals on penaeid shrimps in Maputo Bay, Mozambique NA A field study
639	NA	0.0194444	NA	NA	NA	NA	NA	NA	NA	NA	NA	NA	0.0194444	0.0194444	Maputo Bay	2020.10	-26.0915	32.7305	Effects of pesticides and metals on penaeid shrimps in Maputo Bay, Mozambique NA A field study
640	NA	0.0319444	NA	NA	NA	NA	NA	NA	NA	NA	NA	NA	0.0319444	0.0319444	Maputo Bay	2020.10	-26.0915	32.7305	Effects of pesticides and metals on penaeid shrimps in Maputo Bay, Mozambique NA A field study
641	NA	0.0148148	NA	NA	NA	NA	NA	NA	NA	NA	NA	NA	0.0148148	0.0148148	Maputo Bay	2020.10	-26.0915	32.7305	Effects of pesticides and metals on penaeid shrimps in Maputo Bay, Mozambique NA A field study
642	NA	0.305556	NA	NA	NA	NA	NA	NA	NA	NA	NA	NA	0.305556	0.305556	Maputo Bay	2020.10	-26.0915	32.7305	Effects of pesticides and metals on penaeid shrimps in Maputo Bay, Mozambique NA A field study
643	NA	0.0189815	NA	NA	NA	NA	NA	NA	NA	NA	NA	NA	0.0189815	0.0189815	Maputo Bay	2020.10	-26.0915	32.7305	Effects of pesticides and metals on penaeid shrimps in Maputo Bay, Mozambique NA A field study
644	NA	0.0972222	NA	NA	NA	NA	NA	NA	NA	NA	NA	NA	0.0972222	0.0972222	Maputo Bay	2020.10	-26.0915	32.7305	Effects of pesticides and metals on penaeid shrimps in Maputo Bay, Mozambique NA A field study
645	NA	0.087963	NA	NA	NA	NA	NA	NA	NA	NA	NA	NA	0.087963	0.087963	Maputo Bay	2020.10	-26.0915	32.7305	Effects of pesticides and metals on penaeid shrimps in Maputo Bay, Mozambique NA A field study
646	NA	0.180556	NA	NA	NA	NA	NA	NA	NA	NA	NA	NA	0.180556	0.180556	Maputo Bay	2020.10	-26.0915	32.7305	Effects of pesticides and metals on penaeid shrimps in Maputo Bay, Mozambique NA A field study
647	NA	NA	NA	NA	NA	NA	NA	7.2	NA	NA	NA	NA	7.2	47.5813	Maputo Bay	2020.10	-26.0915	32.7305	Effects of pesticides and metals on penaeid shrimps in Maputo Bay, Mozambique NA A field study
648	NA	NA	NA	NA	NA	NA	NA	13	NA	NA	NA	NA	13	94.8617	Maputo Bay	2020.10	-26.0915	32.7305	Effects of pesticides and metals on penaeid shrimps in Maputo Bay, Mozambique NA A field study
649	NA	NA	NA	NA	NA	NA	NA	4.4	NA	NA	NA	NA	4.4	27.027	Maputo Bay	2020.10	-26.0915	32.7305	Effects of pesticides and metals on penaeid shrimps in Maputo Bay, Mozambique NA A field study
650	NA	NA	NA	NA	NA	NA	NA	NA	NA	0.00434783	NA	NA	0.00434783	0	Maputo Bay	2020.10	-26.0915	32.7305	Effects of pesticides and metals on penaeid shrimps in Maputo Bay, Mozambique NA A field study
651	NA	NA	NA	NA	NA	NA	NA	NA	NA	0.0130435	NA	NA	0.0130435	0	Maputo Bay	2020.10	-26.0915	32.7305	Effects of pesticides and metals on penaeid shrimps in Maputo Bay, Mozambique NA A field study
652	NA	NA	NA	NA	NA	NA	NA	NA	NA	0.00671937	NA	NA	0.00671937	0	Maputo Bay	2020.10	-26.0915	32.7305	Effects of pesticides and metals on penaeid shrimps in Maputo Bay, Mozambique NA A field study
653	NA	1.52065	NA	NA	NA	NA	NA	NA	NA	NA	NA	NA	1.52065	1.52065	Jiaozhou bay	2019.01	120.199	36.1286	Seasonal variations in atrazine degradation in a typical semienclosed bay of the northwest Pacific ocean
654	NA	0.164259	NA	NA	NA	NA	NA	NA	NA	NA	NA	NA	0.164259	0.164259	Jiaozhou bay	2019.01	120.199	36.1286	Seasonal variations in atrazine degradation in a typical semienclosed bay of the northwest Pacific ocean
655	NA	0.310417	NA	NA	NA	NA	NA	NA	NA	NA	NA	NA	0.310417	0.310417	Jiaozhou bay	2019.01	120.199	36.1286	Seasonal variations in atrazine degradation in a typical semienclosed bay of the northwest Pacific ocean
656	NA	0.365741	NA	NA	NA	NA	NA	NA	NA	NA	NA	NA	0.365741	0.365741	Jiaozhou bay	2019.01	120.199	36.1286	Seasonal variations in atrazine degradation in a typical semienclosed bay of the northwest Pacific ocean
657	NA	0.277593	NA	NA	NA	NA	NA	NA	NA	NA	NA	NA	0.277593	0.277593	Jiaozhou bay	2019.01	120.199	36.1286	Seasonal variations in atrazine degradation in a typical semienclosed bay of the northwest Pacific ocean
658	NA	0.0723611	NA	NA	NA	NA	NA	NA	NA	NA	NA	NA	0.0723611	0.0723611	Jiaozhou bay	2019.01	120.199	36.1286	Seasonal variations in atrazine degradation in a typical semienclosed bay of the northwest Pacific ocean
659	NA	0.12125	NA	NA	NA	NA	NA	NA	NA	NA	NA	NA	0.12125	0.12125	Jiaozhou bay	2018.04	120.199	36.1286	Occurrence, transportation, and distribution difference of typical herbicides from estuary to bay
660	NA	0.351667	NA	NA	NA	NA	NA	NA	NA	NA	NA	NA	0.351667	0.351667	Jiaozhou bay	2018.05	120.199	36.1286	Occurrence, transportation, and distribution difference of typical herbicides from estuary to bay
661	NA	0.25625	NA	NA	NA	NA	NA	NA	NA	NA	NA	NA	0.25625	0.25625	Jiaozhou bay	2018.06	120.199	36.1286	Occurrence, transportation, and distribution difference of typical herbicides from estuary to bay
Note: zero indicates that the herbicide concentration is below the detection limit, and NA indicates that the herbicide concentration is not detected.

## Sheet: Figure. 3
Source data. Figure. 3. Community structures at class level of the phytoplankton communities in the control and atrazine-treated groups on the 21st day.
Phytoplankton	Bacillariophyta	Dinophyceae	Chrysophyceae	Cryptophyceae	Prymnesiophyceae	Raphidophyceae	Pavlovophyceae	Pelagophyceae	Chrysomerophyceae	others
CK	0.7744±0.0433	0.17827±0.0132	0.02248±0.00405	0.01476±0.00126	0.00887±0.00145	0.000552642±0.000129	0.0000272844±0.0000035	0.000123989±0.0000178	0.0000143567±0.00000357	0.00049571±0.000102
0.5 nmol L-1	0.15534±0.0104	0.47454±0.0206	0.000152416±0.000075	0.01852±0.00172	0.24777±0.0136	0.01238±0.00079	0.00137±0.000326	0.03663±0.00172	0.000152416±0.0000162	0.05315±0.0107
5 nmol L-1	0.10703±0.0175	0.53645±0.0257	0.03026±0.00735	0.0134±0.00479	0.0712±0.00251	0.16902±0.0236	0.000934779±0.000136	0.05893±0.00258	0	0.01278±0.00238
50 nmol L-1	0.00647±0.00125	0.79164±0.0338	0.01252±0.00078	0.04451±0.00157	0.05672±0.0104	0.06588±0.0107	0.00345±0.000275	0.00313±0.00075	0	0.01567±0.00102
P value	<0.001	<0.001	<0.001	<0.001	<0.001	<0.001	0.596	<0.001	<0.001	<0.001
H value	634.234	317.214	28.609	85.815	434.908	105.38	0.666	936.668	239.598	51.124
n = 3 samples per group. Uncertainties were reported as mean ± standard deviation (SD). Statistical significance was determined at p < 0.05 and comparisons used Kruskal-Wallis tests with FDR adjusted for multiple comparisons using the Benjamini and Hochberg method.

## Sheet: Figure. 4
Source data. Figure. 4. Size-Fractionated Chlorophyll a Concentrations of the phytoplankton communities in the control and atrazine-treated groups.
		0 Day	1 Day	2 Day	4 Day	7 Day	14 Day	21Day	30 Day
CK	0-2 μm	0.21	0.26418	0.23811	0.19469	0.197	0.1906	0.15442	0.20002
	2-20 μm	5	4.813	5.182	4.986	5.173	4.952	5.152	5.089
	20-200 μm	1.39	1.4212	1.35	1.37	1.41	1.385	1.335	1.47
	∑	6.6	6.49838	6.77011	6.55069	6.78	6.5276	6.64142	6.75902
	SD (±)	0.263	0.25412	0.27947	0.246	0.23447	0.24424	0.19653	0.26167
0.5 nmol L-1	0-2 μm	0.18	0.59042	0.53403	0.7194	0.98108	1.28595	1.7348	1.54513
	2-20 μm	4.95	4.6125	4.1025	3.7675	3.5525	2.286	1.2125	1.55
	20-200 μm	1.43	1.445	1.511	1.79	2.335	3.196	3.432	3.45
	∑	6.56	6.64792	6.14753	6.2769	6.86858	6.76795	6.3793	6.54513
	SD (±)	0.3	0.26365	0.26006	0.26129	0.24547	0.24053	0.20329	0.27467
	P value	0.875	0.518	0.048	0.257	0.675	0.291	0.184	0.384
5 nmol L-1	0-2 μm	0.2	0.22489	0.20147	0.26202	0.30597	0.39831	0.41424	0.45203
	2-20 μm	5.08	4.94	4.2675	3.7175	2.50391	1.4325	1.0225	1.088
	20-200 μm	1.47	1.383	1.704	2.121	2.59042	2.98108	3.197	3.081
	∑	6.75	6.54789	6.17297	6.10052	5.4003	4.81189	4.63374	4.62103
	SD (±)	0.27	0.27065	0.25624	0.27518	0.25165	0.18688	0.21106	0.25433
	P value	0.529	0.829	0.047	0.042	0.002	0.000642	0.000271	0.000531
50 nmol L-1	0-2 μm	0.26	0.27549	0.28426	0.32006	0.36893	0.40893	0.35248	0.28495
	2-20 μm	5.01	3.92129	3.3	2.26242	1.73403	1.02477	0.465	0.5225
	20-200 μm	1.52	1.332	1.9135	1.72006	2.26893	2.68426	2.48	2.31424
	∑	6.79	5.52878	5.49776	4.30254	4.37189	4.11796	3.29748	3.12169
	SD (±)	0.31	0.27559	0.23606	0.25453	0.23782	0.17976	0.19171	0.264
	P value	0.464	0.011	0.004	0.000388	0.000238	0.000162	3e-05	7.1e-05

## Sheet: Figure. 5
Source data. Figure. 5. Community structures at class level of the microzooplankton communities in the control and atrazine-treated groups on the 21st day.
zooplankton	Arthropoda	Annelida	Mollusca	Ciliophora	Platyhelminthes	Cercozoa	Bicosoecida	Picozoa	Gastrotricha	others
CK	0.75116±0.1235	0.09733±0.01543	0.06992±0.00458	0.02962±0.0216	0.02156±0.00371	0.01633±0.00104	0.00424±0.00031	0.00313±0.00102	0.0000437244±0.0000156	0.00667±0.00108
0.5 nmol L-1	0.83585±0.14363	0.10278±0.00532	0.03206±0.00201	0.02435±0.01043	0	0.000298009±0.00016	4.25727e-05	0.00451±0.00109	0	0.000106432±0.0000472
5 nmol L-1	0.74381±0.17732	0.12475±0.00632	0.00101±0.000173	0.10041±0.00832	0	0.0000253104±0.0000276	0.01062±0.00574	0.01515±0.00438	0.000189828±0.0000925	0.00404±0.00104
50 nmol L-1	0.21071±0.03246	0.03106±0.00178	0	0.50022±0.02753	0.19956±0.01057	0.0000597693±0.0000147	0.00336±0.00137	0.03685±0.00964	0.01499±0.00543	0.00319±0.00157
P value	<0.001	<0.001	<0.001	<0.001	<0.001	<0.001	0.014	<0.001	<0.001	<0.001
H value	14.373	23.256	521.581	467.691	894.597	710.825	6.721	25.48	22.622	18.623
n = 3 samples per group. Uncertainties were reported as mean ± standard deviation (SD). Statistical significance was determined at p < 0.05 and comparisons used Kruskal-Wallis tests with FDR adjusted for multiple comparisons using the Benjamini and Hochberg method.

## Sheet: Figure. 6
Source data.Figure. 6.Correlation patterns between phytoplankton and their associated microzooplankton at the genus level.
OTU ID	CK	CK	CK	0.5 nmol L-1	0.5 nmol L-1	0.5 nmol L-1	5 nmol L-1	5 nmol L-1	5 nmol L-1	50 nmol L-1	50 nmol L-1	50 nmol L-1
d__Eukaryota;k__Alveolata;p__Ciliophora;c__Intramacronucleata;o__Spirotrichea;f__Hypotrichia;g__Holosticha;s__unclassified_g__Holosticha; OTU630	0	0	0	1	3	15	0	1551	1760	450	25539	6990
d__Eukaryota;k__Metazoa__Animalia_;p__Arthropoda;c__Maxillopoda;o__Harpacticoida;f__norank_o__Harpacticoida;g__norank_o__Harpacticoida;s__unclassified_g__norank_o__Harpacticoida; OTU641	0	0	0	0	0	0	0	0	0	0	0	4761
d__Eukaryota;k__Alveolata;p__Dinoflagellata;c__Dinophyceae;o__Gymnodiniphycidae;f__norank_o__Gymnodiniphycidae;g__Gyrodinium;s__unclassified_g__Gyrodinium; OTU187	532	2152	1630	63	436	29	131	246	197	74	377	3789
d__Eukaryota;k__Metazoa__Animalia_;p__Annelida;c__Polychaeta;o__Spionida;f__norank_o__Spionida;g__norank_o__Spionida;s__unclassified_g__norank_o__Spionida; OTU270	30	375	13	3669	461	191	17	267	0	0	0	2531
d__Eukaryota;k__unclassified_d__Eukaryota;p__unclassified_d__Eukaryota;c__unclassified_d__Eukaryota;o__unclassified_d__Eukaryota;f__unclassified_d__Eukaryota;g__unclassified_d__Eukaryota;s__unclassified_d__Eukaryota; OTU437	0	0	0	0	0	0	1	568	0	0	25	2472
d__Eukaryota;k__norank;p__Picozoa;c__unclassified_p__Picozoa;o__unclassified_p__Picozoa;f__unclassified_p__Picozoa;g__unclassified_p__Picozoa;s__unclassified_p__Picozoa; OTU655	24	46	16	7	13	30	80	32	202	8	87	2299
d__Eukaryota;k__Alveolata;p__unclassified_k__Alveolata;c__unclassified_k__Alveolata;o__unclassified_k__Alveolata;f__unclassified_k__Alveolata;g__unclassified_k__Alveolata;s__unclassified_k__Alveolata; OTU279	2	5	0	16	198	90	273	22	482	70	164	1610
d__Eukaryota;k__Stramenopiles;p__Labyrinthulomycetes;c__norank_p__Labyrinthulomycetes;o__norank_p__Labyrinthulomycetes;f__norank_p__Labyrinthulomycetes;g__TAGIRI-17;s__uncultured_labyrinthulid_g__TAGIRI-17; OTU644	0	0	0	51	13	11	156	548	66	376	110	1193
d__Eukaryota;k__Alveolata;p__Ciliophora;c__Intramacronucleata;o__Spirotrichea;f__Euplotia;g__Euplotes;s__unclassified_g__Euplotes; OTU634	0	0	0	0	304	874	3	1587	1513	1379	866	1103
d__Eukaryota;k__Alveolata;p__Ciliophora;c__Intramacronucleata;o__Spirotrichea;f__Euplotia;g__Aspidisca;s__Aspidisca_hexeris; OTU259	0	0	0	0	17	0	1	0	17	66	0	1020
d__Eukaryota;k__Metazoa__Animalia_;p__Arthropoda;c__Maxillopoda;o__unclassified_c__Maxillopoda;f__unclassified_c__Maxillopoda;g__unclassified_c__Maxillopoda;s__unclassified_c__Maxillopoda; OTU642	0	0	0	0	0	0	0	0	50	0	0	944
d__Eukaryota;k__Metazoa__Animalia_;p__Arthropoda;c__Maxillopoda;o__Cyclopoida;f__norank_o__Cyclopoida;g__norank_o__Cyclopoida;s__Oithona_davisae; OTU264	13828	296	19331	23511	19476	24094	21916	22419	12568	7533	3543	629
d__Eukaryota;k__Alveolata;p__Ciliophora;c__Intramacronucleata;o__Spirotrichea;f__Hypotrichia;g__Holosticha;s__unclassified_g__Holosticha; OTU435	0	0	1	0	0	0	0	52	118	33	2752	595
d__Eukaryota;k__Alveolata;p__OLI11255;c__norank_p__OLI11255;o__norank_p__OLI11255;f__norank_p__OLI11255;g__norank_p__OLI11255;s__uncultured_eukaryote_g__norank_p__OLI11255; OTU781	7	2	1	14	124	49	409	50	224	119	192	516
d__Eukaryota;k__Stramenopiles;p__Labyrinthulomycetes;c__norank_p__Labyrinthulomycetes;o__norank_p__Labyrinthulomycetes;f__norank_p__Labyrinthulomycetes;g__TAGIRI-17;s__uncultured_labyrinthulid_g__TAGIRI-17; OTU483	0	0	0	54	36	11	42	137	92	498	3	514
d__Eukaryota;k__Stramenopiles;p__Peronosporomycetes;c__norank_p__Peronosporomycetes;o__norank_p__Peronosporomycetes;f__norank_p__Peronosporomycetes;g__norank_p__Peronosporomycetes;s__unclassified_g__norank_p__Peronosporomycetes; OTU648	0	0	1	0	3	0	4	0	5	1	13	362
d__Eukaryota;k__norank;p__Picozoa;c__norank_p__Picozoa;o__norank_p__Picozoa;f__norank_p__Picozoa;g__norank_p__Picozoa;s__unclassified_g__norank_p__Picozoa; OTU53	3	3	2	0	8	0	25	2	8	17	2	292
d__Eukaryota;k__Stramenopiles;p__MAST-1;c__MAST-1C;o__norank_c__MAST-1C;f__norank_c__MAST-1C;g__norank_c__MAST-1C;s__uncultured_stramenopile_g__norank_c__MAST-1C; OTU152	413	688	736	1	0	0	15	35	0	0	48	279
d__Eukaryota;k__norank;p__Picozoa;c__Picomonadida;o__unclassified_c__Picomonadida;f__unclassified_c__Picomonadida;g__unclassified_c__Picomonadida;s__unclassified_c__Picomonadida; OTU360	12	28	9	41	226	99	244	396	208	79	40	259
d__Eukaryota;k__Alveolata;p__Dinoflagellata;c__Dinophyceae;o__SCM16C67;f__norank_o__SCM16C67;g__norank_o__SCM16C67;s__uncultured_eukaryote_g__norank_o__SCM16C67; OTU355	2	7	3	3	86	7	338	67	331	119	238	255
d__Eukaryota;k__Alveolata;p__Dinoflagellata;c__Dinophyceae;o__Gymnodiniphycidae;f__norank_o__Gymnodiniphycidae;g__Amphidinium;s__uncultured_marine_eukaryote_g__Amphidinium; OTU753	1	0	0	2	11	1	82	24	36	78	255	199
d__Eukaryota;k__Haptophyta;p__Prymnesiophyceae;c__Prymnesiales;o__norank_c__Prymnesiales;f__norank_c__Prymnesiales;g__Chrysochromulina;s__uncultured_haptophyte_g__Chrysochromulina; OTU592	4	3	4	12	51	21	14	1	42	9	2	199
d__Eukaryota;k__Stramenopiles;p__Ochrophyta;c__Raphidophyceae;o__norank_c__Raphidophyceae;f__norank_c__Raphidophyceae;g__norank_c__Raphidophyceae;s__uncultured_stramenopile_g__norank_c__Raphidophyceae; OTU484	0	0	0	8	23	9	247	200	125	69	89	195
d__Eukaryota;k__Stramenopiles;p__MAST-2;c__norank_p__MAST-2;o__norank_p__MAST-2;f__norank_p__MAST-2;g__norank_p__MAST-2;s__uncultured_marine_picoeukaryote_g__norank_p__MAST-2; OTU668	2	2	1	0	2	0	2	3	0	54	869	186
d__Eukaryota;k__Alveolata;p__Dinoflagellata;c__Dinophyceae;o__Gymnodiniphycidae;f__norank_o__Gymnodiniphycidae;g__Gyrodinium;s__uncultured_eukaryote_g__Gyrodinium; OTU636	8	7	15	0	3	0	0	0	4	27	0	160
d__Eukaryota;k__Stramenopiles;p__MAST-3;c__unclassified_p__MAST-3;o__unclassified_p__MAST-3;f__unclassified_p__MAST-3;g__unclassified_p__MAST-3;s__unclassified_p__MAST-3; OTU722	0	0	0	0	0	0	28	0	4	666	0	155
d__Eukaryota;k__Stramenopiles;p__MAST-3;c__MAST-3F;o__norank_c__MAST-3F;f__norank_c__MAST-3F;g__norank_c__MAST-3F;s__uncultured_marine_stramenopile_g__norank_c__MAST-3F; OTU649	0	0	0	0	0	0	0	0	0	0	0	146
d__Eukaryota;k__unclassified_d__Eukaryota;p__unclassified_d__Eukaryota;c__unclassified_d__Eukaryota;o__unclassified_d__Eukaryota;f__unclassified_d__Eukaryota;g__unclassified_d__Eukaryota;s__unclassified_d__Eukaryota; OTU487	1	0	0	242	4	5	217	625	1	1396	2	130
d__Eukaryota;k__Stramenopiles;p__Labyrinthulomycetes;c__norank_p__Labyrinthulomycetes;o__norank_p__Labyrinthulomycetes;f__Thraustochytriaceae;g__norank_f__Thraustochytriaceae;s__Thraustochytrium_sp._caudivorum; OTU619	0	0	0	0	0	6	9	0	17	29	0	130
d__Eukaryota;k__Cryptophyceae;p__norank_k__Cryptophyceae;c__norank_k__Cryptophyceae;o__norank_k__Cryptophyceae;f__norank_k__Cryptophyceae;g__Goniomonas;s__unclassified_g__Goniomonas; OTU755	0	0	0	0	0	0	0	0	0	5	0	117
d__Eukaryota;k__Alveolata;p__Protalveolata;c__Syndiniales;o__norank_c__Syndiniales;f__Syndiniales_Group_II;g__norank_f__Syndiniales_Group_II;s__unclassified_g__norank_f__Syndiniales_Group_II; OTU554	2	1	1	0	1	0	0	0	3	0	0	114
d__Eukaryota;k__Alveolata;p__Dinoflagellata;c__Dinophyceae;o__Gymnodiniphycidae;f__norank_o__Gymnodiniphycidae;g__Gyrodinium;s__uncultured_marine_eukaryote_g__Gyrodinium; OTU551	67	237	131	4	64	6	6	19	8	9	11	90
d__Eukaryota;k__Metazoa__Animalia_;p__Arthropoda;c__Maxillopoda;o__Harpacticoida;f__norank_o__Harpacticoida;g__norank_o__Harpacticoida;s__uncultured_eukaryote_g__norank_o__Harpacticoida; OTU638	0	0	0	0	0	0	0	0	0	0	0	87
d__Eukaryota;k__Stramenopiles;p__Labyrinthulomycetes;c__norank_p__Labyrinthulomycetes;o__norank_p__Labyrinthulomycetes;f__Thraustochytriaceae;g__Aplanochytrium;s__unclassified_g__Aplanochytrium; OTU614	0	0	1	19	0	1	167	6	11	186	4	85
d__Eukaryota;k__Stramenopiles;p__Bicosoecida;c__norank_p__Bicosoecida;o__norank_p__Bicosoecida;f__norank_p__Bicosoecida;g__norank_p__Bicosoecida;s__uncultured_marine_eukaryote_g__norank_p__Bicosoecida; OTU471	0	2	0	0	0	0	24	3	29	25	2	82
d__Eukaryota;k__Cryptophyceae;p__norank_k__Cryptophyceae;c__norank_k__Cryptophyceae;o__norank_k__Cryptophyceae;f__norank_k__Cryptophyceae;g__Goniomonas;s__unclassified_g__Goniomonas; OTU764	0	0	1	0	0	0	0	0	0	20	0	76
d__Eukaryota;k__Alveolata;p__Ciliophora;c__Intramacronucleata;o__Litostomatea;f__Haptoria;g__Hemiophrys;s__Hemiophrys_procera; OTU651	0	0	0	0	0	0	0	0	14	0	0	74
d__Eukaryota;k__norank;p__norank_d__Eukaryota;c__norank_d__Eukaryota;o__norank_d__Eukaryota;f__norank_d__Eukaryota;g__norank_d__Eukaryota;s__uncultured_Telonemida; OTU714	0	2	2	8	24	8	30	4	1	33	17	68
d__Eukaryota;k__Metazoa__Animalia_;p__Annelida;c__Polychaeta;o__Spionida;f__norank_o__Spionida;g__norank_o__Spionida;s__unclassified_g__norank_o__Spionida; OTU332	0	18	1	21	3	1	0	2	0	0	0	67
d__Eukaryota;k__Stramenopiles;p__unclassified_k__Stramenopiles;c__unclassified_k__Stramenopiles;o__unclassified_k__Stramenopiles;f__unclassified_k__Stramenopiles;g__unclassified_k__Stramenopiles;s__unclassified_k__Stramenopiles; OTU486	0	0	0	0	0	0	6	0	0	158	9	62
d__Eukaryota;k__Cryptophyceae;p__norank_k__Cryptophyceae;c__norank_k__Cryptophyceae;o__norank_k__Cryptophyceae;f__norank_k__Cryptophyceae;g__Goniomonas;s__Goniomonas_aff._amphinema; OTU654	0	0	0	0	0	0	1	1	1	2	1	56
d__Eukaryota;k__Metazoa__Animalia_;p__Gastrotricha;c__norank_p__Gastrotricha;o__Chaetonotida;f__norank_o__Chaetonotida;g__norank_o__Chaetonotida;s__Aspidiophorus_polystictos; OTU637	0	0	0	0	0	0	0	0	0	1204	0	50
d__Eukaryota;k__Alveolata;p__Ciliophora;c__Intramacronucleata;o__Litostomatea;f__Haptoria;g__unclassified_f__Haptoria;s__unclassified_f__Haptoria; OTU453	0	0	0	0	0	0	0	0	62	0	0	50
d__Eukaryota;k__Stramenopiles;p__Labyrinthulomycetes;c__norank_p__Labyrinthulomycetes;o__norank_p__Labyrinthulomycetes;f__norank_p__Labyrinthulomycetes;g__TAGIRI-17;s__uncultured_labyrinthulid_g__TAGIRI-17; OTU646	0	0	0	1	0	0	0	1	3	2	0	42
d__Eukaryota;k__Alveolata;p__Ciliophora;c__Intramacronucleata;o__Spirotrichea;f__Euplotia;g__Euplotes;s__unclassified_g__Euplotes; OTU274	0	0	0	0	4	19	0	31	41	28	39	40
d__Eukaryota;k__Alveolata;p__Dinoflagellata;c__Dinophyceae;o__Gymnodiniphycidae;f__Suessiaceae;g__Biecheleria;s__unclassified_g__Biecheleria; OTU650	0	0	0	24	12	3	28	2	184	10	28	39
d__Eukaryota;k__Haptophyta;p__Prymnesiophyceae;c__Prymnesiales;o__norank_c__Prymnesiales;f__norank_c__Prymnesiales;g__unclassified_f__norank_c__Prymnesiales;s__unclassified_f__norank_c__Prymnesiales; OTU319	7	24	8	39	233	69	31	32	40	22	38	33
d__Eukaryota;k__Stramenopiles;p__Labyrinthulomycetes;c__norank_p__Labyrinthulomycetes;o__norank_p__Labyrinthulomycetes;f__Thraustochytriaceae;g__Aplanochytrium;s__uncultured_marine_eukaryote_g__Aplanochytrium; OTU241	8	10	36	2872	633	227	22	26	79	115	47	29
d__Eukaryota;k__Cryptophyceae;p__norank_k__Cryptophyceae;c__norank_k__Cryptophyceae;o__norank_k__Cryptophyceae;f__norank_k__Cryptophyceae;g__Goniomonas;s__unclassified_g__Goniomonas; OTU743	0	1	0	0	0	0	0	0	0	11	2	27
d__Eukaryota;k__Metazoa__Animalia_;p__Rotifera;c__Monogononta;o__Ploimida;f__norank_o__Ploimida;g__norank_o__Ploimida;s__unclassified_g__norank_o__Ploimida; OTU365	7	30	17	0	0	0	0	0	0	0	0	25
d__Eukaryota;k__Alveolata;p__Ciliophora;c__Intramacronucleata;o__Conthreep;f__Oligohymenophorea;g__Hyalophysa;s__Gymnodinioides_sp._JCC-2008; OTU428	0	0	0	0	0	0	2	7	3	13	14	24
d__Eukaryota;k__Stramenopiles;p__Bicosoecida;c__norank_p__Bicosoecida;o__norank_p__Bicosoecida;f__norank_p__Bicosoecida;g__norank_p__Bicosoecida;s__uncultured_marine_eukaryote_g__norank_p__Bicosoecida; OTU632	0	0	0	0	0	0	0	9	0	0	136	23
d__Eukaryota;k__Stramenopiles;p__Labyrinthulomycetes;c__norank_p__Labyrinthulomycetes;o__norank_p__Labyrinthulomycetes;f__unclassified_o__norank_p__Labyrinthulomycetes;g__unclassified_o__norank_p__Labyrinthulomycetes;s__unclassified_o__norank_p__Labyrinthulomycetes; OTU418	0	0	0	4	0	0	1	1	2	0	0	23
d__Eukaryota;k__Chloroplastida;p__norank_k__Chloroplastida;c__Mamiellophyceae;o__DSGM-81;f__norank_o__DSGM-81;g__norank_o__DSGM-81;s__uncultured_eukaryote_g__norank_o__DSGM-81; OTU411	4	11	3	58	52	14	42	16	21	32	9	22
d__Eukaryota;k__Stramenopiles;p__Labyrinthulomycetes;c__norank_p__Labyrinthulomycetes;o__norank_p__Labyrinthulomycetes;f__norank_p__Labyrinthulomycetes;g__TAGIRI-17;s__uncultured_eukaryote_g__TAGIRI-17; OTU328	0	0	0	185	25	24	51	232	20	9	6	20
d__Eukaryota;k__Cryptophyceae;p__norank_k__Cryptophyceae;c__norank_k__Cryptophyceae;o__norank_k__Cryptophyceae;f__norank_k__Cryptophyceae;g__Goniomonas;s__unclassified_g__Goniomonas; OTU129	3	8	2	0	0	0	2	0	0	2	0	20
d__Eukaryota;k__Stramenopiles;p__Labyrinthulomycetes;c__norank_p__Labyrinthulomycetes;o__norank_p__Labyrinthulomycetes;f__Thraustochytriaceae;g__Sicyoidochytrium;s__Thraustochytriidae_sp._MBIC11063; OTU404	0	0	0	1	0	0	0	0	0	0	0	19
d__Eukaryota;k__Stramenopiles;p__Ochrophyta;c__unclassified_p__Ochrophyta;o__unclassified_p__Ochrophyta;f__unclassified_p__Ochrophyta;g__unclassified_p__Ochrophyta;s__unclassified_p__Ochrophyta; OTU351	0	0	0	50	52	28	53	4	4	22	19	18
d__Eukaryota;k__Stramenopiles;p__Ochrophyta;c__Diatomea;o__Bacillariophytina;f__Mediophyceae;g__Thalassiosira;s__Thalassiosira_minima; OTU565	478	549	250	5	12	51	2	5	360	3	2	17
d__Eukaryota;k__Metazoa__Animalia_;p__Arthropoda;c__Maxillopoda;o__Cyclopoida;f__norank_o__Cyclopoida;g__norank_o__Cyclopoida;s__Oithona_davisae; OTU248	146	7	147	311	335	191	207	319	385	35	14	16
d__Eukaryota;k__unclassified_d__Eukaryota;p__unclassified_d__Eukaryota;c__unclassified_d__Eukaryota;o__unclassified_d__Eukaryota;f__unclassified_d__Eukaryota;g__unclassified_d__Eukaryota;s__unclassified_d__Eukaryota; OTU627	8	4	3	0	0	0	0	134	0	0	311	15
d__Eukaryota;k__Stramenopiles;p__MAST-3;c__MAST-3E;o__norank_c__MAST-3E;f__norank_c__MAST-3E;g__norank_c__MAST-3E;s__uncultured_marine_eukaryote_g__norank_c__MAST-3E; OTU184	4	5	1	2	0	1	0	0	0	0	0	15
d__Eukaryota;k__Stramenopiles;p__MAST-3;c__MAST-3J;o__norank_c__MAST-3J;f__norank_c__MAST-3J;g__norank_c__MAST-3J;s__unclassified_g__norank_c__MAST-3J; OTU485	1	3	0	2	1	0	0	5	0	0	8	14
d__Eukaryota;k__Alveolata;p__Dinoflagellata;c__Dinophyceae;o__unclassified_c__Dinophyceae;f__unclassified_c__Dinophyceae;g__unclassified_c__Dinophyceae;s__unclassified_c__Dinophyceae; OTU357	25	61	51	19	92	14	18	6	9	35	1	14
d__Eukaryota;k__Alveolata;p__Dinoflagellata;c__Dinophyceae;o__unclassified_c__Dinophyceae;f__unclassified_c__Dinophyceae;g__unclassified_c__Dinophyceae;s__unclassified_c__Dinophyceae; OTU346	1	3	0	0	1	0	0	0	0	13	0	14
d__Eukaryota;k__Stramenopiles;p__Labyrinthulomycetes;c__norank_p__Labyrinthulomycetes;o__norank_p__Labyrinthulomycetes;f__norank_p__Labyrinthulomycetes;g__D2P04F01;s__uncultured_labyrinthulid_g__D2P04F01; OTU502	0	0	0	0	0	0	0	1	23	0	0	14
d__Eukaryota;k__Alveolata;p__unclassified_k__Alveolata;c__unclassified_k__Alveolata;o__unclassified_k__Alveolata;f__unclassified_k__Alveolata;g__unclassified_k__Alveolata;s__unclassified_k__Alveolata; OTU643	0	0	0	0	0	0	0	0	11	0	0	14
d__Eukaryota;k__norank;p__norank_d__Eukaryota;c__norank_d__Eukaryota;o__norank_d__Eukaryota;f__norank_d__Eukaryota;g__norank_d__Eukaryota;s__unclassified_g__norank_d__Eukaryota; OTU425	1	0	0	9	47	11	81	0	6	3	0	13
d__Eukaryota;k__Stramenopiles;p__Labyrinthulomycetes;c__norank_p__Labyrinthulomycetes;o__norank_p__Labyrinthulomycetes;f__Thraustochytriaceae;g__norank_f__Thraustochytriaceae;s__Thraustochytrium_sp._KL2a; OTU235	0	0	0	19	0	1	15	9	1	7	3	12
d__Eukaryota;k__Stramenopiles;p__Peronosporomycetes;c__norank_p__Peronosporomycetes;o__norank_p__Peronosporomycetes;f__norank_p__Peronosporomycetes;g__norank_p__Peronosporomycetes;s__Haliphthoros_sp._NJM_0034; OTU647	0	0	0	3	0	0	0	0	3	2	0	11
d__Eukaryota;k__Alveolata;p__unclassified_k__Alveolata;c__unclassified_k__Alveolata;o__unclassified_k__Alveolata;f__unclassified_k__Alveolata;g__unclassified_k__Alveolata;s__unclassified_k__Alveolata; OTU310	0	0	0	3	0	0	1	1	2	0	0	11
d__Eukaryota;k__unclassified_d__Eukaryota;p__unclassified_d__Eukaryota;c__unclassified_d__Eukaryota;o__unclassified_d__Eukaryota;f__unclassified_d__Eukaryota;g__unclassified_d__Eukaryota;s__unclassified_d__Eukaryota; OTU375	0	1	0	0	4	0	0	0	0	0	0	11
d__Eukaryota;k__Alveolata;p__Dinoflagellata;c__Dinophyceae;o__Peridiniphycidae;f__Peridiniales;g__Heterocapsa;s__unclassified_g__Heterocapsa; OTU229	120	290	129	1	6	2	4	0	43	7	7	10
d__Eukaryota;k__Stramenopiles;p__Labyrinthulomycetes;c__norank_p__Labyrinthulomycetes;o__norank_p__Labyrinthulomycetes;f__norank_p__Labyrinthulomycetes;g__TAGIRI-17;s__uncultured_labyrinthulid_g__TAGIRI-17; OTU623	0	0	0	0	0	0	1	0	1	3	0	10
d__Eukaryota;k__Alveolata;p__Dinoflagellata;c__Dinophyceae;o__CCMP1878;f__norank_o__CCMP1878;g__norank_o__CCMP1878;s__uncultured_eukaryote_g__norank_o__CCMP1878; OTU793	6	13	7	3	1	2	2	3	6	8	10	9
d__Eukaryota;k__Haptophyta;p__Prymnesiophyceae;c__Prymnesiales;o__norank_c__Prymnesiales;f__norank_c__Prymnesiales;g__unclassified_f__norank_c__Prymnesiales;s__unclassified_f__norank_c__Prymnesiales; OTU277	0	0	0	2	29	4	1	0	3	0	0	9
d__Eukaryota;k__Alveolata;p__Ciliophora;c__Intramacronucleata;o__Conthreep;f__Nassophorea;g__norank_f__Nassophorea;s__uncultured_ciliate_g__norank_f__Nassophorea; OTU421	0	0	0	0	0	0	33	53	2	34	64	8
d__Eukaryota;k__Stramenopiles;p__MAST-8;c__norank_p__MAST-8;o__norank_p__MAST-8;f__norank_p__MAST-8;g__norank_p__MAST-8;s__unclassified_g__norank_p__MAST-8; OTU331	1	2	0	3	2	0	1	10	2	0	13	8
d__Eukaryota;k__Haptophyta;p__Prymnesiophyceae;c__Prymnesiales;o__norank_c__Prymnesiales;f__norank_c__Prymnesiales;g__unclassified_f__norank_c__Prymnesiales;s__unclassified_f__norank_c__Prymnesiales; OTU720	1	0	0	2	14	3	5	5	3	4	6	8
d__Eukaryota;k__Haptophyta;p__Prymnesiophyceae;c__Prymnesiales;o__norank_c__Prymnesiales;f__norank_c__Prymnesiales;g__Chrysochromulina;s__unclassified_g__Chrysochromulina; OTU285	0	5	2	61	375	45	1	0	132	0	1	8
d__Eukaryota;k__Stramenopiles;p__Labyrinthulomycetes;c__norank_p__Labyrinthulomycetes;o__norank_p__Labyrinthulomycetes;f__Thraustochytriaceae;g__Aplanochytrium;s__uncultured_labyrinthulid_g__Aplanochytrium; OTU617	0	0	0	4	3	1	1	1	1	12	0	8
d__Eukaryota;k__Stramenopiles;p__Labyrinthulomycetes;c__norank_p__Labyrinthulomycetes;o__norank_p__Labyrinthulomycetes;f__Thraustochytriaceae;g__Thraustochytrium;s__unclassified_g__Thraustochytrium; OTU596	0	0	0	0	0	0	0	0	0	6	0	8
d__Eukaryota;k__Alveolata;p__Protalveolata;c__Syndiniales;o__norank_c__Syndiniales;f__Syndiniales_Group_II;g__norank_f__Syndiniales_Group_II;s__uncultured_alveolate_g__norank_f__Syndiniales_Group_II; OTU466	0	1	0	1	7	1	32	0	6	0	0	8
d__Eukaryota;k__unclassified_d__Eukaryota;p__unclassified_d__Eukaryota;c__unclassified_d__Eukaryota;o__unclassified_d__Eukaryota;f__unclassified_d__Eukaryota;g__unclassified_d__Eukaryota;s__unclassified_d__Eukaryota; OTU766	0	0	0	0	1	0	1	0	1	1	0	7
d__Eukaryota;k__Alveolata;p__Dinoflagellata;c__Dinophyceae;o__unclassified_c__Dinophyceae;f__unclassified_c__Dinophyceae;g__unclassified_c__Dinophyceae;s__unclassified_c__Dinophyceae; OTU5	10	13	3	0	0	0	0	0	13	0	0	7
d__Eukaryota;k__Alveolata;p__Ciliophora;c__Intramacronucleata;o__Conthreep;f__Oligohymenophorea;g__Uronema_f__Oligohymenophorea;s__Uronema_marinum_g__Uronema; OTU253	0	0	0	1	663	5	0	1	1	32	96	6
d__Eukaryota;k__norank;p__norank_d__Eukaryota;c__norank_d__Eukaryota;o__norank_d__Eukaryota;f__norank_d__Eukaryota;g__norank_d__Eukaryota;s__unclassified_g__norank_d__Eukaryota; OTU144	7	14	4	0	0	0	5	1	0	444	14	6
d__Eukaryota;k__Metazoa__Animalia_;p__Arthropoda;c__Maxillopoda;o__Cyclopoida;f__norank_o__Cyclopoida;g__norank_o__Cyclopoida;s__Oithona_davisae; OTU267	33	7	39	42	47	33	17	40	34	18	9	6
d__Eukaryota;k__Cryptophyceae;p__Kathablepharidae;c__norank_p__Kathablepharidae;o__norank_p__Kathablepharidae;f__norank_p__Kathablepharidae;g__Katablepharis;s__Katablepharis_remigera; OTU787	0	0	0	0	0	0	1	0	0	4	4	6
d__Eukaryota;k__Stramenopiles;p__Labyrinthulomycetes;c__norank_p__Labyrinthulomycetes;o__norank_p__Labyrinthulomycetes;f__norank_p__Labyrinthulomycetes;g__TAGIRI-15;s__uncultured_labyrinthulid_g__TAGIRI-15; OTU731	0	0	0	1	0	1	3	12	3	4	0	6
d__Eukaryota;k__Stramenopiles;p__MAST-7;c__MAST-7D;o__norank_c__MAST-7D;f__norank_c__MAST-7D;g__norank_c__MAST-7D;s__uncultured_eukaryote_g__norank_c__MAST-7D; OTU163	6	18	2	0	0	0	1	0	1	0	0	6
d__Eukaryota;k__unclassified_d__Eukaryota;p__unclassified_d__Eukaryota;c__unclassified_d__Eukaryota;o__unclassified_d__Eukaryota;f__unclassified_d__Eukaryota;g__unclassified_d__Eukaryota;s__unclassified_d__Eukaryota; OTU734	0	0	0	2	2	3	0	0	0	0	0	6
d__Eukaryota;k__Stramenopiles;p__Labyrinthulomycetes;c__norank_p__Labyrinthulomycetes;o__norank_p__Labyrinthulomycetes;f__Thraustochytriaceae;g__Thraustochytrium;s__Thraustochytriidae_sp._SEK_705; OTU436	0	0	0	4	0	0	22	32	0	926	8	5
d__Eukaryota;k__Stramenopiles;p__MAST-6;c__norank_p__MAST-6;o__norank_p__MAST-6;f__norank_p__MAST-6;g__norank_p__MAST-6;s__unclassified_g__norank_p__MAST-6; OTU727	20	53	15	9	12	7	3	8	6	2	7	5
d__Eukaryota;k__Chloroplastida;p__norank_k__Chloroplastida;c__Prasinophytae;o__norank_c__Prasinophytae;f__norank_c__Prasinophytae;g__norank_c__Prasinophytae;s__unclassified_g__norank_c__Prasinophytae; OTU772	1	3	3	156	21	5	4	1	1	2	4	5
d__Eukaryota;k__Metazoa__Animalia_;p__Arthropoda;c__Maxillopoda;o__Cyclopoida;f__norank_o__Cyclopoida;g__norank_o__Cyclopoida;s__Oithona_davisae; OTU112	37	3	24	9	87	98	16	9	5	6	2	5
d__Eukaryota;k__norank;p__unclassified_k__norank;c__unclassified_k__norank;o__unclassified_k__norank;f__unclassified_k__norank;g__unclassified_k__norank;s__unclassified_k__norank; OTU604	0	0	0	0	0	0	0	4	0	71	1	5
d__Eukaryota;k__Alveolata;p__Ciliophora;c__Intramacronucleata;o__Spirotrichea;f__Choreotrichia;g__norank_f__Choreotrichia;s__unclassified_g__norank_f__Choreotrichia; OTU382	1	0	0	24	68	5	1	4	13	0	1	5
d__Eukaryota;k__Stramenopiles;p__Ochrophyta;c__Diatomea;o__Bacillariophytina;f__Mediophyceae;g__Chaetoceros;s__Chaetoceros_sp.; OTU334	9458	16441	9209	138	14	27	12	3	108	2	0	5
d__Eukaryota;k__Stramenopiles;p__Labyrinthulomycetes;c__norank_p__Labyrinthulomycetes;o__norank_p__Labyrinthulomycetes;f__Thraustochytriaceae;g__norank_f__Thraustochytriaceae;s__Thraustochytriidae_sp._SEK_706; OTU593	0	0	0	19	2	0	0	1	1	0	0	5
d__Eukaryota;k__Alveolata;p__Apicomplexa;c__Novel_Apicomplexa_Class_2;o__norank_c__Novel_Apicomplexa_Class_2;f__norank_c__Novel_Apicomplexa_Class_2;g__norank_c__Novel_Apicomplexa_Class_2;s__Gregarinasina_gen._sp._1_KCW-2013; OTU653	0	0	0	0	0	0	0	0	0	0	0	5
d__Eukaryota;k__Stramenopiles;p__Ochrophyta;c__Chrysophyceae;o__LG21-05;f__norank_o__LG21-05;g__norank_o__LG21-05;s__uncultured_eukaryote_g__norank_o__LG21-05; OTU621	50	139	37	0	0	0	45	0	1	13	3	4
d__Eukaryota;k__Stramenopiles;p__Peronosporomycetes;c__norank_p__Peronosporomycetes;o__norank_p__Peronosporomycetes;f__norank_p__Peronosporomycetes;g__unclassified_f__norank_p__Peronosporomycetes;s__unclassified_f__norank_p__Peronosporomycetes; OTU639	0	0	0	0	0	0	0	0	0	4	2	4
d__Eukaryota;k__norank;p__Ichthyosporea;c__Dermocystida;o__Rhinosporideacae;f__norank_o__Rhinosporideacae;g__norank_o__Rhinosporideacae;s__uncultured_eukaryote_g__norank_o__Rhinosporideacae; OTU413	0	0	0	8	0	0	0	0	0	0	1	4
d__Eukaryota;k__Chloroplastida;p__norank_k__Chloroplastida;c__Ulvophyceae;o__norank_c__Ulvophyceae;f__norank_c__Ulvophyceae;g__norank_c__Ulvophyceae;s__Ulva_intestinalis__hollow_green_seaweed_; OTU759	82	64	45	49	2	1	2	59	106	7	0	4
d__Eukaryota;k__Alveolata;p__Dinoflagellata;c__Dinophyceae;o__Gymnodiniphycidae;f__Gymnodinium_clade;g__norank_f__Gymnodinium_clade;s__uncultured_eukaryote_g__norank_f__Gymnodinium_clade; OTU381	14	27	41	0	14	2	1	0	1	2	0	4
d__Eukaryota;k__Amoebozoa;p__Discosea;c__Flabellinia;o__Stygamoebida;f__norank_o__Stygamoebida;g__Vermistella;s__Vermistella_antarctica; OTU461	0	0	0	0	0	0	0	0	1	1	0	4
d__Eukaryota;k__Alveolata;p__FV18-2D11;c__norank_p__FV18-2D11;o__norank_p__FV18-2D11;f__norank_p__FV18-2D11;g__norank_p__FV18-2D11;s__uncultured_marine_eukaryote_g__norank_p__FV18-2D11; OTU114	5	11	13	0	6	0	0	0	0	1	0	4
d__Eukaryota;k__Alveolata;p__unclassified_k__Alveolata;c__unclassified_k__Alveolata;o__unclassified_k__Alveolata;f__unclassified_k__Alveolata;g__unclassified_k__Alveolata;s__unclassified_k__Alveolata; OTU370	0	0	0	0	1	0	0	0	0	0	0	4
d__Eukaryota;k__Stramenopiles;p__unclassified_k__Stramenopiles;c__unclassified_k__Stramenopiles;o__unclassified_k__Stramenopiles;f__unclassified_k__Stramenopiles;g__unclassified_k__Stramenopiles;s__unclassified_k__Stramenopiles; OTU622	0	0	0	1	0	0	7	119	3	28	11	3
d__Eukaryota;k__Alveolata;p__Dinoflagellata;c__Dinophyceae;o__Gymnodiniphycidae;f__norank_o__Gymnodiniphycidae;g__norank_o__Gymnodiniphycidae;s__uncultured_dinoflagellate_g__norank_o__Gymnodiniphycidae; OTU280	0	2	0	2	14	4	3	4	2	9	3	3
d__Eukaryota;k__unclassified_d__Eukaryota;p__unclassified_d__Eukaryota;c__unclassified_d__Eukaryota;o__unclassified_d__Eukaryota;f__unclassified_d__Eukaryota;g__unclassified_d__Eukaryota;s__unclassified_d__Eukaryota; OTU48	22	14	6	0	0	0	0	8	0	2	2	3
d__Eukaryota;k__Stramenopiles;p__Labyrinthulomycetes;c__norank_p__Labyrinthulomycetes;o__norank_p__Labyrinthulomycetes;f__norank_p__Labyrinthulomycetes;g__TAGIRI-17;s__uncultured_eukaryote_g__TAGIRI-17; OTU566	0	0	0	17	2	1	6	19	1	0	1	3
d__Eukaryota;k__norank;p__Choanoflagellida;c__Acanthoecida;o__Acanthoecidae;f__norank_o__Acanthoecidae;g__unclassified_f__norank_o__Acanthoecidae;s__unclassified_f__norank_o__Acanthoecidae; OTU768	0	0	0	0	0	0	0	0	0	5	0	3
d__Eukaryota;k__Alveolata;p__Ciliophora;c__Intramacronucleata;o__Spirotrichea;f__Euplotia;g__Euplotes;s__unclassified_g__Euplotes; OTU717	0	0	0	0	0	0	0	0	0	4	0	3
d__Eukaryota;k__Alveolata;p__Dinoflagellata;c__Dinophyceae;o__Gymnodiniphycidae;f__Suessiaceae;g__Biecheleria;s__unclassified_g__Biecheleria; OTU99	10	15	36	4	0	0	0	0	10	2	0	3
d__Eukaryota;k__norank;p__Choanoflagellida;c__Acanthoecida;o__Acanthoecidae;f__norank_o__Acanthoecidae;g__Acanthoeca;s__Acanthoeca_spectabilis; OTU250	0	3	0	1	1	0	1	0	1	2	0	3
d__Eukaryota;k__unclassified_d__Eukaryota;p__unclassified_d__Eukaryota;c__unclassified_d__Eukaryota;o__unclassified_d__Eukaryota;f__unclassified_d__Eukaryota;g__unclassified_d__Eukaryota;s__unclassified_d__Eukaryota; OTU448	0	0	0	0	0	0	0	158	324	0	0	3
d__Eukaryota;k__norank;p__SA1-3C06;c__norank_p__SA1-3C06;o__norank_p__SA1-3C06;f__norank_p__SA1-3C06;g__norank_p__SA1-3C06;s__uncultured_marine_cryptophyte_g__norank; OTU468	0	0	1	0	0	0	6	13	0	0	0	3
d__Eukaryota;k__Stramenopiles;p__Ochrophyta;c__Diatomea;o__Coscinodiscophytina;f__Melosirids;g__norank_f__Melosirids;s__uncultured_marine_stramenopile_g__norank_f__Melosirids; OTU488	0	0	0	0	0	0	1	0	0	0	0	3
d__Eukaryota;k__Stramenopiles;p__unclassified_k__Stramenopiles;c__unclassified_k__Stramenopiles;o__unclassified_k__Stramenopiles;f__unclassified_k__Stramenopiles;g__unclassified_k__Stramenopiles;s__unclassified_k__Stramenopiles; OTU601	0	0	0	0	0	0	130	0	0	229	7	2
d__Eukaryota;k__norank;p__unclassified_k__norank;c__unclassified_k__norank;o__unclassified_k__norank;f__unclassified_k__norank;g__unclassified_k__norank;s__unclassified_k__norank; OTU625	0	0	0	0	0	0	0	5	0	56	4	2
d__Eukaryota;k__Stramenopiles;p__unclassified_k__Stramenopiles;c__unclassified_k__Stramenopiles;o__unclassified_k__Stramenopiles;f__unclassified_k__Stramenopiles;g__unclassified_k__Stramenopiles;s__unclassified_k__Stramenopiles; OTU605	0	0	0	0	8	2	43	6	0	3	4	2
d__Eukaryota;k__Alveolata;p__Ciliophora;c__Intramacronucleata;o__Spirotrichea;f__Hypotrichia;g__unclassified_f__Hypotrichia;s__unclassified_f__Hypotrichia; OTU570	0	0	0	0	1	0	1	2	10	0	1	2
d__Eukaryota;k__Alveolata;p__unclassified_k__Alveolata;c__unclassified_k__Alveolata;o__unclassified_k__Alveolata;f__unclassified_k__Alveolata;g__unclassified_k__Alveolata;s__unclassified_k__Alveolata; OTU353	0	0	0	1	0	5	0	2	6	0	1	2
d__Eukaryota;k__Alveolata;p__Protalveolata;c__Syndiniales;o__norank_c__Syndiniales;f__Syndiniales_Group_I;g__norank_f__Syndiniales_Group_I;s__unclassified_g__norank_f__Syndiniales_Group_I; OTU399	1	4	4	21	1	2	24	0	0	32	0	2
d__Eukaryota;k__Haptophyta;p__Pavlovophyceae;c__norank_p__Pavlovophyceae;o__norank_p__Pavlovophyceae;f__norank_p__Pavlovophyceae;g__AA5F1;s__uncultured_haptophyte_g__AA5F1; OTU742	1	0	0	0	1	2	4	0	1	8	0	2
d__Eukaryota;k__Stramenopiles;p__Ochrophyta;c__Diatomea;o__Bacillariophytina;f__Bacillariophyceae;g__Cylindrotheca;s__Cylindrotheca_closterium_g__Cylindrotheca; OTU214	22	42	30	10	5	4	1	1	12	2	0	2
d__Eukaryota;k__Chloroplastida;p__norank_k__Chloroplastida;c__Mamiellophyceae;o__DSGM-81;f__norank_o__DSGM-81;g__norank_o__DSGM-81;s__uncultured_eukaryote_g__norank_o__DSGM-81; OTU419	0	0	0	0	1	0	6	4	1	1	0	2
d__Eukaryota;k__Alveolata;p__Ciliophora;c__Intramacronucleata;o__Spirotrichea;f__Euplotia;g__Euplotes;s__Euplotes_rariseta; OTU258	0	0	0	0	5	0	0	0	0	1	0	2
d__Eukaryota;k__Stramenopiles;p__Bicosoecida;c__norank_p__Bicosoecida;o__norank_p__Bicosoecida;f__norank_p__Bicosoecida;g__Pseudobodo;s__uncultured_marine_eukaryote_g__Pseudobodo; OTU164	1	9	3	0	0	0	2	6	11	0	0	2
d__Eukaryota;k__unclassified_d__Eukaryota;p__unclassified_d__Eukaryota;c__unclassified_d__Eukaryota;o__unclassified_d__Eukaryota;f__unclassified_d__Eukaryota;g__unclassified_d__Eukaryota;s__unclassified_d__Eukaryota; OTU553	0	0	0	0	0	0	0	0	7	0	0	2
d__Eukaryota;k__Fungi;p__Ascomycota;c__Dothideomycetes;o__Pleosporales;f__Pleosporaceae;g__Cochliobolus;s__Bipolaris_sorokiniana; OTU480	0	0	2	1	0	0	0	1	2	0	0	2
d__Eukaryota;k__Fungi;p__Basidiomycota;c__Microbotryomycetes;o__Sporidiobolales;f__norank_o__Sporidiobolales;g__norank_o__Sporidiobolales;s__uncultured_fungus_g__norank_o__Sporidiobolales; OTU640	0	0	0	0	0	0	0	0	1	0	0	2
d__Eukaryota;k__Stramenopiles;p__MAST-6;c__norank_p__MAST-6;o__norank_p__MAST-6;f__norank_p__MAST-6;g__norank_p__MAST-6;s__uncultured_stramenopile_g__norank_p__MAST-6; OTU645	0	0	0	0	0	0	0	0	1	0	0	2
d__Eukaryota;k__Rhizaria;p__Cercozoa;c__Thecofilosea;o__Cryomonadida;f__Protaspidae;g__Protaspis;s__uncultured_cercozoan_g__Protaspis; OTU87	46	61	60	9	1	1	0	0	0	0	0	2
d__Eukaryota;k__Alveolata;p__Dinoflagellata;c__Dinophyceae;o__Gymnodiniphycidae;f__Gymnodinium_clade;g__unclassified_f__Gymnodinium_clade;s__unclassified_f__Gymnodinium_clade; OTU161	14	13	65	0	0	0	0	0	0	0	0	2
d__Eukaryota;k__Rhizaria;p__Cercozoa;c__Thecofilosea;o__unclassified_c__Thecofilosea;f__unclassified_c__Thecofilosea;g__unclassified_c__Thecofilosea;s__unclassified_c__Thecofilosea; OTU702	0	0	2	0	0	0	0	0	0	0	0	2
d__Eukaryota;k__Stramenopiles;p__Labyrinthulomycetes;c__norank_p__Labyrinthulomycetes;o__norank_p__Labyrinthulomycetes;f__Thraustochytriaceae;g__BS1;s__Thraustochytriidae_sp._KB8; OTU394	0	0	0	0	0	0	0	0	0	0	0	2
d__Eukaryota;k__Stramenopiles;p__Labyrinthulomycetes;c__norank_p__Labyrinthulomycetes;o__norank_p__Labyrinthulomycetes;f__Thraustochytriaceae;g__Thraustochytrium;s__labyrinthulid_quahog_parasite_QPX; OTU652	0	0	0	0	0	0	0	0	0	0	0	2
d__Eukaryota;k__Cryptophyceae;p__norank_k__Cryptophyceae;c__norank_k__Cryptophyceae;o__norank_k__Cryptophyceae;f__norank_k__Cryptophyceae;g__Goniomonas;s__unclassified_g__Goniomonas; OTU685	0	0	0	0	0	0	0	0	0	0	0	2
d__Eukaryota;k__Chloroplastida;p__norank_k__Chloroplastida;c__Mamiellophyceae;o__DSGM-81;f__norank_o__DSGM-81;g__norank_o__DSGM-81;s__unclassified_g__norank_o__DSGM-81; OTU740	0	1	0	2	1	0	6	9	1	8	3	1
d__Eukaryota;k__unclassified_d__Eukaryota;p__unclassified_d__Eukaryota;c__unclassified_d__Eukaryota;o__unclassified_d__Eukaryota;f__unclassified_d__Eukaryota;g__unclassified_d__Eukaryota;s__unclassified_d__Eukaryota; OTU506	0	1	0	1	0	0	0	0	0	0	3	1
d__Eukaryota;k__Stramenopiles;p__Ochrophyta;c__Phaeophyceae;o__Laminariales;f__norank_o__Laminariales;g__Saccharina;s__Saccharina_japonica_g__Saccharina; OTU426	0	0	0	0	0	0	278	1	3	2	2	1
d__Eukaryota;k__Chloroplastida;p__norank_k__Chloroplastida;c__Prasinophytae;o__Pyramimonadales;f__norank_o__Pyramimonadales;g__Pterosperma;s__Pterosperma_cristatum; OTU689	0	0	0	23	8	1	2	0	0	0	2	1
d__Eukaryota;k__Alveolata;p__Protalveolata;c__Syndiniales;o__norank_c__Syndiniales;f__Syndiniales_Group_I;g__norank_f__Syndiniales_Group_I;s__unclassified_g__norank_f__Syndiniales_Group_I; OTU416	4	5	6	28	8	5	81	0	1	116	0	1
d__Eukaryota;k__Alveolata;p__Dinoflagellata;c__Dinophyceae;o__Gymnodiniphycidae;f__norank_o__Gymnodiniphycidae;g__Amphidinium;s__uncultured_marine_eukaryote_g__Amphidinium; OTU752	0	0	0	0	3	0	5	0	0	9	0	1
d__Eukaryota;k__unclassified_d__Eukaryota;p__unclassified_d__Eukaryota;c__unclassified_d__Eukaryota;o__unclassified_d__Eukaryota;f__unclassified_d__Eukaryota;g__unclassified_d__Eukaryota;s__unclassified_d__Eukaryota; OTU392	0	0	0	26	0	0	2	0	2	5	0	1
d__Eukaryota;k__Stramenopiles;p__MAST-3;c__MAST-3A;o__norank_c__MAST-3A;f__norank_c__MAST-3A;g__norank_c__MAST-3A;s__uncultured_eukaryote_g__norank_c__MAST-3A; OTU704	2	8	6	1	0	0	0	0	1	3	0	1
d__Eukaryota;k__Chloroplastida;p__norank_k__Chloroplastida;c__Mamiellophyceae;o__DSGM-81;f__norank_o__DSGM-81;g__norank_o__DSGM-81;s__uncultured_eukaryote_g__norank_o__DSGM-81; OTU233	2	6	0	2	3	0	3	3	0	3	0	1
d__Eukaryota;k__Metazoa__Animalia_;p__Arthropoda;c__Maxillopoda;o__Calanoida;f__norank_o__Calanoida;g__norank_o__Calanoida;s__uncultured_eukaryote_g__norank_o__Calanoida; OTU304	144	11	6	3	1	5	2	2	0	3	0	1
d__Eukaryota;k__Alveolata;p__Dinoflagellata;c__Dinophyceae;o__Gymnodiniphycidae;f__Gymnodinium_clade;g__Gymnoxanthella;s__uncultured_eukaryote_g__Gymnoxanthella; OTU227	40	53	127	0	1	0	0	0	1	2	0	1
d__Eukaryota;k__Amoebozoa;p__Discosea;c__Flabellinia;o__Dactylopodida;f__norank_o__Dactylopodida;g__Paramoeba;s__unclassified_g__Paramoeba; OTU568	0	0	0	0	0	0	0	0	11	1	0	1
d__Eukaryota;k__unclassified_d__Eukaryota;p__unclassified_d__Eukaryota;c__unclassified_d__Eukaryota;o__unclassified_d__Eukaryota;f__unclassified_d__Eukaryota;g__unclassified_d__Eukaryota;s__unclassified_d__Eukaryota; OTU694	0	0	0	0	0	0	1	3	10	1	0	1
d__Eukaryota;k__Cryptophyceae;p__Kathablepharidae;c__norank_p__Kathablepharidae;o__norank_p__Kathablepharidae;f__norank_p__Kathablepharidae;g__Leucocryptos;s__Leucocryptos_marina; OTU333	6	26	18	23	23	4	9	2	5	1	0	1
d__Eukaryota;k__Stramenopiles;p__Ochrophyta;c__Diatomea;o__Bacillariophytina;f__Mediophyceae;g__Odontella;s__Odontella_aurita; OTU266	0	0	0	0	0	0	0	0	5	1	0	1
d__Eukaryota;k__Alveolata;p__unclassified_k__Alveolata;c__unclassified_k__Alveolata;o__unclassified_k__Alveolata;f__unclassified_k__Alveolata;g__unclassified_k__Alveolata;s__unclassified_k__Alveolata; OTU527	0	0	0	0	4	2	5	2	0	1	0	1
d__Eukaryota;k__Chloroplastida;p__norank_k__Chloroplastida;c__Mamiellophyceae;o__DSGM-81;f__norank_o__DSGM-81;g__norank_o__DSGM-81;s__unclassified_g__norank_o__DSGM-81; OTU541	0	0	0	0	0	0	3	2	0	1	0	1
d__Eukaryota;k__Stramenopiles;p__Labyrinthulomycetes;c__norank_p__Labyrinthulomycetes;o__norank_p__Labyrinthulomycetes;f__Thraustochytriaceae;g__E170;s__uncultured_labyrinthulid_g__E170; OTU610	0	0	1	0	1	1	0	0	0	1	0	1
d__Eukaryota;k__Stramenopiles;p__Ochrophyta;c__Diatomea;o__Bacillariophytina;f__Bacillariophyceae;g__unclassified_f__Bacillariophyceae;s__unclassified_f__Bacillariophyceae; OTU524	16	18	6	3	1	3	1	0	49	0	0	1
d__Eukaryota;k__Amoebozoa;p__Tubulinea;c__Euamoebida;o__norank_c__Euamoebida;f__norank_c__Euamoebida;g__Hartmannella;s__Nolandella_sp._ATCC_50913; OTU414	0	0	0	0	0	0	0	0	20	0	0	1
d__Eukaryota;k__Centrohelida;p__unclassified_k__Centrohelida;c__unclassified_k__Centrohelida;o__unclassified_k__Centrohelida;f__unclassified_k__Centrohelida;g__unclassified_k__Centrohelida;s__unclassified_k__Centrohelida; OTU765	0	0	0	0	0	0	0	0	16	0	0	1
d__Eukaryota;k__Stramenopiles;p__Ochrophyta;c__Diatomea;o__Bacillariophytina;f__Bacillariophyceae;g__Pleurosigma;s__unclassified_g__Pleurosigma; OTU110	1	9	7	0	0	0	2	0	4	0	0	1
d__Eukaryota;k__Stramenopiles;p__Labyrinthulomycetes;c__norank_p__Labyrinthulomycetes;o__norank_p__Labyrinthulomycetes;f__norank_p__Labyrinthulomycetes;g__D2P04F01;s__Oblongichytrium_sp._SEK_714; OTU378	0	0	0	7	0	6	1	11	2	0	0	1
d__Eukaryota;k__Stramenopiles;p__Labyrinthulomycetes;c__norank_p__Labyrinthulomycetes;o__norank_p__Labyrinthulomycetes;f__norank_p__Labyrinthulomycetes;g__unclassified_f__norank_p__Labyrinthulomycetes;s__unclassified_f__norank_p__Labyrinthulomycetes; OTU238	0	0	0	5	0	0	0	0	2	0	0	1
d__Eukaryota;k__Haptophyta;p__Prymnesiophyceae;c__Prymnesiales;o__norank_c__Prymnesiales;f__norank_c__Prymnesiales;g__Prymnesium;s__unclassified_g__Prymnesium; OTU754	0	2	3	0	4	1	1	1	1	0	0	1
d__Eukaryota;k__Alveolata;p__Dinoflagellata;c__Dinophyceae;o__Prorocentrales;f__norank_o__Prorocentrales;g__Prorocentrum;s__unclassified_g__Prorocentrum; OTU166	99	144	76	0	2	0	0	0	1	0	0	1
d__Eukaryota;k__Haptophyta;p__Prymnesiophyceae;c__Prymnesiales;o__norank_c__Prymnesiales;f__norank_c__Prymnesiales;g__unclassified_f__norank_c__Prymnesiales;s__unclassified_f__norank_c__Prymnesiales; OTU463	0	0	0	0	1	0	0	0	1	0	0	1
d__Eukaryota;k__Amoebozoa;p__Discosea;c__Flabellinia;o__Dactylopodida;f__norank_o__Dactylopodida;g__Korotnevella;s__unclassified_g__Korotnevella; OTU577	0	0	0	0	0	0	0	0	1	0	0	1
d__Eukaryota;k__norank;p__Choanoflagellida;c__Acanthoecida;o__Acanthoecidae;f__norank_o__Acanthoecidae;g__unclassified_f__norank_o__Acanthoecidae;s__unclassified_f__norank_o__Acanthoecidae; OTU670	0	0	0	0	0	0	0	0	1	0	0	1
d__Eukaryota;k__Chloroplastida;p__Phragmoplastophyta;c__Embryophyta;o__Liliopsida;f__norank_o__Liliopsida;g__Allium;s__Allium_sativum__garlic_; OTU32	0	1	0	0	0	0	0	1	0	0	0	1
d__Eukaryota;k__Alveolata;p__Ciliophora;c__Intramacronucleata;o__Spirotrichea;f__Euplotia;g__Aspidisca;s__Aspidisca_aculeata; OTU257	0	0	0	0	236	2	131	0	0	0	0	1
d__Eukaryota;k__Chloroplastida;p__norank_k__Chloroplastida;c__Mamiellophyceae;o__DSGM-81;f__norank_o__DSGM-81;g__norank_o__DSGM-81;s__unclassified_g__norank_o__DSGM-81; OTU546	0	0	0	0	0	1	2	0	0	0	0	1
d__Eukaryota;k__Metazoa__Animalia_;p__Arthropoda;c__Maxillopoda;o__Calanoida;f__norank_o__Calanoida;g__norank_o__Calanoida;s__Labidocera_euchaeta; OTU389	0	0	0	0	0	1759	1	0	0	0	0	1
d__Eukaryota;k__Fungi;p__Ascomycota;c__Sordariomycetes;o__unclassified_c__Sordariomycetes;f__unclassified_c__Sordariomycetes;g__unclassified_c__Sordariomycetes;s__unclassified_c__Sordariomycetes; OTU738	0	0	1	0	0	0	1	0	0	0	0	1
d__Eukaryota;k__Stramenopiles;p__unclassified_k__Stramenopiles;c__unclassified_k__Stramenopiles;o__unclassified_k__Stramenopiles;f__unclassified_k__Stramenopiles;g__unclassified_k__Stramenopiles;s__unclassified_k__Stramenopiles; OTU42	0	1	0	4	2	0	0	0	0	0	0	1
d__Eukaryota;k__Centrohelida;p__unclassified_k__Centrohelida;c__unclassified_k__Centrohelida;o__unclassified_k__Centrohelida;f__unclassified_k__Centrohelida;g__unclassified_k__Centrohelida;s__unclassified_k__Centrohelida; OTU573	0	0	0	2	0	0	0	0	0	0	0	1
d__Eukaryota;k__Stramenopiles;p__MAST-6;c__norank_p__MAST-6;o__norank_p__MAST-6;f__norank_p__MAST-6;g__norank_p__MAST-6;s__uncultured_stramenopile_g__norank_p__MAST-6; OTU569	2	1	1	0	0	0	0	0	0	0	0	1
d__Eukaryota;k__Alveolata;p__Protalveolata;c__Syndiniales;o__norank_c__Syndiniales;f__Syndiniales_Group_I;g__norank_f__Syndiniales_Group_I;s__unclassified_g__norank_f__Syndiniales_Group_I; OTU341	0	1	0	0	0	0	0	0	0	0	0	1
d__Eukaryota;k__Stramenopiles;p__Ochrophyta;c__Dictyochophyceae;o__norank_c__Dictyochophyceae;f__norank_c__Dictyochophyceae;g__norank_c__Dictyochophyceae;s__uncultured_eukaryote_g__norank_c__Dictyochophyceae; OTU599	1	0	0	0	0	0	0	0	0	0	0	1
d__Eukaryota;k__Stramenopiles;p__Peronosporomycetes;c__norank_p__Peronosporomycetes;o__norank_p__Peronosporomycetes;f__norank_p__Peronosporomycetes;g__unclassified_f__norank_p__Peronosporomycetes;s__unclassified_f__norank_p__Peronosporomycetes; OTU294	0	0	0	0	0	0	0	0	0	0	0	1
d__Eukaryota;k__Alveolata;p__Ciliophora;c__Intramacronucleata;o__Conthreep;f__Phyllopharyngea;g__Pithites;s__uncultured_marine_eukaryote_g__Pithites; OTU315	0	0	0	0	0	0	0	0	0	0	0	1
d__Eukaryota;k__Stramenopiles;p__Labyrinthulomycetes;c__norank_p__Labyrinthulomycetes;o__norank_p__Labyrinthulomycetes;f__Thraustochytriaceae;g__BS1;s__Thraustochytriidae_sp._NK58; OTU402	0	0	0	0	0	0	0	0	0	0	0	1
d__Eukaryota;k__norank;p__Choanoflagellida;c__Acanthoecida;o__Acanthoecidae;f__norank_o__Acanthoecidae;g__unclassified_f__norank_o__Acanthoecidae;s__unclassified_f__norank_o__Acanthoecidae; OTU769	0	0	0	0	0	0	0	0	0	0	0	1
d__Eukaryota;k__Stramenopiles;p__Ochrophyta;c__Diatomea;o__Bacillariophytina;f__Bacillariophyceae;g__Entomoneis;s__Entomoneis_cf._alata; OTU775	0	0	0	0	0	0	0	0	0	0	0	1
d__Eukaryota;k__unclassified_d__Eukaryota;p__unclassified_d__Eukaryota;c__unclassified_d__Eukaryota;o__unclassified_d__Eukaryota;f__unclassified_d__Eukaryota;g__unclassified_d__Eukaryota;s__unclassified_d__Eukaryota; OTU779	0	0	0	0	0	0	0	0	0	0	0	1
d__Eukaryota;k__Alveolata;p__Ciliophora;c__Intramacronucleata;o__Spirotrichea;f__Euplotia;g__Euplotes;s__Euplotes_vannus; OTU594	0	0	0	0	0	0	0	0	81	0	483	0
d__Eukaryota;k__Stramenopiles;p__norank_k__Stramenopiles;c__norank_k__Stramenopiles;o__norank_k__Stramenopiles;f__norank_k__Stramenopiles;g__norank_k__Stramenopiles;s__cf._Developayella_sp._JDC-2012; OTU633	0	0	0	0	0	2	0	0	3	0	47	0
d__Eukaryota;k__Haptophyta;p__Prymnesiophyceae;c__Prymnesiales;o__norank_c__Prymnesiales;f__norank_c__Prymnesiales;g__OLI51059;s__uncultured_eukaryote_g__OLI51059; OTU624	0	1	1	0	0	0	4	3	0	11	30	0
d__Eukaryota;k__Stramenopiles;p__MAST-8;c__norank_p__MAST-8;o__norank_p__MAST-8;f__norank_p__MAST-8;g__norank_p__MAST-8;s__uncultured_eukaryote_g__norank_p__MAST-8; OTU337	0	0	0	7	15	5	0	0	0	0	22	0
d__Eukaryota;k__Stramenopiles;p__unclassified_k__Stramenopiles;c__unclassified_k__Stramenopiles;o__unclassified_k__Stramenopiles;f__unclassified_k__Stramenopiles;g__unclassified_k__Stramenopiles;s__unclassified_k__Stramenopiles; OTU600	0	0	0	0	0	0	0	0	0	13	18	0
d__Eukaryota;k__Alveolata;p__unclassified_k__Alveolata;c__unclassified_k__Alveolata;o__unclassified_k__Alveolata;f__unclassified_k__Alveolata;g__unclassified_k__Alveolata;s__unclassified_k__Alveolata; OTU629	0	0	0	0	0	0	0	0	0	0	13	0
d__Eukaryota;k__Cryptophyceae;p__norank_k__Cryptophyceae;c__norank_k__Cryptophyceae;o__norank_k__Cryptophyceae;f__norank_k__Cryptophyceae;g__Goniomonas;s__unclassified_g__Goniomonas; OTU470	0	0	0	0	2	0	6	2	0	0	12	0
d__Eukaryota;k__Metazoa__Animalia_;p__Arthropoda;c__Maxillopoda;o__Calanoida;f__norank_o__Calanoida;g__norank_o__Calanoida;s__Conchyliurus_quintus; OTU69	0	0	0	1	0	1	0	0	0	0	10	0
d__Eukaryota;k__Stramenopiles;p__MAST-3;c__MAST-3D;o__norank_c__MAST-3D;f__norank_c__MAST-3D;g__norank_c__MAST-3D;s__uncultured_eukaryote_g__norank_c__MAST-3D; OTU272	0	0	0	3	6	1	5	2	0	439	9	0
d__Eukaryota;k__Stramenopiles;p__unclassified_k__Stramenopiles;c__unclassified_k__Stramenopiles;o__unclassified_k__Stramenopiles;f__unclassified_k__Stramenopiles;g__unclassified_k__Stramenopiles;s__unclassified_k__Stramenopiles; OTU444	0	0	0	0	0	0	0	19	0	0	8	0
d__Eukaryota;k__Stramenopiles;p__unclassified_k__Stramenopiles;c__unclassified_k__Stramenopiles;o__unclassified_k__Stramenopiles;f__unclassified_k__Stramenopiles;g__unclassified_k__Stramenopiles;s__unclassified_k__Stramenopiles; OTU723	0	0	0	0	0	0	2	0	0	0	8	0
d__Eukaryota;k__Alveolata;p__Protalveolata;c__Syndiniales;o__norank_c__Syndiniales;f__Syndiniales_Group_III;g__norank_f__Syndiniales_Group_III;s__uncultured_eukaryote_g__norank_f__Syndiniales_Group_III; OTU538	0	0	0	0	0	0	2	1	1	0	7	0
d__Eukaryota;k__Stramenopiles;p__Labyrinthulomycetes;c__norank_p__Labyrinthulomycetes;o__norank_p__Labyrinthulomycetes;f__unclassified_o__norank_p__Labyrinthulomycetes;g__unclassified_o__norank_p__Labyrinthulomycetes;s__unclassified_o__norank_p__Labyrinthulomycetes; OTU635	0	0	0	0	0	0	0	551	0	0	7	0
d__Eukaryota;k__Cryptophyceae;p__P1-31;c__norank_p__P1-31;o__norank_p__P1-31;f__norank_p__P1-31;g__norank_p__P1-31;s__uncultured_Goniomonas; OTU758	0	0	0	0	0	0	11	3	0	0	7	0
d__Eukaryota;k__Stramenopiles;p__Ochrophyta;c__Chrysophyceae;o__Ochromonadales;f__norank_o__Ochromonadales;g__Paraphysomonas;s__unclassified_g__Paraphysomonas; OTU36	42	129	48	0	0	0	3	0	0	3	5	0
d__Eukaryota;k__norank;p__Choanoflagellida;c__Acanthoecida;o__Stephanoecidae;f__norank_o__Stephanoecidae;g__Marine_Choanoflagellates_1;s__uncultured_marine_eukaryote_g__Marine_Choanoflagellates_1; OTU482	0	0	0	0	0	0	1	2	0	9	3	0
d__Eukaryota;k__Alveolata;p__Protalveolata;c__Syndiniales;o__norank_c__Syndiniales;f__Syndiniales_Group_III;g__norank_f__Syndiniales_Group_III;s__uncultured_eukaryote_g__norank_f__Syndiniales_Group_III; OTU533	7	21	11	13	125	47	14	0	11	0	3	0
d__Eukaryota;k__Metazoa__Animalia_;p__Arthropoda;c__Maxillopoda;o__Cyclopoida;f__norank_o__Cyclopoida;g__norank_o__Cyclopoida;s__Oithona_davisae; OTU415	0	0	0	0	0	1	3	5	0	0	3	0
d__Eukaryota;k__Stramenopiles;p__Ochrophyta;c__Dictyochophyceae;o__Pedinellales;f__norank_o__Pedinellales;g__Ciliophrys;s__Ciliophrys_infusionum; OTU626	0	0	0	0	0	0	0	3	0	0	3	0
d__Eukaryota;k__Alveolata;p__Protalveolata;c__Syndiniales;o__norank_c__Syndiniales;f__Syndiniales_Group_I;g__norank_f__Syndiniales_Group_I;s__uncultured_marine_picoeukaryote_g__norank_f__Syndiniales_Group_I; OTU597	0	4	4	4	2	0	0	0	1	0	2	0
d__Eukaryota;k__Discoba;p__Euglenozoa;c__Kinetoplastea;o__Prokinetoplastina;f__norank_o__Prokinetoplastina;g__Ichthyobodo;s__uncultured_eukaryote_g__Ichthyobodo; OTU628	0	0	0	0	0	0	0	0	0	0	2	0
d__Eukaryota;k__Stramenopiles;p__Bicosoecida;c__norank_p__Bicosoecida;o__norank_p__Bicosoecida;f__norank_p__Bicosoecida;g__norank_p__Bicosoecida;s__uncultured_marine_eukaryote_g__norank_p__Bicosoecida; OTU679	0	0	0	0	0	0	0	0	0	0	2	0
d__Eukaryota;k__Stramenopiles;p__Labyrinthulomycetes;c__Labyrinthulaceae;o__norank_c__Labyrinthulaceae;f__norank_c__Labyrinthulaceae;g__Labyrinthula;s__Labyrinthula_sp._L95-1; OTU8	144	46	29	0	2	0	1	9	2	145	1	0
d__Eukaryota;k__norank;p__unclassified_k__norank;c__unclassified_k__norank;o__unclassified_k__norank;f__unclassified_k__norank;g__unclassified_k__norank;s__unclassified_k__norank; OTU756	0	0	0	0	1	0	1	1	2	15	1	0
d__Eukaryota;k__Chloroplastida;p__norank_k__Chloroplastida;c__Mamiellophyceae;o__DSGM-81;f__norank_o__DSGM-81;g__norank_o__DSGM-81;s__uncultured_eukaryote_g__norank_o__DSGM-81; OTU558	0	0	0	0	2	0	6	1	0	5	1	0
d__Eukaryota;k__Stramenopiles;p__Bicosoecida;c__norank_p__Bicosoecida;o__norank_p__Bicosoecida;f__norank_p__Bicosoecida;g__Pseudobodo;s__uncultured_marine_eukaryote_g__Pseudobodo; OTU489	5	29	7	0	0	0	0	3	3	4	1	0
d__Eukaryota;k__Stramenopiles;p__Labyrinthulomycetes;c__norank_p__Labyrinthulomycetes;o__norank_p__Labyrinthulomycetes;f__Thraustochytriaceae;g__norank_f__Thraustochytriaceae;s__unclassified_g__norank_f__Thraustochytriaceae; OTU757	0	0	0	0	0	0	0	0	2	2	1	0
d__Eukaryota;k__norank;p__Choanoflagellida;c__Craspedida;o__unclassified_c__Craspedida;f__unclassified_c__Craspedida;g__unclassified_c__Craspedida;s__unclassified_c__Craspedida; OTU390	0	0	0	0	0	0	3	6	1	1	1	0
d__Eukaryota;k__Chloroplastida;p__norank_k__Chloroplastida;c__unclassified_p__norank_k__Chloroplastida;o__unclassified_p__norank_k__Chloroplastida;f__unclassified_p__norank_k__Chloroplastida;g__unclassified_p__norank_k__Chloroplastida;s__unclassified_p__norank_k__Chloroplastida; OTU539	0	0	0	0	0	0	0	13	0	1	1	0
d__Eukaryota;k__Alveolata;p__Ciliophora;c__Intramacronucleata;o__Spirotrichea;f__Euplotia;g__Euplotes;s__unclassified_g__Euplotes; OTU777	0	0	0	0	1	1	3	12	129	0	1	0
d__Eukaryota;k__Alveolata;p__Protalveolata;c__Syndiniales;o__norank_c__Syndiniales;f__Syndiniales_Group_III;g__norank_f__Syndiniales_Group_III;s__uncultured_eukaryote_g__norank_f__Syndiniales_Group_III; OTU361	0	0	0	0	30	4	22	4	20	0	1	0
d__Eukaryota;k__Stramenopiles;p__Bicosoecida;c__norank_p__Bicosoecida;o__norank_p__Bicosoecida;f__norank_p__Bicosoecida;g__Rictus;s__uncultured_marine_eukaryote_g__Rictus; OTU434	0	0	0	0	0	0	0	178	0	0	1	0
d__Eukaryota;k__Alveolata;p__unclassified_k__Alveolata;c__unclassified_k__Alveolata;o__unclassified_k__Alveolata;f__unclassified_k__Alveolata;g__unclassified_k__Alveolata;s__unclassified_k__Alveolata; OTU481	0	0	0	0	0	0	1	1	0	0	1	0
d__Eukaryota;k__Chloroplastida;p__unclassified_k__Chloroplastida;c__unclassified_k__Chloroplastida;o__unclassified_k__Chloroplastida;f__unclassified_k__Chloroplastida;g__unclassified_k__Chloroplastida;s__unclassified_k__Chloroplastida; OTU472	0	0	0	0	0	0	0	1	0	0	1	0
d__Eukaryota;k__Stramenopiles;p__Ochrophyta;c__Diatomea;o__Bacillariophytina;f__Mediophyceae;g__Thalassiosira;s__unclassified_g__Thalassiosira; OTU168	1	1	0	0	0	2	1	0	0	0	1	0
d__Eukaryota;k__Stramenopiles;p__unclassified_k__Stramenopiles;c__unclassified_k__Stramenopiles;o__unclassified_k__Stramenopiles;f__unclassified_k__Stramenopiles;g__unclassified_k__Stramenopiles;s__unclassified_k__Stramenopiles; OTU589	0	0	0	0	0	0	1	0	0	0	1	0
d__Eukaryota;k__Stramenopiles;p__MAST-3;c__MAST-3J;o__norank_c__MAST-3J;f__norank_c__MAST-3J;g__norank_c__MAST-3J;s__uncultured_marine_eukaryote_g__norank_c__MAST-3J; OTU157	17	14	8	0	0	0	0	0	0	0	1	0
d__Eukaryota;k__unclassified_d__Eukaryota;p__unclassified_d__Eukaryota;c__unclassified_d__Eukaryota;o__unclassified_d__Eukaryota;f__unclassified_d__Eukaryota;g__unclassified_d__Eukaryota;s__unclassified_d__Eukaryota; OTU101	1	1	1	0	0	0	0	0	0	0	1	0
d__Eukaryota;k__norank;p__Choanoflagellida;c__Acanthoecida;o__Stephanoecidae;f__norank_o__Stephanoecidae;g__unclassified_f__norank_o__Stephanoecidae;s__unclassified_f__norank_o__Stephanoecidae; OTU509	0	0	0	0	0	0	0	0	0	0	1	0
d__Eukaryota;k__unclassified_d__Eukaryota;p__unclassified_d__Eukaryota;c__unclassified_d__Eukaryota;o__unclassified_d__Eukaryota;f__unclassified_d__Eukaryota;g__unclassified_d__Eukaryota;s__unclassified_d__Eukaryota; OTU567	0	0	0	0	0	0	0	0	0	0	1	0
d__Eukaryota;k__Alveolata;p__Dinoflagellata;c__Dinophyceae;o__Gymnodiniphycidae;f__norank_o__Gymnodiniphycidae;g__Amphidinium;s__uncultured_marine_eukaryote_g__Amphidinium; OTU631	0	0	0	0	0	0	0	0	0	0	1	0
d__Eukaryota;k__Rhizaria;p__Cercozoa;c__Novel_Clade_2;o__norank_c__Novel_Clade_2;f__norank_c__Novel_Clade_2;g__norank_c__Novel_Clade_2;s__uncultured_cercozoan_g__norank_c__Novel_Clade_2; OTU709	0	0	0	0	0	0	0	0	0	0	1	0
d__Eukaryota;k__unclassified_d__Eukaryota;p__unclassified_d__Eukaryota;c__unclassified_d__Eukaryota;o__unclassified_d__Eukaryota;f__unclassified_d__Eukaryota;g__unclassified_d__Eukaryota;s__unclassified_d__Eukaryota; OTU728	0	0	0	0	0	0	0	0	0	0	1	0
d__Eukaryota;k__Metazoa__Animalia_;p__Platyhelminthes;c__Rhabditophora;o__Polycladida;f__norank_o__Polycladida;g__norank_o__Polycladida;s__unclassified_g__norank_o__Polycladida; OTU611	0	82	0	0	0	0	0	0	0	16215	0	0
d__Eukaryota;k__Stramenopiles;p__Peronosporomycetes;c__norank_p__Peronosporomycetes;o__norank_p__Peronosporomycetes;f__norank_p__Peronosporomycetes;g__unclassified_f__norank_p__Peronosporomycetes;s__unclassified_f__norank_p__Peronosporomycetes; OTU609	0	0	0	0	0	0	14	0	0	3824	0	0
d__Eukaryota;k__Metazoa__Animalia_;p__Platyhelminthes;c__Rhabditophora;o__Polycladida;f__norank_o__Polycladida;g__norank_o__Polycladida;s__unclassified_g__norank_o__Polycladida; OTU607	0	0	0	0	0	0	0	0	0	442	0	0
d__Eukaryota;k__norank;p__Choanoflagellida;c__Craspedida;o__OLI11041;f__norank_o__OLI11041;g__norank_o__OLI11041;s__Codosiga_minima; OTU730	0	0	0	1	0	0	1	32	4	179	0	0
d__Eukaryota;k__Stramenopiles;p__Hyphochytriomycetes;c__norank_p__Hyphochytriomycetes;o__Hyphochytriales;f__norank_o__Hyphochytriales;g__unclassified_f__norank_o__Hyphochytriales;s__unclassified_f__norank_o__Hyphochytriales; OTU556	0	1	0	0	0	0	61	0	0	109	0	0
d__Eukaryota;k__Stramenopiles;p__Labyrinthulomycetes;c__norank_p__Labyrinthulomycetes;o__norank_p__Labyrinthulomycetes;f__Thraustochytriaceae;g__Thraustochytrium;s__Thraustochytriidae_sp._SEK_683; OTU608	0	0	0	0	0	0	2	0	0	56	0	0
d__Eukaryota;k__Metazoa__Animalia_;p__unclassified_k__Metazoa__Animalia_;c__unclassified_k__Metazoa__Animalia_;o__unclassified_k__Metazoa__Animalia_;f__unclassified_k__Metazoa__Animalia_;g__unclassified_k__Metazoa__Animalia_;s__unclassified_k__Metazoa__Animalia_; OTU606	0	0	0	0	0	0	0	0	0	45	0	0
d__Eukaryota;k__Metazoa__Animalia_;p__Platyhelminthes;c__Rhabditophora;o__Polycladida;f__norank_o__Polycladida;g__norank_o__Polycladida;s__unclassified_g__norank_o__Polycladida; OTU616	0	0	0	0	0	0	0	0	0	37	0	0
d__Eukaryota;k__Alveolata;p__Ciliophora;c__Intramacronucleata;o__Conthreep;f__Colpodea;g__Aristerostoma;s__Aristerostoma_marinum; OTU603	0	0	0	0	0	0	3	1	0	24	0	0
d__Eukaryota;k__Amoebozoa;p__Discosea;c__Flabellinia;o__Dactylopodida;f__norank_o__Dactylopodida;g__Paramoeba;s__Paramoeba_branchiphila; OTU422	0	0	0	0	3	0	156	0	0	10	0	0
d__Eukaryota;k__Stramenopiles;p__unclassified_k__Stramenopiles;c__unclassified_k__Stramenopiles;o__unclassified_k__Stramenopiles;f__unclassified_k__Stramenopiles;g__unclassified_k__Stramenopiles;s__unclassified_k__Stramenopiles; OTU789	0	0	0	0	0	0	1	0	0	8	0	0
d__Eukaryota;k__Stramenopiles;p__unclassified_k__Stramenopiles;c__unclassified_k__Stramenopiles;o__unclassified_k__Stramenopiles;f__unclassified_k__Stramenopiles;g__unclassified_k__Stramenopiles;s__unclassified_k__Stramenopiles; OTU612	0	0	0	0	0	0	4	0	0	5	0	0
d__Eukaryota;k__Stramenopiles;p__Ochrophyta;c__Chrysophyceae;o__norank_c__Chrysophyceae;f__norank_c__Chrysophyceae;g__E222;s__uncultured_marine_eukaryote_g__E222; OTU555	4	12	9	0	0	0	3	0	0	5	0	0
d__Eukaryota;k__Alveolata;p__Protalveolata;c__Syndiniales;o__norank_c__Syndiniales;f__Syndiniales_Group_II;g__norank_f__Syndiniales_Group_II;s__uncultured_eukaryote_g__norank_f__Syndiniales_Group_II; OTU615	0	1	0	0	0	0	0	0	0	5	0	0
d__Eukaryota;k__Alveolata;p__Protalveolata;c__Syndiniales;o__norank_c__Syndiniales;f__Syndiniales_Group_I;g__norank_f__Syndiniales_Group_I;s__unclassified_g__norank_f__Syndiniales_Group_I; OTU545	19	70	33	22	3	37	11	1	5	4	0	0
d__Eukaryota;k__Stramenopiles;p__Ochrophyta;c__Pelagophyceae;o__Pelagomonadales;f__norank_o__Pelagomonadales;g__Aureococcus;s__Aureococcus_anophagefferens; OTU232	0	0	0	45	27	22	23	0	1	4	0	0
d__Eukaryota;k__Chloroplastida;p__norank_k__Chloroplastida;c__Mamiellophyceae;o__DSGM-81;f__norank_o__DSGM-81;g__norank_o__DSGM-81;s__uncultured_eukaryote_g__norank_o__DSGM-81; OTU329	0	2	0	4	4	0	7	0	0	4	0	0
d__Eukaryota;k__Stramenopiles;p__Hyphochytriomycetes;c__norank_p__Hyphochytriomycetes;o__Hyphochytriales;f__norank_o__Hyphochytriales;g__unclassified_f__norank_o__Hyphochytriales;s__unclassified_f__norank_o__Hyphochytriales; OTU783	0	0	0	0	0	0	1	0	0	4	0	0
d__Eukaryota;k__norank;p__unclassified_k__norank;c__unclassified_k__norank;o__unclassified_k__norank;f__unclassified_k__norank;g__unclassified_k__norank;s__unclassified_k__norank; OTU721	0	0	0	0	0	0	0	0	0	4	0	0
d__Eukaryota;k__Alveolata;p__Dinoflagellata;c__norank_p__Dinoflagellata;o__norank_p__Dinoflagellata;f__norank_p__Dinoflagellata;g__norank_p__Dinoflagellata;s__uncultured_Scrippsiella; OTU342	151	185	93	7	128	2	55	0	1	3	0	0
d__Eukaryota;k__norank;p__Choanoflagellida;c__Acanthoecida;o__Acanthoecidae;f__norank_o__Acanthoecidae;g__unclassified_f__norank_o__Acanthoecidae;s__unclassified_f__norank_o__Acanthoecidae; OTU475	0	0	0	0	0	0	1	0	0	3	0	0
d__Eukaryota;k__Alveolata;p__Dinoflagellata;c__Dinophyceae;o__Dinophysiales;f__norank_o__Dinophysiales;g__Sinophysis;s__uncultured_marine_eukaryote_g__Sinophysis; OTU29	0	33	0	0	0	0	0	0	0	3	0	0
d__Eukaryota;k__Stramenopiles;p__Ochrophyta;c__Chrysophyceae;o__norank_c__Chrysophyceae;f__norank_c__Chrysophyceae;g__E222;s__uncultured_marine_picoeukaryote_g__E222; OTU586	12	39	10	0	0	0	77	1	2	2	0	0
d__Eukaryota;k__Stramenopiles;p__Bicosoecida;c__norank_p__Bicosoecida;o__norank_p__Bicosoecida;f__norank_p__Bicosoecida;g__Pseudobodo;s__Pseudobodo_tremulans; OTU430	0	0	0	0	0	0	24	0	2	2	0	0
d__Eukaryota;k__Stramenopiles;p__Labyrinthulomycetes;c__norank_p__Labyrinthulomycetes;o__norank_p__Labyrinthulomycetes;f__Thraustochytriaceae;g__Aplanochytrium;s__Labyrinthuloides_minuta; OTU188	12	11	19	6	3	1	0	0	2	2	0	0
d__Eukaryota;k__unclassified_d__Eukaryota;p__unclassified_d__Eukaryota;c__unclassified_d__Eukaryota;o__unclassified_d__Eukaryota;f__unclassified_d__Eukaryota;g__unclassified_d__Eukaryota;s__unclassified_d__Eukaryota; OTU500	0	0	0	0	0	1	0	1	1	2	0	0
d__Eukaryota;k__Alveolata;p__Dinoflagellata;c__unclassified_p__Dinoflagellata;o__unclassified_p__Dinoflagellata;f__unclassified_p__Dinoflagellata;g__unclassified_p__Dinoflagellata;s__unclassified_p__Dinoflagellata; OTU191	233	578	475	6	13	2	0	0	1	2	0	0
d__Eukaryota;k__Alveolata;p__Ciliophora;c__Intramacronucleata;o__Spirotrichea;f__Hypotrichia;g__unclassified_f__Hypotrichia;s__unclassified_f__Hypotrichia; OTU761	0	0	0	0	0	0	0	11	0	2	0	0
d__Eukaryota;k__Amoebozoa;p__Discosea;c__Flabellinia;o__Vannellida;f__norank_o__Vannellida;g__Platyamoeba;s__Vannella_sp._S98M54F; OTU439	0	0	0	3	0	0	6	9	0	2	0	0
d__Eukaryota;k__norank;p__Choanoflagellida;c__Craspedida;o__OLI11041;f__norank_o__OLI11041;g__norank_o__OLI11041;s__eukaryote_clone_OLI11041; OTU398	1	0	0	0	0	0	2	7	0	2	0	0
d__Eukaryota;k__Amoebozoa;p__Discosea;c__Flabellinia;o__Vannellida;f__norank_o__Vannellida;g__Platyamoeba;s__unclassified_g__Platyamoeba; OTU431	0	0	0	0	0	0	23	1	0	2	0	0
d__Eukaryota;k__norank;p__norank_d__Eukaryota;c__norank_d__Eukaryota;o__norank_d__Eukaryota;f__norank_d__Eukaryota;g__norank_d__Eukaryota;s__unclassified_g__norank_d__Eukaryota; OTU498	1	0	0	1	0	0	8	0	0	2	0	0
d__Eukaryota;k__Stramenopiles;p__Bicosoecida;c__norank_p__Bicosoecida;o__norank_p__Bicosoecida;f__norank_p__Bicosoecida;g__Caecitellus;s__Caecitellus_sp._RCC1078; OTU739	1	0	0	0	4	0	406	8	76	1	0	0
d__Eukaryota;k__Stramenopiles;p__Labyrinthulomycetes;c__norank_p__Labyrinthulomycetes;o__norank_p__Labyrinthulomycetes;f__norank_p__Labyrinthulomycetes;g__TAGIRI-17;s__uncultured_labyrinthulid_g__TAGIRI-17; OTU495	0	0	0	0	0	0	1	0	10	1	0	0
d__Eukaryota;k__Stramenopiles;p__norank_k__Stramenopiles;c__norank_k__Stramenopiles;o__norank_k__Stramenopiles;f__norank_k__Stramenopiles;g__norank_k__Stramenopiles;s__unclassified_g__norank_k__Stramenopiles; OTU343	0	0	0	0	3	2	0	0	4	1	0	0
d__Eukaryota;k__unclassified_d__Eukaryota;p__unclassified_d__Eukaryota;c__unclassified_d__Eukaryota;o__unclassified_d__Eukaryota;f__unclassified_d__Eukaryota;g__unclassified_d__Eukaryota;s__unclassified_d__Eukaryota; OTU535	0	0	0	0	0	0	0	0	3	1	0	0
d__Eukaryota;k__Stramenopiles;p__Ochrophyta;c__Diatomea;o__Bacillariophytina;f__Mediophyceae;g__Cyclotella;s__unclassified_g__Cyclotella; OTU230	19	46	33	5	4	4	2	0	1	1	0	0
d__Eukaryota;k__Chloroplastida;p__norank_k__Chloroplastida;c__Chlorodendrophyceae;o__Chlorodendrales;f__norank_o__Chlorodendrales;g__Tetraselmis;s__uncultured_marine_eukaryote_g__Tetraselmis; OTU312	2	0	0	4	4	0	0	0	1	1	0	0
d__Eukaryota;k__unclassified_d__Eukaryota;p__unclassified_d__Eukaryota;c__unclassified_d__Eukaryota;o__unclassified_d__Eukaryota;f__unclassified_d__Eukaryota;g__unclassified_d__Eukaryota;s__unclassified_d__Eukaryota; OTU287	0	0	0	0	1	0	0	0	1	1	0	0
d__Eukaryota;k__Stramenopiles;p__Labyrinthulomycetes;c__norank_p__Labyrinthulomycetes;o__norank_p__Labyrinthulomycetes;f__norank_p__Labyrinthulomycetes;g__TAGIRI-17;s__uncultured_eukaryote_g__TAGIRI-17; OTU443	0	0	0	1	0	0	0	3	0	1	0	0
d__Eukaryota;k__Fungi;p__Basidiomycota;c__Agaricomycetes;o__norank_c__Agaricomycetes;f__norank_c__Agaricomycetes;g__norank_c__Agaricomycetes;s__uncultured_fungus_g__norank_c__Agaricomycetes; OTU618	0	1	0	1	1	0	1	1	0	1	0	0
d__Eukaryota;k__norank;p__norank_d__Eukaryota;c__norank_d__Eukaryota;o__norank_d__Eukaryota;f__norank_d__Eukaryota;g__norank_d__Eukaryota;s__Ancyromonas_atlantica; OTU344	2	2	0	0	0	0	1	1	0	1	0	0
d__Eukaryota;k__Alveolata;p__Protalveolata;c__Syndiniales;o__norank_c__Syndiniales;f__Syndiniales_Group_I;g__norank_f__Syndiniales_Group_I;s__uncultured_marine_eukaryote_g__norank_f__Syndiniales_Group_I; OTU620	3	2	2	15	0	0	0	1	0	1	0	0
d__Eukaryota;k__Fungi;p__Ascomycota;c__Eurotiomycetes;o__Eurotiales;f__Trichocomaceae;g__Aspergillus;s__unclassified_g__Aspergillus; OTU395	0	0	1	6	0	0	0	1	0	1	0	0
d__Eukaryota;k__Fungi;p__Ascomycota;c__Dothideomycetes;o__Capnodiales;f__Mycosphaerellaceae;g__Dissoconium;s__Dissoconium_aciculare; OTU564	1	0	0	1	0	0	0	1	0	1	0	0
d__Eukaryota;k__Alveolata;p__Protalveolata;c__Syndiniales;o__norank_c__Syndiniales;f__Syndiniales_Group_I;g__norank_f__Syndiniales_Group_I;s__uncultured_syndiniales_g__norank_f__Syndiniales_Group_I; OTU550	3	14	9	0	6	1	6	0	0	1	0	0
d__Eukaryota;k__Stramenopiles;p__Ochrophyta;c__Chrysophyceae;o__LG01-09;f__norank_o__LG01-09;g__norank_o__LG01-09;s__uncultured_eukaryote_g__norank_o__LG01-09; OTU736	30	49	24	0	0	0	4	0	0	1	0	0
d__Eukaryota;k__Fungi;p__Cryptomycota;c__norank_p__Cryptomycota;o__norank_p__Cryptomycota;f__norank_p__Cryptomycota;g__norank_p__Cryptomycota;s__uncultured_Banisveld_eukaryote_g__norank_p__Cryptomycota; OTU46	0	302	0	0	9	0	2	0	0	1	0	0
d__Eukaryota;k__Fungi;p__Basidiomycota;c__Exobasidiomycetes;o__Malasseziales;f__norank_o__Malasseziales;g__norank_o__Malasseziales;s__uncultured_fungus_g__norank_o__Malasseziales; OTU673	0	0	0	1	0	0	1	0	0	1	0	0
d__Eukaryota;k__Metazoa__Animalia_;p__Arthropoda;c__Maxillopoda;o__Cyclopoida;f__norank_o__Cyclopoida;g__norank_o__Cyclopoida;s__Oithona_davisae; OTU613	1	1	0	0	0	1	0	0	0	1	0	0
d__Eukaryota;k__Alveolata;p__Protalveolata;c__Colpodellida;o__norank_c__Colpodellida;f__norank_c__Colpodellida;g__Colpodella;s__uncultured_eukaryote_g__Colpodella; OTU223	0	3	0	1	1	0	0	0	0	1	0	0
d__Eukaryota;k__Chloroplastida;p__norank_k__Chloroplastida;c__Trebouxiophyceae;o__norank_c__Trebouxiophyceae;f__norank_c__Trebouxiophyceae;g__norank_c__Trebouxiophyceae;s__uncultured_marine_picoeukaryote_g__norank_c__Trebouxiophyceae; OTU491	0	1	0	4	0	0	0	0	0	1	0	0
d__Eukaryota;k__Chloroplastida;p__norank_k__Chloroplastida;c__Mamiellophyceae;o__Mamiellales;f__norank_o__Mamiellales;g__Micromonas;s__unclassified_g__Micromonas; OTU181	1	12	5	0	0	0	0	0	0	1	0	0
d__Eukaryota;k__Fungi;p__Ascomycota;c__Sordariomycetes;o__Hypocreales;f__Hypocreaceae;g__Hypocrea;s__Hypocrea_muroiana; OTU283	0	0	0	0	0	0	0	0	0	1	0	0
d__Eukaryota;k__Fungi;p__norank_k__Fungi;c__norank_k__Fungi;o__norank_k__Fungi;f__norank_k__Fungi;g__norank_k__Fungi;s__Rhizopus_stolonifer; OTU301	0	0	0	0	0	0	0	0	0	1	0	0
d__Eukaryota;k__Chloroplastida;p__Phragmoplastophyta;c__Embryophyta;o__unclassified_c__Embryophyta;f__unclassified_c__Embryophyta;g__unclassified_c__Embryophyta;s__unclassified_c__Embryophyta; OTU497	0	0	0	0	0	0	0	0	0	1	0	0
d__Eukaryota;k__unclassified_d__Eukaryota;p__unclassified_d__Eukaryota;c__unclassified_d__Eukaryota;o__unclassified_d__Eukaryota;f__unclassified_d__Eukaryota;g__unclassified_d__Eukaryota;s__unclassified_d__Eukaryota; OTU697	0	0	0	0	0	0	0	0	0	1	0	0
d__Eukaryota;k__unclassified_d__Eukaryota;p__unclassified_d__Eukaryota;c__unclassified_d__Eukaryota;o__unclassified_d__Eukaryota;f__unclassified_d__Eukaryota;g__unclassified_d__Eukaryota;s__unclassified_d__Eukaryota; OTU782	0	0	0	0	0	0	0	0	0	1	0	0
d__Eukaryota;k__Metazoa__Animalia_;p__Annelida;c__Polychaeta;o__Spionida;f__norank_o__Spionida;g__norank_o__Spionida;s__unclassified_g__norank_o__Spionida; OTU456	99	0	46	2252	2	481	0	1044	4554	0	0	0
d__Eukaryota;k__Metazoa__Animalia_;p__Annelida;c__Polychaeta;o__Spionida;f__norank_o__Spionida;g__norank_o__Spionida;s__unclassified_g__norank_o__Spionida; OTU462	0	0	0	0	0	0	0	0	1030	0	0	0
d__Eukaryota;k__norank;p__norank_d__Eukaryota;c__norank_d__Eukaryota;o__norank_d__Eukaryota;f__norank_d__Eukaryota;g__norank_d__Eukaryota;s__Chelonemonas_geobuk; OTU455	0	0	0	0	0	0	0	26	56	0	0	0
d__Eukaryota;k__Alveolata;p__Dinoflagellata;c__Dinophyceae;o__Peridiniphycidae;f__Thoracosphaeraceae;g__Oodinium;s__unclassified_g__Oodinium; OTU107	0	0	4	0	10	0	0	0	50	0	0	0
d__Eukaryota;k__Metazoa__Animalia_;p__Annelida;c__Polychaeta;o__Spionida;f__norank_o__Spionida;g__norank_o__Spionida;s__unclassified_g__norank_o__Spionida; OTU84	0	0	1	19	0	11	0	5	38	0	0	0
d__Eukaryota;k__Metazoa__Animalia_;p__Arthropoda;c__Maxillopoda;o__Cyclopoida;f__norank_o__Cyclopoida;g__norank_o__Cyclopoida;s__Oithona_davisae; OTU458	0	0	0	0	0	2	0	0	22	0	0	0
d__Eukaryota;k__Metazoa__Animalia_;p__Annelida;c__Polychaeta;o__Spionida;f__norank_o__Spionida;g__norank_o__Spionida;s__unclassified_g__norank_o__Spionida; OTU446	0	0	0	0	0	0	0	0	22	0	0	0
d__Eukaryota;k__Metazoa__Animalia_;p__Gastrotricha;c__norank_p__Gastrotricha;o__Chaetonotida;f__norank_o__Chaetonotida;g__norank_o__Chaetonotida;s__unclassified_g__norank_o__Chaetonotida; OTU407	2	0	0	0	0	0	1	0	14	0	0	0
d__Eukaryota;k__Centrohelida;p__norank_k__Centrohelida;c__norank_k__Centrohelida;o__norank_k__Centrohelida;f__norank_k__Centrohelida;g__norank_k__Centrohelida;s__uncultured_eukaryote_g__norank_k__Centrohelida; OTU790	0	0	0	0	0	0	0	0	12	0	0	0
d__Eukaryota;k__Metazoa__Animalia_;p__Arthropoda;c__Maxillopoda;o__Cyclopoida;f__norank_o__Cyclopoida;g__norank_o__Cyclopoida;s__Oithona_davisae; OTU452	0	0	2	12	4	7	6	11	11	0	0	0
d__Eukaryota;k__Alveolata;p__Ciliophora;c__Intramacronucleata;o__Spirotrichea;f__norank_o__Spirotrichea;g__Protocruzia;s__Protocruzia_granulosa; OTU464	0	0	0	0	0	0	0	0	11	0	0	0
d__Eukaryota;k__Stramenopiles;p__Ochrophyta;c__Diatomea;o__Bacillariophytina;f__unclassified_o__Bacillariophytina;g__unclassified_o__Bacillariophytina;s__unclassified_o__Bacillariophytina; OTU675	18	19	8	1	0	1	0	0	9	0	0	0
d__Eukaryota;k__Alveolata;p__Dinoflagellata;c__Dinophyceae;o__Peridiniphycidae;f__Peridiniales;g__Crypthecodinium;s__unclassified_g__Crypthecodinium; OTU459	0	0	0	0	0	0	0	12	8	0	0	0
d__Eukaryota;k__Cryptophyceae;p__Kathablepharidae;c__norank_p__Kathablepharidae;o__norank_p__Kathablepharidae;f__norank_p__Kathablepharidae;g__Hatena;s__Hatena_arenicola; OTU582	0	1	0	0	0	0	0	1	7	0	0	0
d__Eukaryota;k__Metazoa__Animalia_;p__Tunicata;c__Appendicularia;o__Copelata;f__Oikopleuridae;g__norank_f__Oikopleuridae;s__uncultured_eukaryote_g__norank_f__Oikopleuridae; OTU9	3	0	3	0	0	0	0	0	7	0	0	0
d__Eukaryota;k__unclassified_d__Eukaryota;p__unclassified_d__Eukaryota;c__unclassified_d__Eukaryota;o__unclassified_d__Eukaryota;f__unclassified_d__Eukaryota;g__unclassified_d__Eukaryota;s__unclassified_d__Eukaryota; OTU530	0	0	0	0	0	0	0	0	7	0	0	0
d__Eukaryota;k__Alveolata;p__Ciliophora;c__Intramacronucleata;o__Spirotrichea;f__Choreotrichia;g__norank_f__Choreotrichia;s__Parastrombidinopsis_minima; OTU127	1	5	7	0	0	0	0	0	6	0	0	0
d__Eukaryota;k__norank;p__norank_d__Eukaryota;c__norank_d__Eukaryota;o__norank_d__Eukaryota;f__norank_d__Eukaryota;g__norank_d__Eukaryota;s__Amastigomonas_mutabilis; OTU64	87	80	14	0	0	0	0	0	5	0	0	0
d__Eukaryota;k__Stramenopiles;p__Ochrophyta;c__Diatomea;o__Bacillariophytina;f__Mediophyceae;g__Plagiogrammopsis;s__uncultured_phytoplankton_g__Plagiogrammopsis; OTU140	0	1	3	0	0	0	1	0	4	0	0	0
d__Eukaryota;k__Stramenopiles;p__Peronosporomycetes;c__norank_p__Peronosporomycetes;o__norank_p__Peronosporomycetes;f__norank_p__Peronosporomycetes;g__unclassified_f__norank_p__Peronosporomycetes;s__unclassified_f__norank_p__Peronosporomycetes; OTU572	2	0	1	16	1	4	0	0	4	0	0	0
d__Eukaryota;k__unclassified_d__Eukaryota;p__unclassified_d__Eukaryota;c__unclassified_d__Eukaryota;o__unclassified_d__Eukaryota;f__unclassified_d__Eukaryota;g__unclassified_d__Eukaryota;s__unclassified_d__Eukaryota; OTU457	0	0	0	0	0	0	0	0	4	0	0	0
d__Eukaryota;k__Alveolata;p__Apicomplexa;c__Conoidasida;o__Gregarinasina;f__Eugregarinorida;g__norank_f__Eugregarinorida;s__Tubulanidae_sp._MCZ_IZ_45554; OTU575	0	0	0	0	0	0	0	0	4	0	0	0
d__Eukaryota;k__unclassified_d__Eukaryota;p__unclassified_d__Eukaryota;c__unclassified_d__Eukaryota;o__unclassified_d__Eukaryota;f__unclassified_d__Eukaryota;g__unclassified_d__Eukaryota;s__unclassified_d__Eukaryota; OTU536	0	0	0	0	0	0	0	2	3	0	0	0
d__Eukaryota;k__Chloroplastida;p__norank_k__Chloroplastida;c__unclassified_p__norank_k__Chloroplastida;o__unclassified_p__norank_k__Chloroplastida;f__unclassified_p__norank_k__Chloroplastida;g__unclassified_p__norank_k__Chloroplastida;s__unclassified_p__norank_k__Chloroplastida; OTU671	0	0	0	0	0	0	0	1	3	0	0	0
d__Eukaryota;k__Stramenopiles;p__Ochrophyta;c__Diatomea;o__Bacillariophytina;f__Bacillariophyceae;g__unclassified_f__Bacillariophyceae;s__unclassified_f__Bacillariophyceae; OTU298	86	202	69	26	9	14	1	0	3	0	0	0
d__Eukaryota;k__Stramenopiles;p__Bicosoecida;c__norank_p__Bicosoecida;o__norank_p__Bicosoecida;f__norank_p__Bicosoecida;g__Caecitellus;s__Caecitellus_parvulus; OTU393	1	1	0	0	0	0	1	0	3	0	0	0
d__Eukaryota;k__Stramenopiles;p__Bicosoecida;c__norank_p__Bicosoecida;o__norank_p__Bicosoecida;f__norank_p__Bicosoecida;g__Cafeteria;s__unclassified_g__Cafeteria; OTU503	0	0	0	0	0	0	1	0	3	0	0	0
d__Eukaryota;k__Stramenopiles;p__unclassified_k__Stramenopiles;c__unclassified_k__Stramenopiles;o__unclassified_k__Stramenopiles;f__unclassified_k__Stramenopiles;g__unclassified_k__Stramenopiles;s__unclassified_k__Stramenopiles; OTU729	0	0	0	1	0	1	0	0	3	0	0	0
d__Eukaryota;k__Stramenopiles;p__Ochrophyta;c__Diatomea;o__Bacillariophytina;f__Mediophyceae;g__Chaetoceros;s__unclassified_g__Chaetoceros; OTU228	31	80	34	0	0	0	0	0	3	0	0	0
d__Eukaryota;k__Stramenopiles;p__Ochrophyta;c__Phaeophyceae;o__unclassified_c__Phaeophyceae;f__unclassified_c__Phaeophyceae;g__unclassified_c__Phaeophyceae;s__unclassified_c__Phaeophyceae; OTU773	0	0	5	0	0	0	0	0	3	0	0	0
d__Eukaryota;k__Alveolata;p__Dinoflagellata;c__Dinophyceae;o__Peridiniphycidae;f__Thoracosphaeraceae;g__Pfiesteria;s__Pfiesteria-like_dinoflagellate; OTU58	0	0	0	0	0	0	0	0	3	0	0	0
d__Eukaryota;k__unclassified_d__Eukaryota;p__unclassified_d__Eukaryota;c__unclassified_d__Eukaryota;o__unclassified_d__Eukaryota;f__unclassified_d__Eukaryota;g__unclassified_d__Eukaryota;s__unclassified_d__Eukaryota; OTU477	0	0	0	0	0	0	0	0	3	0	0	0
d__Eukaryota;k__Chloroplastida;p__norank_k__Chloroplastida;c__Prasinophytae;o__Pseudoscourfieldiales;f__norank_o__Pseudoscourfieldiales;g__Prasinoderma;s__uncultured_eukaryote_g__Prasinoderma; OTU322	1	1	0	20	18	8	1	4	2	0	0	0
d__Eukaryota;k__Stramenopiles;p__Bicosoecida;c__norank_p__Bicosoecida;o__norank_p__Bicosoecida;f__norank_p__Bicosoecida;g__Pseudobodo;s__uncultured_marine_eukaryote_g__Pseudobodo; OTU151	3	9	4	0	0	0	1	3	2	0	0	0
d__Eukaryota;k__Stramenopiles;p__unclassified_k__Stramenopiles;c__unclassified_k__Stramenopiles;o__unclassified_k__Stramenopiles;f__unclassified_k__Stramenopiles;g__unclassified_k__Stramenopiles;s__unclassified_k__Stramenopiles; OTU587	1	1	1	2	3	0	12	0	2	0	0	0
d__Eukaryota;k__Alveolata;p__Ciliophora;c__Intramacronucleata;o__Conthreep;f__Prostomatea;g__Cryptocaryon;s__uncultured_eukaryotic_picoplankton_g__Cryptocaryon; OTU747	0	0	1	1	5	0	1	0	2	0	0	0
d__Eukaryota;k__Alveolata;p__Dinoflagellata;c__Dinophyceae;o__Gymnodiniphycidae;f__Suessiaceae;g__Pelagodinium;s__Pelagodinium_beii; OTU309	1	1	1	32	21	3	0	0	2	0	0	0
d__Eukaryota;k__unclassified_d__Eukaryota;p__unclassified_d__Eukaryota;c__unclassified_d__Eukaryota;o__unclassified_d__Eukaryota;f__unclassified_d__Eukaryota;g__unclassified_d__Eukaryota;s__unclassified_d__Eukaryota; OTU239	0	0	0	509	0	0	0	0	2	0	0	0
d__Eukaryota;k__Stramenopiles;p__Labyrinthulomycetes;c__norank_p__Labyrinthulomycetes;o__norank_p__Labyrinthulomycetes;f__norank_p__Labyrinthulomycetes;g__unclassified_f__norank_p__Labyrinthulomycetes;s__unclassified_f__norank_p__Labyrinthulomycetes; OTU454	0	0	0	2	0	0	0	0	2	0	0	0
d__Eukaryota;k__Metazoa__Animalia_;p__Arthropoda;c__Maxillopoda;o__Calanoida;f__norank_o__Calanoida;g__norank_o__Calanoida;s__Centropages_tenuiremis; OTU109	0	0	94	0	0	0	0	0	2	0	0	0
d__Eukaryota;k__Alveolata;p__Protalveolata;c__Syndiniales;o__norank_c__Syndiniales;f__norank_c__Syndiniales;g__Amoebophrya;s__uncultured_alveolate_g__Amoebophrya; OTU420	1	3	2	0	0	0	0	0	2	0	0	0
d__Eukaryota;k__Stramenopiles;p__Ochrophyta;c__Diatomea;o__Bacillariophytina;f__Mediophyceae;g__Lithodesmium;s__Lithodesmium_undulatum; OTU791	0	0	1	0	0	0	0	0	2	0	0	0
d__Eukaryota;k__Amoebozoa;p__Discosea;c__Flabellinia;o__Dactylopodida;f__norank_o__Dactylopodida;g__Paramoeba;s__Paramoeba_aestuarina; OTU265	0	0	0	0	0	0	0	0	2	0	0	0
d__Eukaryota;k__Amoebozoa;p__Discosea;c__Flabellinia;o__Dactylopodida;f__norank_o__Dactylopodida;g__Pseudoparamoeba;s__Pseudoparamoeba_pagei; OTU447	0	0	0	0	0	0	0	0	2	0	0	0
d__Eukaryota;k__Cryptophyceae;p__Kathablepharidae;c__norank_p__Kathablepharidae;o__norank_p__Kathablepharidae;f__norank_p__Kathablepharidae;g__Katablepharis;s__unclassified_g__Katablepharis; OTU451	0	0	0	0	0	0	0	0	2	0	0	0
d__Eukaryota;k__unclassified_d__Eukaryota;p__unclassified_d__Eukaryota;c__unclassified_d__Eukaryota;o__unclassified_d__Eukaryota;f__unclassified_d__Eukaryota;g__unclassified_d__Eukaryota;s__unclassified_d__Eukaryota; OTU465	0	0	0	0	0	0	0	0	2	0	0	0
d__Eukaryota;k__norank;p__norank_d__Eukaryota;c__norank_d__Eukaryota;o__norank_d__Eukaryota;f__norank_d__Eukaryota;g__norank_d__Eukaryota;s__Micronuclearia_podoventralis; OTU518	0	0	0	0	0	0	0	0	2	0	0	0
d__Eukaryota;k__Amoebozoa;p__Discosea;c__Flabellinia;o__Dactylopodida;f__norank_o__Dactylopodida;g__Pseudoparamoeba;s__unclassified_g__Pseudoparamoeba; OTU574	0	0	0	0	0	0	0	0	2	0	0	0
d__Eukaryota;k__unclassified_d__Eukaryota;p__unclassified_d__Eukaryota;c__unclassified_d__Eukaryota;o__unclassified_d__Eukaryota;f__unclassified_d__Eukaryota;g__unclassified_d__Eukaryota;s__unclassified_d__Eukaryota; OTU580	0	0	0	0	0	0	0	0	2	0	0	0
d__Eukaryota;k__Alveolata;p__Apicomplexa;c__Conoidasida;o__Gregarinasina;f__Eugregarinorida;g__norank_f__Eugregarinorida;s__Tubulanidae_sp._MCZ_IZ_45554; OTU581	0	0	0	0	0	0	0	0	2	0	0	0
d__Eukaryota;k__Alveolata;p__Dinoflagellata;c__Dinophyceae;o__Dinophysiales;f__norank_o__Dinophysiales;g__Sinophysis;s__unclassified_g__Sinophysis; OTU784	0	0	0	0	0	0	0	0	2	0	0	0
d__Eukaryota;k__Stramenopiles;p__Labyrinthulomycetes;c__norank_p__Labyrinthulomycetes;o__norank_p__Labyrinthulomycetes;f__norank_p__Labyrinthulomycetes;g__D2P04F01;s__uncultured_labyrinthulid_g__D2P04F01; OTU396	0	0	0	13	0	1	0	53	1	0	0	0
d__Eukaryota;k__unclassified_d__Eukaryota;p__unclassified_d__Eukaryota;c__unclassified_d__Eukaryota;o__unclassified_d__Eukaryota;f__unclassified_d__Eukaryota;g__unclassified_d__Eukaryota;s__unclassified_d__Eukaryota; OTU153	3	3	0	1	0	0	0	1	1	0	0	0
d__Eukaryota;k__norank;p__Choanoflagellida;c__Craspedida;o__Codonosigidae;f__norank_o__Codonosigidae;g__Codosiga;s__Codosiga_gracilis; OTU511	1	0	0	0	0	0	0	1	1	0	0	0
d__Eukaryota;k__Centrohelida;p__H15-6;c__norank_p__H15-6;o__norank_p__H15-6;f__norank_p__H15-6;g__norank_p__H15-6;s__uncultured_eukaryote_g__norank_p__H15-6; OTU510	0	0	0	0	0	0	0	1	1	0	0	0
d__Eukaryota;k__Alveolata;p__unclassified_k__Alveolata;c__unclassified_k__Alveolata;o__unclassified_k__Alveolata;f__unclassified_k__Alveolata;g__unclassified_k__Alveolata;s__unclassified_k__Alveolata; OTU412	0	0	0	1	5	0	94	0	1	0	0	0
d__Eukaryota;k__Stramenopiles;p__Ochrophyta;c__Chrysophyceae;o__norank_c__Chrysophyceae;f__norank_c__Chrysophyceae;g__E222;s__uncultured_stramenopile_g__E222; OTU585	2	26	5	0	0	0	19	0	1	0	0	0
d__Eukaryota;k__Alveolata;p__Protalveolata;c__Syndiniales;o__norank_c__Syndiniales;f__norank_c__Syndiniales;g__Amoebophrya;s__unclassified_g__Amoebophrya; OTU748	0	0	0	0	5	1	7	0	1	0	0	0
d__Eukaryota;k__Haptophyta;p__Prymnesiophyceae;c__Prymnesiales;o__norank_c__Prymnesiales;f__norank_c__Prymnesiales;g__norank_c__Prymnesiales;s__eukaryote_clone_OLI11056; OTU3	1	3	0	1	3	3	2	0	1	0	0	0
d__Eukaryota;k__Alveolata;p__Protalveolata;c__Syndiniales;o__norank_c__Syndiniales;f__Syndiniales_Group_II;g__norank_f__Syndiniales_Group_II;s__uncultured_alveolate_g__norank_f__Syndiniales_Group_II; OTU352	0	0	0	2	23	6	1	0	1	0	0	0
d__Eukaryota;k__Stramenopiles;p__norank_k__Stramenopiles;c__norank_k__Stramenopiles;o__norank_k__Stramenopiles;f__norank_k__Stramenopiles;g__norank_k__Stramenopiles;s__Developayella_elegans; OTU268	0	0	0	2	0	0	1	0	1	0	0	0
d__Eukaryota;k__Alveolata;p__Ciliophora;c__Intramacronucleata;o__Spirotrichea;f__Euplotia;g__Aspidisca;s__unclassified_g__Aspidisca; OTU450	0	0	0	0	1	1	0	0	1	0	0	0
d__Eukaryota;k__Stramenopiles;p__Ochrophyta;c__Diatomea;o__Bacillariophytina;f__Mediophyceae;g__Thalassiosira;s__unclassified_g__Thalassiosira; OTU7	1	1	0	0	1	0	0	0	1	0	0	0
d__Eukaryota;k__Stramenopiles;p__Ochrophyta;c__Chrysophyceae;o__norank_c__Chrysophyceae;f__norank_c__Chrysophyceae;g__E222;s__uncultured_stramenopile_g__E222; OTU290	0	0	0	0	1	0	0	0	1	0	0	0
d__Eukaryota;k__Metazoa__Animalia_;p__Arthropoda;c__Maxillopoda;o__Cyclopoida;f__norank_o__Cyclopoida;g__norank_o__Cyclopoida;s__Oithona_davisae; OTU251	0	0	0	8	0	0	0	0	1	0	0	0
d__Eukaryota;k__Chloroplastida;p__norank_k__Chloroplastida;c__Prasinophytae;o__unclassified_c__Prasinophytae;f__unclassified_c__Prasinophytae;g__unclassified_c__Prasinophytae;s__unclassified_c__Prasinophytae; OTU449	0	0	0	2	0	0	0	0	1	0	0	0
d__Eukaryota;k__Rhizaria;p__Cercozoa;c__Thecofilosea;o__norank_c__Thecofilosea;f__norank_c__Thecofilosea;g__norank_c__Thecofilosea;s__Mataza_sp._SIOpierMataz1; OTU159	14	28	9	0	0	0	0	0	1	0	0	0
d__Eukaryota;k__Alveolata;p__Apicomplexa;c__Conoidasida;o__Gregarinasina;f__Eugregarinorida;g__Lecudina;s__unclassified_g__Lecudina; OTU98	1	0	8	0	0	0	0	0	1	0	0	0
d__Eukaryota;k__unclassified_d__Eukaryota;p__unclassified_d__Eukaryota;c__unclassified_d__Eukaryota;o__unclassified_d__Eukaryota;f__unclassified_d__Eukaryota;g__unclassified_d__Eukaryota;s__unclassified_d__Eukaryota; OTU751	0	1	2	0	0	0	0	0	1	0	0	0
d__Eukaryota;k__Rhizaria;p__Cercozoa;c__Thecofilosea;o__Cryomonadida;f__Protaspidae;g__Cryothecomonas;s__unclassified_g__Cryothecomonas; OTU176	0	2	1	0	0	0	0	0	1	0	0	0
d__Eukaryota;k__Alveolata;p__Protalveolata;c__Syndiniales;o__norank_c__Syndiniales;f__norank_c__Syndiniales;g__Amoebophrya;s__uncultured_marine_eukaryote_g__Amoebophrya; OTU519	0	1	1	0	0	0	0	0	1	0	0	0
d__Eukaryota;k__Alveolata;p__Dinoflagellata;c__Dinophyceae;o__Peridiniphycidae;f__Peridiniales;g__Herdmania;s__Herdmania_litoralis; OTU130	0	0	0	0	0	0	0	0	1	0	0	0
d__Eukaryota;k__Alveolata;p__Dinoflagellata;c__unclassified_p__Dinoflagellata;o__unclassified_p__Dinoflagellata;f__unclassified_p__Dinoflagellata;g__unclassified_p__Dinoflagellata;s__unclassified_p__Dinoflagellata; OTU340	0	0	0	0	0	0	0	0	1	0	0	0
d__Eukaryota;k__unclassified_d__Eukaryota;p__unclassified_d__Eukaryota;c__unclassified_d__Eukaryota;o__unclassified_d__Eukaryota;f__unclassified_d__Eukaryota;g__unclassified_d__Eukaryota;s__unclassified_d__Eukaryota; OTU445	0	0	0	0	0	0	0	0	1	0	0	0
d__Eukaryota;k__unclassified_d__Eukaryota;p__unclassified_d__Eukaryota;c__unclassified_d__Eukaryota;o__unclassified_d__Eukaryota;f__unclassified_d__Eukaryota;g__unclassified_d__Eukaryota;s__unclassified_d__Eukaryota; OTU460	0	0	0	0	0	0	0	0	1	0	0	0
d__Eukaryota;k__Stramenopiles;p__Labyrinthulomycetes;c__norank_p__Labyrinthulomycetes;o__norank_p__Labyrinthulomycetes;f__Thraustochytriaceae;g__Schizochytrium;s__Schizochytrium_minutum; OTU658	0	0	0	0	0	0	0	0	1	0	0	0
d__Eukaryota;k__Stramenopiles;p__Bicosoecida;c__norank_p__Bicosoecida;o__norank_p__Bicosoecida;f__norank_p__Bicosoecida;g__norank_p__Bicosoecida;s__Cafeteria_sp._EPM1; OTU713	0	0	0	0	0	0	0	0	1	0	0	0
d__Eukaryota;k__Metazoa__Animalia_;p__Annelida;c__Polychaeta;o__Spionida;f__norank_o__Spionida;g__norank_o__Spionida;s__Spio_sp._LK-2011-1; OTU440	0	0	0	0	0	0	0	2433	0	0	0	0
d__Eukaryota;k__Alveolata;p__Ciliophora;c__Intramacronucleata;o__Conthreep;f__Phyllopharyngea;g__Chlamydonella;s__Chlamydonella_derouxi; OTU438	0	0	0	0	5	5	0	652	0	0	0	0
d__Eukaryota;k__Stramenopiles;p__Bicosoecida;c__norank_p__Bicosoecida;o__norank_p__Bicosoecida;f__norank_p__Bicosoecida;g__Rictus;s__uncultured_marine_eukaryote_g__Rictus; OTU433	0	0	1	0	0	0	0	33	0	0	0	0
d__Eukaryota;k__Alveolata;p__Dinoflagellata;c__Dinophyceae;o__unclassified_c__Dinophyceae;f__unclassified_c__Dinophyceae;g__unclassified_c__Dinophyceae;s__unclassified_c__Dinophyceae; OTU406	0	0	4	1	0	0	1	8	0	0	0	0
d__Eukaryota;k__Metazoa__Animalia_;p__Annelida;c__Polychaeta;o__Spionida;f__norank_o__Spionida;g__norank_o__Spionida;s__Rhynchospio_aff._asiatica_VVP-2014; OTU442	0	0	0	0	0	0	0	7	0	0	0	0
d__Eukaryota;k__Amoebozoa;p__Discosea;c__Flabellinia;o__Vannellida;f__norank_o__Vannellida;g__Vannella;s__unclassified_g__Vannella; OTU400	0	0	0	0	0	0	0	6	0	0	0	0
d__Eukaryota;k__Stramenopiles;p__Bicosoecida;c__norank_p__Bicosoecida;o__norank_p__Bicosoecida;f__norank_p__Bicosoecida;g__Rictus;s__uncultured_marine_eukaryote_g__Rictus; OTU656	0	1	1	0	0	0	0	5	0	0	0	0
d__Eukaryota;k__Alveolata;p__Ciliophora;c__Intramacronucleata;o__Spirotrichea;f__norank_o__Spirotrichea;g__Protocruzia;s__Protocruzia_contrax; OTU240	0	0	0	1	0	0	0	4	0	0	0	0
d__Eukaryota;k__Stramenopiles;p__MAST-3;c__MAST-3I;o__norank_c__MAST-3I;f__norank_c__MAST-3I;g__norank_c__MAST-3I;s__uncultured_eukaryote_g__norank_c__MAST-3I; OTU405	0	0	0	0	0	0	0	3	0	0	0	0
d__Eukaryota;k__Fungi;p__Ascomycota;c__Sordariomycetes;o__Hypocreales;f__unclassified_o__Hypocreales;g__unclassified_o__Hypocreales;s__unclassified_o__Hypocreales; OTU749	2	0	1	0	0	0	2	2	0	0	0	0
d__Eukaryota;k__Stramenopiles;p__MAST-6;c__norank_p__MAST-6;o__norank_p__MAST-6;f__norank_p__MAST-6;g__norank_p__MAST-6;s__unclassified_g__norank_p__MAST-6; OTU234	10	40	10	11	0	0	0	2	0	0	0	0
[truncated: 420 more rows]

## Sheet: Figure. 7
Source data. Figure. 7.Inhibition level of environmental concentrations of triazine herbicides on phytoplankton primary productivity in typical global bays.
	Triazines														Bay name	Date	Longitude	Latitude	Reference
[truncated: 663 more rows]

## Sheet: Figure. 8
Source data. Figure. 8.The total amount of agricultural land in each region.
[truncated: 9 more rows]

[truncated: 16 more sheets: Figure. 9, Figure. S1, Figure. S2, Figure. S3, Figure. S4, Figure. S5, Figure. S6, Figure. S7a, Figure. S7b, Figure. S7c, Figure. S7d, Figure. S7e, Figure. S7f, Figure. S8, Figure. S9, Figure. S10]
